# Supplementary material for: The Number of Overlapping AID Hotspots in Germline IGHV Genes Is Inversely Correlated with Mutation Frequency in Chronic Lymphocytic Leukemia
Source: PLoS One. 2017 Jan 26;12(1):e0167602. doi: 10.1371/journal.pone.0167602 (PMC5268644; doi:10.1371/journal.pone.0167602)
Supplement: S1 Data — (ZIP) [file pone.0167602.s005.zip]

Archive with 2 entries (2 files):
- README
- CLL_Sequences.fasta
