# Supplementary material for: The Number of Overlapping AID Hotspots in Germline IGHV Genes Is Inversely Correlated with Mutation Frequency in Chronic Lymphocytic Leukemia
Source: PLoS One. 2017 Jan 26;12(1):e0167602. doi: 10.1371/journal.pone.0167602 (PMC5268644; doi:10.1371/journal.pone.0167602)
Supplement: S1 Data — (ZIP) [file pone.0167602.s005.zip › CLL_Sequences.fasta]

>CLL001VH4G
CAGGGGCAGCTACAGCAGTGGGGCGCAGGACTCTTGAAGCCTTCGGAGAC
CCTGTCCCTCACCTGCGCTGTCTATGGTGGGTCTTTCAGTGGTTACTTCT
GGAGCTGGATCCGCCGGCCCCCCGGGAAGGGGCTGGAGTGGATTGGTGAA
ATCAATCACAGTGGGATCACCAACTACAACTCGTCCCTCAAGAGTCGACT
CACCTTATCAGTAGACACGTCCAAGAACCAATTCTCCCTGAAGCTGAGCT
CTGTGACCGCCGCGGACACGGCTGTGTATTATTGTGCGAGGTGGTATTAC
TTTGATACTAGTGGTTATTACCCCCGCAACTTCTACTACATGGACGTCTG
GGGCAAGGGGACCCCGGTCACCGTCTCCTCA
>CLL002VH4M
CAGGTGCAGCTACAGCAGTGGGGCGCAGGACTGTTGAAGCCTTCGGAGAC
CCTGTCCCTCACCTGCGCTGTCTATGGTGGGTCCTTCAGTGGTTACTACT
GGAGCTGGATCCGCCAGCCCCCAGGGAAGGGGCTGGAGTGGATTGGGGAA
ATCAATCATAGTGGAAGCACCAACTACAACCCGTCCCTCAAGAGTCGAGT
CACCATATCAGTAGACACGTCCAAGAACCAGTTCTCCCTGAAGCTGAGCT
CTGTGACCGCCGCGGACACGGCTGTGTATTACTGTGCGAGAGTGACGTTG
TATTACGATTTTTGGAGTGGTTATTCTCCCTACTACTACTACTACATGGA
CGTCTGGGGCAAAGGGACCACGGTCACCGTCTCCTCAG
>CLL003VH3M
GAGGTGCAGCTGGTGGAGTCTGGGGGAGGCTTGGTACAGCCTGGAGGGTC
CCTGAGACTCTCCTGTGCAGCCTCTGGATTCACCTTCAGTAATTACGAAA
TGAACTGGGTCCGCCAGGCTCCAGGGAAGGGGCTGGAGTGGATTTCATAT
ATTAGTAATGGTGATAATACCATATACTACGCAGACTCTGTGAAGGGCCG
ATTCACCATCTCCAGAGACAGTGCCAAGAATTCACTGTATCTGCACATGC
ACAGCCTGAGAGCCGAGGACACGGCTGTTTATTACTGTGCGAGAGGTGAC
TACGGTGGAAACGGATATTTCTACTACTACGCCATGGACGTCTGGGGCCA
AGGGACCACGGTCACCGTCTCCTCAG
>CLL005VH3G
CAGGTGCAGTTGGTGGAGTCTGGGGGAAACGTGGTCCAGCCTGGGAGGTC
CCTGAGCCTCTCCTGTGTAGCCTCTGGATTGTCCTTCAGCACCTGTGGCA
TGCACTGGGTCCGCCAGGCTCCAGGCAAGGGGCTGGAGTGGGTGGCAGTT
GTATCGTCTGATGGAAGAACTAAATATTACGCTGACTTCGTGAAGGGCCG
ATTCACCATCTCCAGAGACAATTCCGAGAACACACTGTTTCTACAAATGA
GCAGCCTGAGAACTGAGGACACGGCTGTGTATTACTGTGCGAAAGAACAA
GCACACGACCTTTGGTTCTTCGATCTCTGGGGACGGAGCACCCTGGTCAC
TCTCTCCTCAG
>CLL007VH3M
GAGGTGCAGCTGGTGGAGTCTGGGGGAGGCTTGGTACAGCCAGGGCGGTC
CCTGAGACTCTCCTGTACAGCTTCTGGATTCACCTTTGGTGATTATGCTA
TGAGCTGGTTCCGCCAGGCTCCAGGGAAGGGGCTGGAGTGGGTAGGTTTC
ATTAGAAGCAAAGCTTATGGTGGGACAACAGAATACGCCGCGTCTGTGAA
AGGCAGATTCACCATCTCAAGAGATGATTCCAAAAGCATCGCCTATCTGC
AAATGAACAGCCTGAAAACCGAGGACACAGCCGTGTATTACTGTACTAGA
GATCGAATAGGGAATTACGATTTTTGGAGTGGTTATTATACGGGGGTCGG
CTACTGGGGCCAGGGAACCCTGGTCACCGTCTCCTCAG
>CLL008VH1M
CAGGTGCAGCTGGTGCAGTCTGGGGCTGAGGTGAAGAAGCCTGGGTCCTC
GGTGAAGGTCTCCTGCAAGGCTTCTGGAGGCACCTTCAGCAGCTATGCTA
TCAGCTGGGTGCGACAGGCCCCTGGACAAGGGCTTGAGTGGATGGGAGGG
ATCATCCCTATCTTTGGTACAGCAAACTACGCACAGAAGTTCCAGGGCAG
AGTCACGATTACCGCGGACGAATCCACGAGCACAGCCTACATGGAGCTGA
GCAGCCTGAGATCTGAGGACACGGCCGTGTATTACTGTGCGAGAGTTTGG
GGTGGTTCGGGGAGTTATTATATCTGGTTCGACCCCTGGGGCCAGGGAAC
CCTGGTCACCGTCTCCTCAG
>CLL011VH1M
CAGGTGCAGCTGGTGCAGTCTGGGGCTGAGGTGAAGAAGCCTGGGGCCTC
AGTGAAGGTCTCCTGCAAGGCTTCTGGATACACCTTCACCGGCTACTATA
TGCACTGGGTGCGACAGGCCCCTGGACAAGGGCTTGAGTGGATGGGATGG
ATCAACCCTAACAGTGGTGGCACAAACTATGCACAGAAGTTTCAGGGCAG
GGTCACCATGACCAGGGACACGTCCATCAGCACAGCCTACATGGAGCTGA
GCAGGCTGAGATCTGACGACACGGCCGTGTATTACTGTGCGAGGGAGCAG
TGGCTGGTACTTGAGCACTACTTTGACTACTGGGGCCAGGGAACCCTGGT
CACCGTCTCCTCAG
>CLL014VH1M
CAGGTGCAGCTGGTGCAGTCTGGGGCTGAGGTGAAGAAGCCTGGGTCCTC
GGTGAAGGTCTCCTGCAAGGCTTCTGGAGGCACCTTCAGCAGCTATGCTA
TCAGCTGGGTGCGACAGGCCCCTGGACAAGGGCTTGAGTGGATGGGAGGG
ATCATCCCTATCTTTGGTACAGCAAACTACGCACAGAAGTTCCAGGGCAG
AGTCACGATTACCGCGGACGAATCCACGAGCACAGCCTACATGGAGCTGA
GCAGCCTGAGATCTGAGGACACGGCCGTGTATTACTGTGCGACCAAAAAC
GATTTTTGGAGTGGTTATTATGAGGGCTACTACTACTACTACTACATGGA
CGTCTGGGGCAAAGGGACCACGGTCACCGTCTCCTCAG
>CLL017VH1M
CAGGTCCAGCTGGTGCAATCTGGGGCTGAGGTGAAGAAGCCTGGGTCCTC
GGTGAAGGTCTCCTGCAAGGCTTCTGGAGGCACCTTCAGCAGCTATACTA
TCAGCTGGGTGCGACAGGCCCCTGGACAAGGGCTTGAGTGGATGGGAAGG
ATCATCCCTATCCTTGGTATAGCAAACTACGCACAGAAGTTCCAGGGCAG
AGTCACGATTACCGCGGACAAATCCACGAGCACAGCCTACATGGAGCTGA
GCAGCCTGAGATCTGAGGACACGGCCGTGTATTACTGTGCGACAAATTAC
GATTTTTGGAGTGGTTATCCTTACTGGGGCCAGGGAACCCTGGTCACCGT
CTCCTCAG
>CLL018VH3M
GAGGTGCACCTGGTGGAGTCTGGGGGAGGCTTGGTCCAGCCGGGGGGGTC
CCTGAGACTCTCCTGTGCAGCCTCTGAATTCACCTTTGATAGATATTGGA
TGAGCTGGGTCCGCCAGGCTCCAGGGAAGGGGCTGGAGTGGGTGGCCAAC
ATAAAGGAAGATGGAAGTGAGAAAAAGTATGTGGACTCTGTGAGGGGCCG
GTTCACCATCTCCAGAGACAACGCCAAGAACTCACTGGTTCTGCAGATGA
ACAGCCTGAGAGCCGAGGACACGGCCGTCTATTACTGTGCGAGGGGGGCA
TACTACTTTGGCTACTGGGGCCAGGGAGCCCTGGTCACCGTCTCCTCAG
>CLL019VH4M
CAGGTGCAGCTGCAGGAGTCGGGCCCAGGACTGGTGAAGCCTTCACAGAC
CCTGTCCCTCACCTGCACTGTCTCTGGTGGCTCCATCAGCAGTGGTGGTT
ACTACTGGAGCTGGATCCGCCAGCACCCAGGGAAGGGCCTGGAGTGGATT
GGGTACATCTATTACAGTGGGAGCACCTACTACAACCCGTCCCTCAAGAG
TCGAGTTACCATATCAGTAGACACGTCTAAGAACCAGTTCTCCCTGAAGC
TGAGCTCTGTGACTGCCGCGGACACGGCCGTGTATTACTGTGCAAAGGGA
GCTACGGTGACCCACTTTGACTACTGGGGCCAGGGAACCCTGGTCACCGT
CTCCTCAG
>CLL020VH1M
CAAATGCAGCTGGTGCAGTCTGGGCCTGAGGTGAAGAAGCCTGGGACCTC
AGTGAAGGTCTCCTGCAAGGCTTCTGGATTCACCTTTACTAGCTCTGCTG
TGCAGTGGGTGCGACAGGCTCGTGGACAACGCCTTGAGTGGATAGGATGG
ATCGTCGTTGGCAGTGGTAACACAAACTACGCACAGAAGTTCCAGGAAAG
AGTCACCATTACCAGGGACATGTCCACAAGCACAGCCTACATGGAGCTGA
GCAGCCTGAGATCCGAGGACACGGCCGTGTATTACTGTGCGGCACCCCCA
TTAGTGGGAGCTACTACGATCGGCTACTGGGGCCAGGGAACCCTGGTCAC
CGTCTCCTCAG
>CLL021VH1M
CAGGTCCAGTTTGTGCAGTCTGGGGCTGAGGTGAAGAAGCCTGGGGCTTC
AGTGGAAATTTCCTGCAAGGCTTCTGGATACAACTTCATGAGTTATGCTA
TCTATTGGGTGCGCCAGGCCCCCGGACAAAGACTTGAATTGTTGGGATGG
ATCAATGGCGTCAATGGGAATACAAAATATTCCCAGAAGTTTCAGGGCAG
AGTCACCATTACCAGAGACACATCTACGAGCACAGCCTACATGGACCTGG
GCAGCCTCAGATCCGAAGACACGGCTGTTTATTATTGTGCGAGAGGGTAC
ATCTACGGTGACTATACATGGGGAACACTTGATATCTGGGGCCAGGGGAC
AAAGGTCAACGTCTTTTCAG
>CLL023VH4M
CAGGTGCAGCTACAGCAGTGGGGCGCAGGACTGTTGAAGCCTTCGGAGAC
CCTGTCCCTCACCTGCGCTGTCTATGGTGGGTCCTTCAGTGGTTACTACT
GGAGCTGGATCCGCCAGCCCCCAGGGAAGGGGCTGGAGTGGATTGGGGAA
ATCAATCATAGTGGAAGCACCAACTACAACCCGTCCCTCAAGAGTCGAGT
CACCATATCAGTAGACACGTCCAAGAACCAGTTCTCCCTGAAGCTGAGCT
CTGTGACCGCCGCGGACACGGCTGTGTATTACTGTGCGAGATGCGGTTTT
TGGAGTGGTTATTATACCGGTATTCCTTACTACATGGACGTCTGGGGCAA
AGGGACCACGGTCACCGTCTCCTCAG
>CLL025VH4M
CAGCTGCAGCTGCAGGAGTCGGGCCCAGGACTGGTGAAGCCTTCGGAGAC
CCTGTCCCTCACCTGCACTGTCTCTGGTGGCTCCATCAGCAGTAGTAGTT
ACTACTGGGGCTGGATCCGCCAGCCCCCAGGGAAGGGGCTGGAGTGGATT
GGGAGTATCTATTATAGTGGGAGCACCTACTACAACCCGTCCCTCAAGAG
TCGAGTCACCATATCCGTAGACACGTCCAAGAACCAGTTCTCCCTGAAGC
TGAGCTCTGTGACCGCCGCAGACACGGCTGTGTATTACTGTGCGAGACAT
CCGGCCCAGTACGCGTATTACGATTTTTGGAGTGGTTATTATGAGGGGGT
CTACGGTATGGACGTCTGGGGCCAAGGGACCACGGTCACCGTCTCCTCAG
>CLL026VH5M
GAAGTGCAGCTGGTGCAGTCCGGAGCAGAGGTGAAAAAGCCCGGGGAGTC
TCTGAGGATCTCCTGTAAGGGTTCTGGATACAGCTTTACCAGCTACTGGA
TCAGCTGGGTGCGCCAGATGCCCGGGAAAGGCCTGGAGTGGATGGGGAGG
ATTGATCCTAGTGACTCTTATACCAACTACAGCCCGTCCTTCCAAGGCCA
CGTCACCATCTCAGCTGACAAGTCCATCAGCACTGCCTACCTGCAGTGGA
GCAGCCTGAAGGCCTCGGACACCGCCATGTATTACTGTGCGAGGCAGCAG
TGGCTGGGTGGCGACTACTTTGACTACTGGGGCCAGGGAACCCTGGTCAC
CCGTCTCCTCAG
>CLL027VH3M
CAGGTGCAGCTGGTGGAGTCTGGGGGAGGCGTGGTCCAGCCTGGGAGGTC
CCTGAGACTCTCCTGTGCAGCCTCTGGATTCACCTTCAGTAGCTATGCTA
TGCACTGGGTCCGCCAGGCTCCAGGCAAGGGGCTGGAGTGGGTGGCAGTT
ATATCATATGATGGAAGCAATAAATACTACGCAGACTCCGTGAAGGGCCG
ATTCACCATCTCCAGAGACAATTCCAAGAACACGCTGTATCTGCAAATGA
ACAGCCTGAGAGCTGAGGACACGGCTGTGTATTACTGTGCGAGAGGAGGA
GCGGATTACGATTTTTGGAGTGGTTATTATCATCCCCTCGAGAAGGGTGG
TATGGACGTCTGGGGCCAAGGGACCACCGTCACCGTCTCCTCAG
>CLL029VH4M
CTGTTGAAGCCTTCGGAGACCCTGTCCCTCACCTGCGCTGTCTATGGTGG
GTCCTTCAGTGGTTACTATTGGACTTGGATCCGTCAGCCCCCAGGGAAGG
GGCTGGAGTGGATTGGGGAAATCAATCATAGTGGACTAGGGAAGGGGCTG
GAGTGGATTGCGAAAATCAGTCATAGTGAAACTGCGAACTACAACCCGTC
CTTCAAGAGTCGAGTCACCATATCACTAGACACGTCCAAGAACCAGTTCT
CCCTGAACTTGAGATCTGTGACCGCCGGGGATACGGCTGTATATTACTGT
GCGAGAGGCCTTCAAGTTGGTGGGACCTACTCTCTTGATTATTGGGGCCA
GGGAACCCTGGTCATCGTCTCCTCAG
>CLL030VH3G
GAGGTGCAGCTGGTGGAGTCCGGGGGAGACTTAGTTCAGCCTGGGGGGTC
CCTGAGACTCTCCTGTGCAGCCTCTGGATTCACCTTCAGTAACTACTGGA
TGCACTGGGTCCGCCAAGCTCCAGAGAAGGGGCCGGTGTGGGTCTCCAGT
ATTAGAACTGATGGGGGCAGCACAAACTACGCGGACGCCGTGAAGGGCCG
ATTCACCATCTCCAGAGACAATGCCAAGAACACACTATATCTGCAAATGA
ACAGTCTGAGAGCCGAGGACACGGCTGTCTATTACTGTGCAAGAGCTCAC
TCGCCTCACGGCAGCCACTATCCCTCTTGGGGCCAGGGAACCCTGGTCAC
CGTCTCCTCA
>CLL033VH4G
CAGGTGCAGCTACAGCAGTGGGGCACAGGACTGTTGAAGCCTTCGGAGAC
CCTGTCCCTCACCTGCGCTGTTTATGGTGAGTCCTTCAGTGGTTATTACT
GGACTTGGGTCCGCCAGTCCCCCGGAAAGGGGCTGGAGTGGATTGGACAA
ATCAATGATAGTGGAAGCACCAATTATAATCCGTCCCTCAAGAGTCGCGT
CACCATATCAGTAGACAAGTCCAAGAACCAATTCTCCCTGAATCTGAGGT
CTGCGACCGCCGCGGACACGGCTGTGTATTACTGTGCGTCTCGCTTTTAT
TGTAGTGGTGAAACTTGCCACTCATCACAGTTTTACTACTACCACGGTTT
GGACGCCTGGGGCCAGGGGACCACGGTCACCGTCTCCTCA
>CLL035VH3M
GAGGTGCAGTTGGTGGAGTCTGGGGGAGGCTTGGTCCAGCCTGGGGGGTC
CCTGAGACTCTCCTGTGCAGCCTCTGGATTCACCTTTAGTAGCTATTGGA
TGAGCTGGGTCCGCCAGGCTCCAGGGAAGGGGCTGGAGTGGGTGGCCACC
ATAAGGCAAGATGGAAGTGAGAAATTGTATGTGGACTCTGTGAAGGCCCG
GTTCACCATCTCCAGAGACAACGCCGAGAACTCACTGTCTCTGCAAATGA
ACAACGTGGAAGCCGACGACACGGCTGCCTATTACTGTGTGAGGGGGTGT
GGTGCTGCTAGTTGCCGCTACTACTTTGACTACTGGGGCCAGGGAAGCCT
GGTCACCGTCTCCGCAG
>CLL038VH3M
GAGGTGCAGCTGGTGGAGTCTGGGGGGGACTTGGTCCAGCCTGGGGGGTC
CCTGAGACTTTCCTGTGTAGGCTCTGGATTCACTTTTAAGAACTATTGGA
TGAGTTGGGTCCGCCAGGCTCCAGGGAAGGGGCTGGAGTGGGTGGCCAAC
ATAAAAAAAGATGGAAGTGAGAAACACTATGTGGACTCTGTGAAGGGCCG
ATTCACCATCTCCAGAGACAACGTCGAGAACTCACTGAGTCTCCAAATGA
ACTTCCTGAGAGGCGAGGACACGGCCGTATATTACTGTGCGAGAGATGGA
GGACCCCCCGATTACGGCATGGATGTCTGGGGCCAAGGGACCACGGTCAC
CGTCTCCTCAG
>CLL039VH4G
CAGCTGCAGCTGCAGGAGTCGGGCCCAGGACTGGTGAAGCCTTCGGAGAC
CCTGTCCCTCACCTGCACTGTCTCTGGTGGCTCCATCAGTAGTAGTAGTT
ACTACTGGGGCTGGATCCGCCAGCCCCCAGGGAAGGGGCTGGAGTGGATT
GGGAGTATCTATTATAGTGGGAGCACCTACTACAACCCGTCCCTCAAGAG
TCGAGTCACCATATCCGTAGACACGTCCAAGAACCAGTTCTCCCTGAAGC
TGAGCTCTGTGACCGCCGCAGACACGGCTGTGTATTACTGTGCGAGCTCC
AGAGGGTATAGCAGCAGCTGGTGGTCATCTAACTGGTTCGACCCCTGGGG
CCAGGGAACCCTGGTCACCGTCTCCTCA
>CLL040VH3G
CAGGTGCAGCTGGTGCAGTCTGGGGGAGGCGTGGTCCAGCCTGGGAGGTC
CCTGAGACTCTCCTGTGCAGCGTCTGGATTCACCTTCAGTAGCTATGGCA
TGCACTGGGTCCGCCAGGCTCCAGGCAAGGGGCTGGAGTGGGTGGCAGTT
ATATGGTATGATGGAAGTAATAAATACTATGCAGACTCCGTGAAGGGCCG
ATTCACCATCTCCAGAGACAATTCCAAGAACACGCTGTATCTGCAAATGA
ACAGCCTGAGAGCCGAGGACACGGCTGTGTATTACTGTGCGAGAGATAGG
GGAATTGGTGGCTGGCAAAACTACATGGACGTCTGGGGCAAAGGGACCAC
GGTCACCGTCTCCTCA
>CLL041VH4M
CAGGTGCACCTGCAGGAGTCGGGCCCAGGACTGGTGAAGCCTTCGGAGAC
CCTGTCCCTCACCTGCACTGTCTCTGGTGGCTCCATCAGTAGTTACTACT
GGAGCTGGATCCGGCAGCCCCCAGGGAAGGGACTGGAGTGGATTGGGTAT
ATCTATTACAGTGGGAGCACCAACTACAACCCCTCCCTCAAGAGTCGAGT
CACCATATCAGTAGACACGTCCAAGAACCAGTTCTCCCTGAAGCTGAGCT
CTGTGACCGCTGCGGACACGGCCGTGTATTACTGTGCGAGAGTCGACCCG
GGCGATTACGATTTTTGGAGTGGTTATTTGGGACGGAGGTACTACTACTA
CGGTATGGACGTCTGGGGCCAAGGGACCACGGTCACCGTCTCCTCAG
>CLL042VH1M
CAGGTTCAGCTGGTGCAGTCTGGAGCTGAGGTGAAGAAGCCTGGGGCCTC
AGTGAAGGTCTCCTGCAAGGCTTCTGGTTACACCTTTACCAGCTATGGTA
TCAGCTGGGTGCGACAGGCCCCTGGACAAGGGCTTGAGTGGATGGGATGG
ATCAGCGCTTACAATGGTAACACAAACTATGCACAGAAGCTCCAGGGCAG
AGTCACCATGACCACAGACACATCCACGAGCACAGCCTACATGGAGCTGA
GGAGCCTGAGATCTGACGACACGGCCGTGTATTACTGTGCGAGAGATCGA
ACCCCCCGCTATTACGATTTTTGGAGTGGTTATTATAACCACTTTGACTA
CTGGGGCCAGGGAACCCTGGTCACCGTCTCCTCAG
>CLL047VH1M
CAGGTTCAGGTGGTGCAGTCTGGAGCTGAGGTGAAGAAGCCTGGGGCCTC
AGTGAAGGTCTCCTGCAAGGCTTCTGGTTACACCTTTACCAGCTATGGTA
TCAGCTGGGTGCGACAGGCCCCTGGACAAGGGCTTGAGTGGATGGGATGG
ATCAGCGCTTACAATGGTAACACAAACTATGCACAGAAGCTCCAGGGCAG
AGTCACCATGACCACAGACACATCCACGAGCACAGCCTACATGGAGCTGA
GGAGCCTGAGATCTGACGACACGGCCGTGTATTACTGTGCGAGGGATTAC
GATTTTTGGAGTGGTTATTATCCTTACTACTACGGTATGGACGTCTGGGG
CCAAGGGACCACGGTCACCGTCTCCTCAG
>CLL048VH1M
CAGGTGCAGCTGGTGCAGTCTGGGGCTGAGGTGAAGAAGCCTGGGGCCTC
AGTGAAGGTCTCCTGCAAGGCTTCTGGCTACACCTTCACCGGCTATTATA
TACACTGGGTGCGACAGGCCCCTGGACAAGGGCTTGAGTGGATGGGATGG
ATCAACCCTAACAGTGGTGGCACAAACTATGCACAGAAGTTTCAGGGCTG
GGTCAACATGACCAGGGACACGTCCATCAGCACAGTCTACATGGAGCTGA
GTAGGTTGAGATCTGACGACACGGCCATGTATTACTGTGCGAGAGTAGAT
TGGACCGGGTATAGCAGCAGCTGGGCTGCTTTTGATATCTGGGGCCAAGG
GACAATGGTCACCGTCTCTTCAG
>CLL051VH1M
CAGGTGCAGCTGGTGCAGTCTGGGGCTGAGGTGAAGAAGCCTGGGTCCTC
GGTGAAGGTCTCCTGCAAGGCTTCTGGAGGCACCTTCAGCAGCTATGCTA
TCAGCTGGGTGCGACAGGCCCCTGGACAAGGGCTTGAGTGGATGGGAGGG
ATCATCCCTATCTTTGGTACAGCAAACTACGCACAGAAGTTCCAGGGCAG
AGTCACGATTACCGCGGACGAATCCACGAGCACAGCCTACATGGAGCTGA
GCAGCCTGAGATCTGAGGACACGGCCGTGTATTACTGTGCGAGAGTAGAG
ATTTTTGGAGTGGTTAACTTAAATTACTACTACTACTACATGGACGTCTG
GGGCAAAGGGACCACGGTCACCGTCTCCTCAG
>CLL052VH1M
CAGGTGCAGCTGGTGCAGTCTGGGGCTGAGGTGCAGAAGCCTGGGGCCTC
AGTGACGGTCTCCTGCAAGGCTTCTAGATACACCTTCACCGGCTACTATA
TACACTGGGTGCGACAGGCCCCTGGACAAGGGCTTGAGTGGATGGGATGG
ATCAACCCTAAGAGTGGTGGCACAAACTATGCACAGAAGTTTCAGGGCTG
GGTCACCATGACCAGGGACACGTCCATCAACACAGCCTACATGGAGCTGA
CCAGGCTGAGATCTGACGACACGGCCGTGTATTACTGTGCGAGATCCGAT
GCGGCCGTAGTAGTGGCTGCCATTGACTACTGGGGCCAGGGAAGCCTGGT
CACCGTCTCCTCAGGGAGTGCATCCGCCCCAACCCTTTTCCCCCTCGTCT
CCTGTGAGAATTCCCCGTCGGATACGAGCAGCGTGGCCGTTGGC
>CLL055VH4G
CAGGTGCAGTTACAACAGTGGGGCGCAGGACTGTTGAAGCCTTCGGAGAC
CCTGTCCCTCACCTGCGCTGTCTATATTGGGTCCTTCAGTGGTTATCACT
GGAGTTGGATCCGCCAGCCCCCCGGGAAGGGTCTGGAGTGGATTGGGGAG
GTCAGTCATACTGGAACTACCAACTACAACCCGTCCCTCAAGAGTCGAGT
CACCATGTCAGTAGACAGCATTCCAATGAACCAGTTCTCCCTGAAGTTGA
CCTCTGTGACCGCCTCGGACACGGCTGTTTATTACTGTGCGAGAGCCCCT
CTGGGGGGTGGGGCGGGGCTTTACAACTGGTTCGACCCCTGGGGCCTGGG
AACCCTGGTCACCGTTTCCTCA
>CLL056VH3M
CAGGTGCAGCTGGTGGAGTCTGGGGGAGGCGTGGTCCAGCCTGGGAGGTC
CCTGAGACTCTCCTGTGCAGCCTCTGGATTCACCTTCAGTAGCTATGCTA
TGCACTGGGTCCGCCAGGCTCCAGGCAAGGGGCTGGAGTGGGTGGCAGTT
ATATCATATGATGGAAGCAATAAATACTACGCAGACTCCGTGAAGGGCCG
ATTCACCATCTCCAGAGACAATTCCAAGAACACGCTGTATCTGCAAATGA
ACAGCCTGAGAGCTGAGGACACGGCTGTGTATTACTGTGCGAGAGATGGC
TATGAGGGATATTTTGACTGGTTATACAACTACTACTACTACGGTATGGA
CGTCTGGGGCCAAGGGACCACGGTCACCGTCTCCTCAG
>CLL057VH4G
CAGCTGCAGCTGCAGGAGTCGGGCCCAGGACTGGTGAAGCCTTCGGAGAC
CCTGTCCCTCACCTGCACTGTCTCTGGTGGCTCCATCAGCAGTAGTAGTT
ACTACTGGGGCTGGATCCGCCAGCCCCCAGGGAAGGGTCTGGAGTGGATT
GGGAGTATCTATTATAGTGGGAGCACCTACTACAACACGTCCCTCAAGAG
TCGAGTCACCATATCCGTAGACACGTCCAAGAACCAGTTCTCCCTGAAGC
TGAGCTCTGTGACCGCCGCAGACACGGCTGTGTATTACTGTGCGAGACAT
CTGGGATATAGCAGCAGCTGGTATGGGGCAGCCAACTGGTTCGACCCCTG
GGGCCAGGGAACCCTGGTCACCGTCTCCTCA
>CLL058VH3M
GAGGTGCAGCTGGTGGAGTCTGGGGGAGGCTTGGTAAAGCCTGGGGGGTC
CCTTAGACTCTCCTGTGCAGCCTCTGGATTCACTTTCAGTAACGCCTGGA
TGAGCTGGGTCCGCCAGGCTCCAGGGAAGGGGCTGGAGTGGGTTGGCCGT
ATTAAAAGCAAAACTGATGGTGGGACAACAGACTACGCTGCACCCGTGAA
AGGCAGATTCACCATCTCAAGAGATGATTCAAAAAACACGCTGTATCTGC
AAATGAACAGCCTGAAAACCGAGGACACAGCCGTGTATTACTGTACCGCC
CTATTACGATATTTTGACTGGTTATTATCACCCTACTACTTTGACTACTG
GGGCCAGGGAACCCTGGTCACCGTCTCCTCAG
>CLL059VH3M
CAGGTGCAGCTGGTGGAGTCTGGGGGAGGCTTGGTCAAGTCTGGAGGGTC
CCTGAGACTCTCCTGTGCAGCCTCTGGATTCACCTTCAGTGACTACTACA
TGAGCTGGATCCGCCAGGCTCCAGGGAAGGGGCTGGAGTGGGTTTCATAC
ATTAGTAGTAGTAGTAGTTACACAAACTACGCAGACTCTGTGAAGGGCCG
ATTCACCATCTCCAGAGACAACGCCAAGAACTCACTGTATCTGCAAATGA
ACAGCCTGAGAGCCGAGGACACGGCTGTGTATTACTGTGCGAGAGATCCG
GAGACTACGGTGACTACTGAGGGTTATGCCCGAAACTACTACTACTACGG
TATGGACGTCTGGGGCCAAGGGACCACGGTCACCGTCTCCTCAG
>CLL063VH1M
CAGGTGCAGCTGGTGCAGTCTGGGGCTGAGGTGAAGAAGCCTGGGGCCTC
AGTGAAGGTTTCCTGCAAGGCATCTGGATACACCTTCACCAGCTACTATA
TGCACTGGGTGCGACAGGCCCCTGGACAAGGGCTTGAGTGGATGGGAATA
ATCAACCCTAGTGGTGGTAGCACAAGCTACGCACAGAAGTTCCAGGGCAG
AGTCACCATGACCAGGGACACGTCCACGAGCACAGTCTACATGGAGCTGA
GCAGCCTGAGATCTGAGGACACGGCCGTGTATTACTGTGCGAGAATGGGG
AATAGCGGGTATAGCAGCTCCCTCGGTGTGGACTACTACTACTACGGTAT
GGACGTCTGGGGCCAAGGGACCACGGTCACCGTCTCCTCAG
>CLL064VH4M
CAGCTGCAGCTGCAGGAGTCGGGCCCAGGACTGGTGAAGCCTTCGGAGAC
CCTGTCCCTCACCTGCACTGTCTCTGGTGGCTCCATCAGCAGTAGTAGTT
ACTACTGGGGCTGGATCCGCCAGCCCCCAGGGAAGGGGCTGGAGTGGATT
GGGAGTATCTATTATAGTGGGAGCACCTACTACAACCCGTCCCTCAAGAG
TCGAGTCACCATATCCGTAGACACGTCCAAGAACCAGTTCTCCCTGAAGC
TGAGCTCTGTGACCGCCGCAGACACGGCTGTGTATTACTGTGCGAGGCCC
CTGATATACTATGATAGTAGTGGTCCCGACTGGTACTTCGATCTCTGGGG
CCGTGGCACCCTGGTCACTGTCTCCTCAG
>CLL065VH3M
GAGGTGCACCTGCTGGAGTCCGGGGGAGGCTTCGTCCAGCCGGGGGGGTC
CCTGAAACTCTCCTGTGCAGCCTCTGGGTTCACCCTCAGTGGCTCTGGCT
TGCACTGGGTCCGCCAGGCCTCCGGAAAAGGGCTGGAGTGGGTTGGCCGT
ATCAGAAGCAGAACTAGCAGTTTCGCGACAGCATATGCTGCGTCGGTGAA
AGGCAGATTCACCATCTCCAGAGATGATTCAAAGAACACGGCGTATCTGC
AAATGAGCAGCCTGACTACCGAGGACACGGCCATGTATTATTGTGCTACT
CTTTACTATGATGGTAGTCCTAATTGTTGGGGCCAAGGGACAATGGTCAT
CGTCTCTTCAG
>CLL066VH3M
GAGGTGCAGCTGGTGGAGTCTGGGGGAGGCTTGGTACAGCCTGGGGGGTC
CCTGAGACTCTCCTGTGGAGCCTCTGGATTCACCTTCAGTAGTTATAGTA
TGAATTGGGTCCGCCAGGCTCCAGGGAAGGGGCTGGAATGGATTTCATAC
ATTAGTAGTAGTAGTGGTACCATTTACCACGCAGACTCTGTGAAGGGCCG
ATTCACCATTTTTAGAGACAATGGCGGGAATACCCTGTCTCTGCAAATGG
ACATCCTGAGAGACGATGACACGGCTGTCTATTACTGTGCGAGGGCGCGT
TCCAGCAGTAGTTGGTACAATGATATGGACGTCTGGGGCCAAGGGACCAC
GGTCACCGTCTCTTCAG
>CLL067VH4M
CAGGTGCAGCTACAGCAGTGGGGCGCAGGACTGTTGAAGCCTTCGGAGAC
CCTGTCCCTCACCTGCGCTGTCTATGGTGGGTCCTTCAGTGGTTACTACT
GGAGCTGGATCCGCCAGCCCCCAGGGAAGGGGCTGGAGTGGATTGGGGAA
ATCAATCATAGTGGAAGCACCAACTACAACCCGTCCCTCAAGAGTCGAGT
CACCATATCAGTAGACACGTCCAAGAACCAGTTCTCCCTGAAGCTGAGCT
CTGTGACCGCCGCGGACACGGCTGTGTATTACTGTGCGAGAGTCTTCGGG
GGATATTGTAGTGGTGGTAGCTGCGAGGGCCAGGAGTACTACTTTGACTA
CTGGGGCCAGGGAACCCTGGTCACCGTCTCCTCAG
>CLL068VH1M
CAGGTGCAGCTGGTGCAGTCTGGGGCTGAGGTGAAGAAGCCTGGGTCCTC
GGTGAAGGTCTCCTGCAAGGCTTCTGGAGGCACCTTCAGCAGCTATGCTA
TCAGCTGGGTGCGACAGGCCCCTGGACAAGGGCTTGAGTGGATGGGAGGG
ATCATCCCTATCTTTGGTACAGCAAACTACGCACAGAAGTTCCAGGGCAG
AGTCACGATTACCGCGGACAAATCCACGAGCACAGCCTACATGGAGCTGA
GCAGCCTGAGATCTGAGGACACGGCCGTGTATTACTGTGCGAGAGGAGGC
GATTATGATTACGTTTGGGGGAGTTATCGTTCTAATGATGCTTTTGATAT
CTGGGGCCAAGGGACAATGGTCACCGTCTCTTCAGGGAGTGCATCCGCCC
CAACCCTTTTCCCC
>CLL071VH4M
CAGGTGCAGTTACAGCAGTGGGGCGCAGGACTGTTGAAGCCTTCGGAGAC
CCTGTTCCTCACCTGCGCTGTCTATGGTGGGTCCTTCAGTGGTTACTACT
GGAGCTGGATCCGCCAGCCCCCAGAGAAGGGGCTGAATTGGATTGGGGAA
ATCAATTATAGTGGAAGTACCAAATACAACCCGTCCCTCAAGAGTCGAGT
CACCATATCAATAGACACGACGAAGAACCAGTTCTCCCTGAAGCTGAGCT
CTCTGACTGCCGCGGACACGGCTGTGTATTATTGTGCGAGAAGAAGTGGG
AACTACTGGGGGGAAGTTGACTACTGGGGCCAGGGAAACCTGGTCACCGT
CTCCTCAG
>CLL075VH3G
CAGGTGCAGTTGGTGGAGTCTGGGGGAGGCGTGGTCCAGCCTGGGAGGTC
CCTGAGACTCTCCTGTGTAACGTCTGGATTCACCTTCAAGACTTATGGCA
TCCATTGGGTCCGCCAGGCTCCAGGCAAGGGACTGGAATGGGTGGCAGTT
ATATGGCATGATGGAAGTAAGAAATACTATGTAGATTCCGTCAGGGGCCG
ATTCTCCATCTCCAGAGACAATTCCAAGAAAACATTGTATCTGCAAATGA
ATAGCCTGAGAGACGACGACACGGCTGTGTATTATTGTGCCAGAGGTAAA
GTACGGTCTCTTGACTGGCTTATCAGTGGGTCGAGGAGTTATAGTCTGGA
CCTCTGGGGCCAAGGGACCACGGTCATGGTCTCCTCAG
>CLL078VH3G
CAGGTGCAGCTGGTGGAGTCTGGGGGAGGCGTGGTCCAGCCTGGGAGGTC
CCTGAGACTCTCCTGTGCAGCCTCTGGATTCACCCTAAGAACCTTTGGCA
TGCAGTGGGTCCGCCAGGCTCCAGGCAAGGGGCTGGAGTGGGTGGCGGCT
ATATCATATGGTGGAGGTAATAAATACTATACAGACTCCGTGAAGGGCCG
ATTCACCGTCTCCAGAGACAATTCCAAGAACACGTTGTATCTGCAAATGC
ACAGCCTGAGACCTGAGGACACGGCTGTGTATTACTGTGCGAAAGATGGT
CATGACTACACCTGGGGTGACTACTACTACTACATGGACGTCTGGGGCAA
GGGGACCACGGTCACCGTCTCCTCAG
>CLL079VH4M
CAGCTGCAGCTGCAGGAGTCCGGCTCAGGATTGGTGAAGCCTTCACAGAC
CCTGTCCCTCACCTGCGCTGTCTCTGGTGGGTCCATCAGCAGTGGTGGTT
ACTCCTGGAGCTGGATCCGGCAGCCACCAGGGAAGGGCCTGGAGTGGATT
GGGTACATCTATCATAGTGGGAGCACCTACTACAACCCGTCCCTCAAGAG
TCGAGTCACCATATCAGTAGACAGGTCCAAGAACCAGTTCTCCCTGAAGC
TGAGCTCTGTGACCGCCGCGGACACGGCCGTGTATTACTGTGCCAGAGGG
GGTTGGGATTTGAACTACTACTTTGACTACTGGGGCCAGGGAACCCTGGT
CACCGTCTCCTCAG
>CLL081VH3M
GAGGTGCAGCTGGTGGAGGCTGGGGGAGGCCTGGTACAGCCGGGGGGGTC
CCTGAGACTCTCCTGTGTAGCCGCTGGATTCACCTTCAGTAGTTATAGCA
TGAACTGGGTCCGCCAGGCTCCAGGGAAGGGGCTGGAGTGGGTTTCATAT
ATTACTAGTAGTAGTAGTGCCATATATCACGCAGACTCTGTGAAGGGCCG
ATTCACCATCTCCAGAGACAATGCCAAGAACTCACTGTATCTGCAAATGG
ACAGCCTGAGAGACGAGGACACGGCTGTGTATTACTGTGTGAGAGGGGGT
TACTTGAGGGACTACTACGGTATGGACGTCTGGGGCCAAGGGACCACGGT
CACCGTATCCTCAG
>CLL083VH4M
CAGGTGCAGCTGCAGGAGTCGGGCCCAGGACTTGTGAAGCCTTCGGAGAC
CCTGTCCCTCACCTGCACTGTCTCTGGTGGCTCCATCAGTAGTTACTCTT
GGAGCTGGATCCGGCAGCCCCCGGGGAAGGGACTGGAATGGATTGGATGT
ATCTTTTGCCGTGGGAACCTCAACTACAACCCCTCCCTCAACAGTCGAGT
CACCATCTCAGTAGACACGTCTAAGAACCGGTTCTCCCTGAAGCTGAGCT
CTGTGACCGCCGCAGACACGGCCATATATTACTGTGCGAGACTTTCGACT
CATAGAGGTGGCCGCAATTTGGACTGGTTCGACCCCTGGGGCCAGGGAAC
CCTGGTCACCGTCTCCTCA
>CLL085VH3M
GAGGTGCAGCTGGTGGAGTCCGGGGGAGGCTTAGTTCAGCCTGGGGGGTC
CCTGAGACTCTCCTGTGCAGCCTCTGGATTCACCTTCAGGAACTACTGGA
TGCACTGGGTCCGCCAAGCTCCAGGGAAGGGGCTGGTGTGGGTCTCACAT
ATTGATAGTGATGGGAGTACCACAACCTACGCGGACTCCGTGAAGGGCCG
ATTCACCATCTTCAGAGACAACGCCAAGAACACGCTGTATCTGCAAATGA
ACAGTCTGAGAGCCGAGGACACGGCTGTGTATTACTGTGCAAGAGGCGCC
CCGGGCTATGATAGGAGTGGCTCCCTGTACTACTTTGACTACTGGGGCCA
GGGAACCCTGGTCACCGTCTCCTCAG
>CLL086VH5M
GAGGTGCAGCTGGTGCAGTCTGGAGCAGAGGTGAAAAAGCCGGGGGAGTC
TCTGAGGATCTCCTGTAAGGCTTCTGGATACACCTTTACCAGCTACTGGA
TCGGCTGGGTGCGCCAGATGCCCGGGAAGGGCCTGGAGTGGATGGGAATC
TTCGATCCTACTGACTCTGATGTGAGATACAGCCCGTCCTTCCAAGGCCA
GGTCACCATCTCAGCCGACAAGTCCATCAACACCGCCTACCTGCAGTGGC
GCAGCCTGAGGGCCTCGGACACCGCCATGTATTTCTGTGCGAGACTGAGG
AGTGCACACTCCTCCTACTACGCTTTGGACGTCTGGGGCCAGGGGACCAC
GGTCACCGTCTCCTCAGGGAGTGCATCCGCCCCAACCCTTTTCCCCCTCG
TCTCCTGTGAGAATTCCCCGTCGGATACGAGCAGCGTGGCCGTTGGCTGC
CT
>CLL087VH3G
GCGGTGCAGCTGGTGGAGTCTGGGGGAGGCTTGGTCCAGCCTGGGAGGTC
CCTGAAACTCTCCTGTGTGGCTTCTGGGTTCACCTTCAGTGCCTCTGCTA
TGCACTGGGTCCGCCAGGCTTCCGGGAAAGGGCTGGAGTGGGTTGGCCGT
ATTAGAACCAAAAGTTATAGTTATGTGACAGCATATGGCCCGTCGGTGAG
GGGCAGGTTCATCATCTCCAGAGATGATTCAAAGAACACGGCGTATCTTC
AAATGAACAGTCTGAAAATTGAGGACACGGCCGTGTATTACTGTGCAAGT
TATGATAATGATGGTAATTACTACTATAATTACTGGGGCCAGGGAACCCT
GGTCACCGTCTCCTCAGC
>CLL088VH5M
GAGGTGCAGCTGGTGCAGTCTGGGGCAGAGCTAAAAAAGCCCGGGGAATC
TCTCATAATCTCCTGTCAGGCTTCTGGATACGACTTTGCCAACTACTGGA
TCGGCTGGGTGCGCCAGATGCCCGGGAGAGGCCTAGAATTTATGGGTATC
ATCTATCCTGCTGACTCTAATACCAAATACAGCCCGTCGTTCCAAGGCCA
GGTCAGCATCTCAGCCGACAAGTCCATCAACACCGCCTACCTACAGTGGT
ACAGCCTGAAGGCCTCGGACACCGCCATGTATTACTGTGCGAAATCTGGA
TATTACAATGCCTGGTACGGTAGTCTTGACTCCTGGGGCCAGGGAACCCT
GATCACCGTCTCCTCAG
>CLL089VH3G
GAGGTGCAGTTGTTGGAGTCTGGGGGAGGCTTGGAACAGCCTGGGGGGTC
CCTGAGACTCTCCTGTGCAGCCTCTGGATTCACCTTTACCCACTATGCCA
TGAGCTGGGTCCGCCAGGCTCCAGGGAAGGGGCTGAAGTGGGTCTCATAT
ATAAGTGCGAGTGGTGGTAGGACATTCTACGCAGACTCCGTGAAGGGCCG
GTTCACCATCTCCAGAGACAGTTCCGAGAACACGCTCTATCTGCAAATGA
ACAGCCTGAGAGTCGAGGACACGGCCGTATATTATTGTGCGAAACTAAGG
AGTTCGTCCAGGCTTCCCGGACGTTACTACCACTACTACTCTATGGACGT
TTGGGGGCAAGGGACCACGGTCACCGTCTCCTCAG
>CLL093VH4M
CAGGTGCAGCTGCAACAGTGGGGCGCGGGACTGTTGAGGCCTTCGGAGAC
CCTGTCCCTCACCTGCGCTGTCTATGGTGGGTCCTTCAGTGGTTACTACT
GGAGCTGGATCCGCCAGCCCCCAGGGAAGGGGCTGGAGTGGATTGGGGAA
ATCATTCATACCGGAGCCACCAACTACAACCCGTCCCTCAAGAGTCGAGC
CACCTTGTCGATAGACACGTCCAAGAATCAGTTCTCCCTGAAGTTGACCT
CTGTGACCGCCGCGGACACAGCTGTATATTACTGTGCGAGAGGCCAAACA
AGCAGTCTCCCATCGGGATACTTCCTATACTGGGGCCACGGCTCCCTGGT
CACCGTCTCCTCAG
>CLL097VH7A
CAGGTGCAGCTGGTGCAATCTGGGTCTGAGTTGAAGAAGCCTGGGGCCTC
AGTGAAGGTTTCCTGCAAGGCTTCTGGATACACCTTCACTAGCTATGCTA
TGAATTGGGTGCGACAGGCCCCTGGACAAGGGCTTGAGTGGATGGGATGG
ATCAACACCAACACTGGGAACCCAACGTATGCCCAGGGCTTCACAGGACG
GTTTGTCTTCTCCTTGGACACCTCTGTCAGCACGGCATATCTGCAGATCA
GCAGCCTAAAGGCTGAGGACACTGCCGTGTATTACTGTGCGAGAGTCCAA
TGGTTCGGGGAGTATTTCTTTGACTACTGGGGCCAGGGAACCCTGGTCAC
CGTCTCCTCAG
>CLL099VH1M
CAGGTCCAGATTGTGCAGTCTGGGACTGAGGTGAAGAAGCCTGGGGCCTC
AGTGAAGGTTTCCTGCAAGGCTTCTGGAAACACCTTCATTACTTATGCTA
TCCATTGGGTGCGCCAGGCCCCCGGACAAAGACTTGAGTGGATGGGATGG
ATCAACACTGGCAATGGCAACACAAAATATTCACAGAACTTCCAGGGCAG
ACTCAACATTACCAGGGACGCATCCGCGAGCACAGCCTACATGGAGCTGA
GCAGCCTGGGATCTGAAGACACGGCGCTTTATTACTGTGCGACAGAGGAT
ATAACAGTGACTGGTACTGGGGGCTTTGACTACTGGGGCCAGGGAACCCT
GGTCACCGTCTTCCTCAG
>CLL100VH6M
CAGGTACAACTGCAGCAGTCAGGTCCAGGACTGGTGAAGCCCTCGCAGAC
CCTCTCACTCACCTGTGCCATCTCCGGGGACAGTGTCTCTAGCAACAGTG
CTGCTTGGAACTGGATCAGGCAGTCCCCATCGAGAGGCCTTGAGTGGCTG
GGAAGGACATACTTCAGGTCCAAGTGGTATAATGATTATGCAGTATCTGT
GAAAAGTCGAATAAGCATCAACCCAGACACATCGAAGACCCAGTTCTCCC
TGCAGCTGAACTCTGTGACTCCCGAGGACACGGCTATGTATTACTGTGCA
AGATCAACTAGAGATGGCTACAATGGCTTTGACTATTGGGGCCAGGGAAC
TCTGGTCACCGTCTCCTCAG
>CLL105VH3M
GAGGTGCAGCTGTTGGAGTCTGGGGGGGGCTTGGTACAGCCTGGGGGGTC
CCTGAGACTCTCCTGTGCAGCCTCTGGATTCACCTTTAGCAACTATGCCA
TGAGCTGGGTCCGCCAGGCTCCAGGGAAGGGGCTGGAGTGGGTCTCAGCT
ATTAGTGGTAGTGGTGCTGGCACATACTACGCAGACTCCGTGAAGGGCCG
GTTCACCATCTCCAGAGACAATTCCAAGAACACGCTGTATCTGCAAATGA
ACAGCCTGAGAGCCGAGGACACGGCCGTATATTACTGTGCGAGAGATCAG
TGTGGTGGTGACTGCCCCCGCCTAGGGGGCTACTTTGACTACTGGGGCCA
GGGAACCCTGGTCACCGTATCCTCAG
>CLL107VH2M
CAGATCACCTTGAGAGAGTCTGGTCCTACGCTGGTGAAACCCACAGAGGC
CCTCGCGCTGACCTGCACCTTCTCTGGGTTCTCAATTATTACTACTGGAG
TGGGTGTGGGCTGGGTCCGTCAGCCCCCAGGAAAGGCCCTGGAGTGGCTT
GCACTCATTTATTGGGATGATGATAAGCGCTACAATCCATCTCTGAGGAA
CAGGCTCACCATCACCAAGGACACCTCCAAAAACCAAGTGTTCCTTACAG
TGACCAATATGGACCCTGTGGACACAGCCACATACTACTGTGCACACAGA
CAGACCCTGTATAAGAGTGACTGGAACTTTGGTTCATTTGACTATTGGGG
CCAGGGAACCCTGGTCACCGTCTCCTCAGGGAG
>CLL108VH3M
GCGGTCCAGCTGGTGGAGTCTGGGGGAGGCTTGGCCCAGCCGGGGGGGTC
CCTGAGACTCTCCTGTGCAACCTCTGGATTCACCTTTAATAACTATTGGA
TGAACTGGGTCCGACAGGCTCCAGGGAAGGGGCTGGAGTGGGTGGCCAAC
ATAAAGCCAGATGGAAGTGAGACACACGCTATGGACTCTGTGAAGGGCCG
ATTCACCATCTCCAGAGACAACGCCCAGAACTCATTGTATCTGCAAATGA
ACAGCCTGAGAGCCGACGACACGGCTGTTTATTACTGTGCGGCGACTTTG
GCAGTGCAGGAGGAGGCGGGATATTTTAACTACTGGGGCCAGGGAACCCT
GGTCACCGTCTCCTCAG
>CLL110VH1M
CAGGTGCACCTGGTGCAGTCTGGGGCTGAGGTGAAGAAGCCTGGGGCCTC
AGTGAAGGTCTCCTGCAAGGCTTCTGGATCTGGATACACCTTCACCGACT
ACTATATACACTGGGTGCGACAGGCCCCTGGACAAGGGCTTGAGTGGATG
GGCTGGATCAATCCTAACACTGGTGGCACAAACTATGCACAGAAGTTTCA
GGGCAGGGTCTCCTTGACCAGGGACACGTCCATCAATACAGCCTACATGG
AGCTGAGCAGGCTGAGATCTGACGACACGGCCCTATATTTCTGTGCGAGA
GATCTCAGGGTTTATTACTATCATAATCTTGGTCACTACTTCCTTGACTT
CTGGGGCCAGGGAACCCTGGTCACCGTCTCCTCAG
>CLL111VH3G
GAGGTACAACTGGTGGAGTCTGGGGGAGGCTTGGTCCAGCCTGGGGGGTC
CCTGAGACTCTCCTGTGCAGCCTCTGGATTCATCTTTAGTAAGTATTGGA
TGACCTGGGTCCGCCAGGCTCCAGGGAAGGGGCTGGAGTGGGTGACCAGC
ATAAAGGAAGATGGAAGTGAGAAATACTATGTGGACTCTGTGAAGGGCCG
ATTCATCATCTCCAGAGACAACGCCGAGAATTCACTGTATCTGCAAATGA
ACAGCCTGAGGGCCGAGGACTCGGCCGTATATTACTGTGCGAGGGAACAA
ACAAAAGTGTGGCTGAAGTACTATTACGGAATGGACGTCTGGGGCCAAGG
GACCACGGTCACCGTCTCCTCAG
>CLL112VH1M
CAGGTGCAGCTGGTGCAGTCTGGGGCTGAGGTGAAGAAGCCTGGGTCCTC
GGTGAAGGTCTCCTGCAAGGCTTCTGGAGGCACCTTCAGCAGCTATGCTA
TCAGCTGGGTGCGACAGGCCCCTGGACAAGGGCTTGAGTGGATGGGAGGG
ATCATCCCTATCTTTGGTACAGCAAACTACGCACAGAAGTTCCAGGGCAG
AGTCACGATTACCGCGGACGAATCCACGAGCACAGCCTACATGGAGCTGA
GCAGCCTGAGATCTGAGGACACGGCCGTGTATTACTGTGCGAGGTACGGG
GGTGGCTACAATCTTTTTAGCTATCAACTTTACTACTACTACTACATGGA
CGTCTGGTGCAAAGGGACCACGGCCACCGCCTCCTCAG
>CLL113VH2M
CAGATCACCTTGAAGGAGTCCGGTCCTACACTGGTGAAACCCACACAGAC
CCTAACGCTGACCTGCGACTTCTCTGGGTTCTCACTCAGCACCTATGGAG
TGGGTGTGGGCTGGGTCCGTCAGCCCCCAGGAAAGGCCCTGGAGTGGCTT
GCGCTCATTTATTGGGATGACGATAAGCGCTACAATCCATCTCTGAAGAG
CAGACTCTCCATCACCAAGGACACCTCCAAAAACCAGGTAGTCCTTAGAA
TGTCCAACATGGACCATGTGGACACAGCCACATATTATTGTGCACACAGA
CGTCATCAGGGCGACACCTGGTCTTATGGGGCTTTTGACTATTGGGGCCA
GGGAACCCTGGTCATCGTCTCCTCAG
>CLL114VH4G
CAGCTGCAGCTGCAGGAGTCGGGCCCAGGACTGGTGAAGCCTTCGGAGAC
CCTGTCCCTCACCTGCACTGTCTCTGGTGGCTCCATCAGCAGTAGTAGTT
ACTACTGGGGCTGGATCCGCCAGCCCCCAGGGAAGGGGCTGGAGTGGATT
GGGAGTATCTATTATAGTGGGAGCACCTACTACAACCCGTCCCTCAAGAG
TCGAGTCACCATATCAGTAGACACGTCCAAGAACCAGTTCTCCCTGAAGC
TGAGCTCTGTGACCGCCGCGGACACGGCCGTGTATTACTGTGCGAGACGG
TTCGGGTATAGCAGCAGCTGGTACGGTTTAGACTGGTTCGACCCCTGGGC
CCAGGGAACCCTGGTCACCGTCTCCTCAG
>CLL115VH2M
CAGATCACCTTGAAGGAGTCTGGTCCTACGCTGGTGAAACCCACACAGAC
CCTCACGCTGACCTGCACCTTCTCTGGGTTCTCACTCAATACTATTGGAC
TGAGTGTGGGCTGGATCCGTCAGCCCCCAGGAAAGGCCCTGGAGTGGCTT
GGATTCATTTATTGGGATGATGATAAGCGCTACAGCCCATCTCTGAAGAG
CAGGCTCACCATCACCAAGGACACTTCCAAAAACCAGGTGGTCCTTACAA
TGACCAACATGGACCCTGCGGACACAGCCACATATTACTGTGCACACAGG
CCCGGATATTGTACTAGTATCAGCTGCTCTTTTGGGTACCACTTTGACTA
CTGGGGCCCGGGAACCCTGGTCACCGTCTCCTCAGGGAGTGCATCCGCCC
CAACCCTTTTCCCCCTCGTCTCCTGTGAGAATTCCCCGTCGGATACGAGC
AGCGTGGCCGTTGG
>CLL117VH4M
CAGGTGCAGCTACAGCAGTGGGGCGCAGGACTGTTGAAGCCTTCGGAGAC
CCTGTCCCTCACCTGCGGTGTTTATGGTGGGTCCTTCAGTGGTTACTACT
GGAGCTGGATCCGCCAGCCCCCAGGGAAGGGGCTGGAGTGGATTGGGGAA
ATCAATCATAGTGGAAGCACCAACTACAACCCGTCCCTCAAGAGTCGAGT
CACCATATCAGTAGACACGTCCAAGAAGCAGCTCTCCCTGAAGTTGAACT
CTGTGAACGCCGCGGACACGGCTGTGTATTACTGTGCGAGAGTTATTACT
AGGGCGAGTCCTGGCACAGACGGGAGGTACGGTATGGACGTCTGGGGCCA
AGGGACCACGGTCACCGTCTCCTCAGGGAGTGCATCCGCCCCAACCCTT
>CLL118VH1M
CAGGTGCAGCTGGTGCAGTCTGGGGCTGAGGTGAGGAAGCCTGGGTCCTC
GGTGAAGGTCTCCTGCAAGGCTTCTGGAGGCACCTTCACCAGCTATACTA
TCAACTGGGTGCGACAGGCCCCTGGACAAGGGCTTGAGTGGATGGGGGGG
ATCATCCCTGTCTTTGGTACAGCATACTACGCACAGAAGTTCCAGGGCAG
AGTCACGATTACCGCGGACGACTCCACGAGCACAGGCTATATGGAGGTGA
GCAGCCTGAGATCTGACGACACGGCCGTGTATTACTGTGCGAGAGACGCA
GAGAAAACCGCCGGGACGTATAGTAGCGCTTTTGACATCTGGGGCCAGGG
GACAATGGTCACCGTCTCTTCAG
>CLL119VH3M
GAGGTGCACCTGTTGGAGTCTGGGGGAAACTTGGTACAGCCGGGGGGGTC
CCTGAGACTCTCCTGTGCGGCCTCTGGACTCGCCTTTAGCAGCTATGCCA
TGAGCTGGGTCCGCCAGGCTCCAGGGAAGGGGCTGGAGTGGGTCTCATCT
GTTAGTGGAAGTCATGATTCCACATACTACGCAGACTCCGTGAAGGGCCG
CTTCACCATCTCCAGAGACAACTCCAAGAACACCGTGTATCTGCAAATGA
ACAGCCTGAGAGCCGACGACACGGCCGTATATTATTGTGCGAAAGATGGG
ACCTATGATTACAGTACCTCCTGGGGCCAGGGAACCCTGGTCACCGTCTC
CTCAG
>CLL121VH3M
GAGGTGCAGTTGGTGGAGTCTGGGGGAGGCTTGGTCCAGCCTGGGGAGTC
CCTAATACTCTCCTGTGCAGCCTCTGGATTCGCCTTTAGTACCTATTGGA
TGACCTGGATCCGCCAGACTCCAGGGAAGGGGCTGGAGTGGGTGGCCAAC
ATAAAGGAAGATGGAAGTGCGAAATACTATTTGGATTCTGTGAGGGGCCG
ATTCACCATCTCCAGAGACAACGCCAAGAACTCTCTGTTTCTTCATATCA
GCAACCTGAGAGCCGAGGACACGGCCGAGTATTATTGTGTAAAAGGGGTA
GAAAAGCATTACTATGATAGTCGTGGCCTTAATTGGGTTTACTACTTTGA
CTGGTGGGGCCAGGGAACCCTGGTCACCGTCTCCTCAG
>CLL122VH3M
GAGGTGCAGCTGGTGGAGTCTGGGGGAGGCTTGGTCCAGCCTGGGGGGTC
CCTGAGACTCTCCTGTGCAGCCTCTGGATTCACCTTAAGTAGCTATTGGA
TGAGCTGGGTCCGCCAGGCTCCAGGGAAGGGGCTGGAGTGGGTGACCAAC
ATAAAGCAAGATGGAAGTGAGAAAGACTATGTGGACTCTGTGAAGGGCCG
ATTCACCATCTCCAGAGACAACGCCAAGAACTCACTGTATCTGCAAATGA
ACAGCCGTAGAGCCGAGGACACGGCTGTGTATTACTGTGCGAGAGTTAGG
GACCCACGCTGGGTTACGATTTTTGGAGTGGTTATTACTTACTTTGACTA
CTGGGGCCAGGGAACCCTGGTCACCGTCTCCTCAG
>CLL123VH3M
CAGGTGCAGCTGGTGGAGTCTGGGGGAGGCTTGGTCAAGCCTGGAGGGTC
CCTGAGACTCTCCTGTGCAGCCTCTGGATTCACCTTCAGTGACTACTACA
TGAGCTGGATCCGCCAGGCTCCAGGGAAGGGGCTGGAGTGGGTTTCATAC
ATTAGTAGTAGTGGTAGTACCATATACTACGCAGACTCTGTGAAGGGCCG
ATTCACCATCTCCAGGGACAACGCCAAGAACTCACTGTATCTGCAAATGA
ACAGCCTGAGAGCCGAGGACACGGCTGTGTATTACTGTGCGACGGACCAT
TACTATGATAGTAGTGGTTATTACCACCGTTTGGGGTACTACTACTACTA
CGGTATGGACGTCTGGGGCCAAGGGACCACGGTCACCGTCTCCTCAG
>CLL124VH1M
CAGGTCCGACTTGTGCAGTCTGGGGCTGAGGTGAAGAAGCCTGGGGCCTC
AGTGAAAGTTTCCTGCAAGGCTTCTGGATACACCCTCACTAGGTATTCTG
TGCATTGGGTGCGCCAGGCCCCCGGACAAGGGCTTGAGTGGATGGGATTC
ATCGACACTGGCAATGGAAACACAAAATATTCACAGAACTTCCAGGGCAG
AGTCACCATCACCACGGACACATCCGCGAACACAGCCTACATGGACCTGC
GCAGCCTGAGATCTGAGGACACGGCTGTGTACTACTGTGCGAGAGGCATC
AGGGTGGGAACTGCCTACGGTGATGATGCATTTAATTTCTGGGGCCAAGG
GACAGTGGTCACCGTCTCTTCAG
>CLL124VH3M
GAGGTGCAGCTGGTGGAGTCTGGGGGAGGCTTGGTCCAGCCTGGGGGGTC
CCTGAGACTCTCCTGTGCAGCCTCTGGATTCAATTTTAATTCCTTTTGGA
TGAGTTGGGTCCGCCAGCCTCCAGGGAAGGGGCTGGAGTGGGTGGCCAAC
ATAAAACGAGATGGAAGTGAGAAAGACTATGTGGACTCTGTGAAGGGCCG
ATTCACCATCTCCAGAGAAAACGTCAGGAACTCACTGTATCTGCAAATGA
ACAGCCTGAGAGTCGAGGACTCGGCCGTGTACTACTGTGCGAGGGTTGAT
GCTTACTTTGAGGATAGTGGTTATCGTTCTTTTGATATTTGGGGCCAAGG
GACAGTGGTCACCGTCTCTTCAG
>CLL125VH4M
CAGGTGCGGCTACAGCAGTGGGGCGCAGGACTGTTGAAGCCTTCGGAGAC
CCTGTCCCTCACCTGCGCTGTCTATGGTGGGTCCCTCTATGATTACTACT
GGACCTGGATCCGCCAGACCCCAGGGAAGGGGCTGGAGTGGATTGGGGAA
ATCTATTATAGTGGAATCACCAACTACAACCCGTCCCTCAAGAGTCGAGC
CACCATATCACTAGACACGCCCAAGAACCAGTTCTCCCTGAAGCTGACCT
CTGTGACCGCCGCGGACACGGCTGTCTATTACTGTGCGAGAGAGGGGCTT
AGTGGGAGCTATTTCGTTGACTACTGGGGCCAGGGAACCCTGGTCACCGT
CTCCTCAG
>CLL126VH3M
GAGGTGGAGCTGGTGGAGTCTGGGGGAGACTTGGTCCAACCTGGGGGGTC
CCTGAGACTCTCCTGTGTAGCCTCTGGATTCACCTTTACTTCCTATTGGA
TGAGCTGGGTCCGCCAGGCTCCAGGGAAGGGGCTGGAGTGGGTGGCCAAC
ATAAAGCAAGATGGAAGTGAAAAATACTATGTGGACTCTGTGAAGGGCCG
ATTCACCATCTCCAGAGACAACGCCAAGAACTCGCTATTTCTGCAAATGA
ACAGCCTGAGAGCCGAGGACACGGCTATATATTTCTGTACGAGTGCGGTC
CTGCGACGCACTTTTCATATCTGGGGCCAAGGGACAATGGTCACCGTATC
TTCAG
>CLL126VH4M
CAGGTGCACCTACAACAGTGGGGCACAGGACTGTTGAAGCCTTCGGAGAC
CCTGTCCCTCACCTGCGCTGTCTATGGTGGGTCCTTCAGTGGTTACTACT
GGAACTGGATCCGCCAGCCCCCAGGGAAGGGGCTGGAGTGGATTGGGGAA
ATCAGTCATGGTGGAAGCACCTACTATAACCCGTCCCTTAAGAGTCGAGT
CACCGTATCACAAGACACGTCCAAGAGCCAGTTCTCCCTGAAACTGAGCT
CTGTGACCGCCGCGGACACGGCTGTGTATTACTGTGCGAGACGAGGAGGC
TCCATGGCGATTTTTGGAGTGGACAACAACTGGTTCGACCCCTGGGGCCA
GGGAACCCTGGTCACCGTCTCCTCAGGGAGTGCATCCGCCCCAACCCTTT
TCCCCCTCGTCTCCTGTGAGAATTCCCCGTCGGATACGAGCAGCG
>CLL127VH6M
CAGGTACAGCTGCAGCAGTCAAGTCCAGGACTGGTCAAGCCCTCGCAGAC
CCTCTCACTCACATGTGCCATCTCCGGGGACACTGTCTCTAGCAACAGTG
CTGCCTGGAACTGGATCAGGCGGTCCCCATCGCGAGGCCTTGAGTGGCTG
GGAAGGATATATTACAGGTCCAACTGGCATACTGATTATGCACTCTCTGT
GAAAGGTCGAATAACTATCTATCAAGACTCATCCAAGAACCAAATCTCCC
TCGACCTGAACTCTGTGAGTCCCGAGGACACGGCTGTGTATTACTGTGCA
AGAGATCGGGCGGACTACGGTATGGACGTCTGGGGCCAAGGGACCACGGT
CACCGTCTCTTCAG
>CLL128VH4G
CAGGTGCAGCTAAAGCAGTGGGGCGCAGGACTGTTGAAGCCTTCGGAGAC
CCTGTCCCTAACCTGCGCTGTCTATGGTGGTTCCTTCACCAATTACTACT
GGAGTTGGATCCGACAGCCCCCAGGGAAGCGCCTGGAATGGATTGGGGAA
ATCGATCATACTACAAACACCAACTATAACCCGTCCCTCAAGGGTCGAGT
CACCGTGTCAGTAGACAGGTCCAAGAATCAGTTCTCCCTGAAGCTGAGCT
CTGTGACCACCGCGGACACGGCTGTATATTACTGTGCGAGAGAGGGTGAC
GGTAGTCTCCTCAATTCCTTTGATTACTGGAGCCAGGGATCCCTGGTCAC
CGTCTCCTCAG
>CLL129VH4M
CAGGTGCAGCTGCAGGAGTCGGGCCCAGGACTGGTGAAGCCTTCACAGAC
CCTGTCCCTCACCTGCACTGTCTCTGGTGGCTCCATCGGCAGTGGTGGTT
ACTACTGGAGCTGGATCCGCCAGCACCCAGGGAAGGGCCTGGAGTGGATT
GGGTACATCTATTACAGTGGGAGCACCTACTACAACCCGTCCCTCAAGAG
TCGAGTTACCATATCAGTAGACACGTCTAAGAACCAGTTCTCCCTGAAGC
TGAGCTCTGTGACTGCCGCGGACACGGCCGTGTATTACTGTGCGAGATTG
CATTACTATGATAGTAGTGGTTATTACCCGGTCCCGTACTACTTTGACTA
CTGGGGCCAGGGAACCCTGGTCACCGTCTCCTCAG
>CLL130VH1M
CAGGTCCAGCTTGTGCAGTCTGGGGCTGAGGTGAAGAAGCCTGGGGCCTC
AGTGAAGGTTTCCTGCAAGGCTTCTGGATACACCTTCACTAGCTATGCTA
TGCATTGGGTGCGCCAGGCCCCCGGACAAAGGCTTGAGTGGATGGGATGG
ATCAACGCTGGCAATGGTAACACAAAATATTCACAGAAGTTCCAGGGCAG
AGTCACCATTACCAGGGACACATCCGCGAGCACAGCCTACATGGAGCTGA
GCAGCCTGAGATCTGAAGACACGGCTGTGTATTACTGTGCGAGAATGTAT
AGTGGCTACTCTTATTACTACTACTACGGTATGGACGTCTGGGGCCAAGG
GACCACGGTCACCGTCTCCTCAG
>CLL135VH3M
GAGGTGCAGCTGGTGGAGTCTGGGGGAGGTTTGGTCCAGCCGGGGGGGTC
CCTGAGACTCTCCTGTGCAGCCTCTGGATTCACCCTTAGTAACTATTGGA
TGAGCTGGGTCCGCCAGGCTCCAGGGAAGGGGCTGGAGTGGGTGGCCAAC
ATGAAGCAGGACGGAAGTGAGAATTACTATGTGGACTCTGTGAAGGGCCG
ATTCACCATCTCCAGAGACAACGCCAAGAACTCATTGTATCTGCAAATGA
ACAGCCTGGGAGTCGAGGACACGGCTGTCTATTACTGTGCGAAAGTTCGA
TTCGGGGTATTTGACTCCTGGGGCCAGGGAACCCTGGTCACCGTCTCCTC
AG
>CLL136VH4M
CAGGTGCAGCTACAGCAGTGGGGCGCAGGACTGTTGAAGCCTTCGGAGAC
CCTGTCCCTCACCTGCGCTGTCTATGGTGGGTCCTTTAGTGATTACTACT
GGAGCTGGATCCGCCAGCCCCCCGGGAAGGGGCTGGAGTGGATTGGAGAA
ATGAAACATGGTGTAAGTACCACCTACAAGTCGTCCCTCGCGAGTCGAGT
CACCATATCAGTAGACACGTCCAAGAGCCAGTTCTCCCTGAGGCTGAACT
CTGTGACCGCCGCGGACACGGCTGTTTATTACTGTGCGAGAGGCCATAAG
ACCGCAATCAGAGAACCACCTACTATAGGGCCTATTTATTACTCCTACGA
TATGGACGTCTGGGGCCAAGGGACCACGGTCACCGTCTCCTCAG
>CLL138VH3M
CAGGTCCAGTTGGTGGAGTCTGGGGGAGGCGTGGTCCAGCCTGGGAGGTC
CCTCAGACTCTCCTGTGTAACGTCTGGATTCACGTTCAGTAGATTTGTCA
TGCACTGGGTCCGCCAGGCTCCAGGCGAGGGGCTGGAGTGGGTGGCAGAT
GTTTGGTATGATGGAAGTAAGACATACTATGCAGACTCCGTGAAGGGCCG
ATTCACCGTCTCCAGGGACAATGCCAAAAACACCCTATATCTGCACATGA
ACAACCTGAGAGTCGACGACACGGCTGTATATTGGTGTGCGAGGGATGAA
AGACCACTGGGACCTATCCCCTTTGACTACTGGGGCCAGGGAACCCTGGT
CACCGTCTCCTCAG
>CLL139VH4M
CAGGTGCACGTAAAGCAGTGGGGCGCAGGACTGTTGAAGCCTTCGGAGAC
CCTGTCCCTCACCTGCGCTGTCTATGGTGGGTCCTTCAGTGGCTACCACT
GGACCTGGATCCGCCAGCCCCCAGGGAAGGGGCTGGAGTGGATTGGTGAA
ATCAATCATAGTGGAAGCACCAACTACAACCCGTCCCTCAAGAGTCGAGT
CACCATATCTCTAGACACGTCCAAGAATCAATTCTCTCTGAAGGTGACCT
CTGTGACCGCCGCGGACACGGCTGTGTATTACTGTGCGAGAGATTTTTCG
CCCTCGCCCCCGGGACACTATGATGCGAGGAACGATATGGACGTCTGGGG
CCACGGGACCACGGTCACTGTCTCCTCAG
>CLL141VH4M
CAGGTGCAGCTACAGCAGTGGGGCGCAGGACTGTTGAAGCCTTCGGAGAC
CCTGTCCCTCACCTGCGCTGTCTATGGTGGGTCCTTCAGTGGTTACTACT
GGAGCTGGATCCGCCAGCCCCCAGGGAAGGGGCTGGAGTGGATTGGGGAA
ATCAATCATAGTGGAAGCACCAACTACAACCCGTCCCTCAAGAGTCGAGT
CACCATATCAGTAGACACGTCCAAGAACCAGTTCTCCCTGAAGCTGAGCT
CTGTGACCGCCGCGGACACGGCTGTGTATTACTGTGCGAGAGGCGATTGG
CGTATTGTAGTAGTACCAGCTGCTGTGGATACAGCTATGGCCGCTAACTG
GTTCGACCCCTGGGACCAGGGAACCCTGGTCACCGTCTCCTCAG
>CLL147VH4M
CAGGTGCAGCTGCAGGAGTCGGGCCCAGGACTGGTGAAGCCTTCGGAGAC
CCTGTCCCTCACCTGCAATGTCTCTGGTGGCTCCTTCAGTACTTACTACT
GGAGCTGGATCCGGCAGCCCCCAGGGAAGGGACTGGAGTGGATTGGCTAT
ATATATTTCGATGGGAGCACCAGCCACAACCCCTCCCTCAAGAATCGAGT
CACCATAGGAGTGGACACGTCCGAGAACCAGTTCTTCCTGATGCTGAGCT
CTGTGACCGCCGCAGACACGGCCGTGTATTACTGTGCGAGACTTCACAGA
TATTGTAGTGGTGCCAGCTGCTACTCGGATGCTTTTGATATCTGGGGCCA
AGGAAGAATGGTCACCGTCTCCTCAG
>CLL152VH1M
CAGGTGCAGCTGGTGCAGTCTGGGGCTGAGGTGAAGAAGCCTGGGGCCTC
AGTGAAGGTCTCCTGCAAGGCTTCTGGATACACCTTCACCGGCTACTATA
TGCACTGGGTGCGACAGGCCCCTGGACAAGGGCTTGAGTGGATGGGATGG
ATCAACCCTAACAGTGGTGGCACAAACTATGCACAGAAGTTTCAGGGCTG
GGTCACCATGACCAGGGACACGTCCATCAGCACAGCCTACATGGAGCTGA
GCAGGCTGAGATCTGACGACACGGCCGTGTATTACTGTGCGAGAGGAGGG
GAGAGCAGGGCTCCAATCGTTACGTACAACTGGTTCGACCCCTGGGGCCA
GGGAACCCTGGTCACCGTTTCCTCAG
>CLL153VH3M
GAGGTGCAGCTGGCGGAGTCGGGGGGAGACTTGGTCCAGCCTGGGGGGTC
CCTGAGACTCTCCTGTGCAGCCTCTGGATTCACCGTCAGCAGTAACTGCA
TGAGATGGGTCCGCCAGGCTCCAGGGAAGGGGCTGGAGTGGGTCTCAGTT
ATTTATAGCGGTGGTAGGACATACTACGCAGAATCCGTGAAGGGCAGATT
CACCGTCTCCAGAGACAATTCCAAGAACACAATATATCTTCAAATGAACA
GCCTGAGAGCCGAGGACACGGCTGTGTATTACTGTGCGAGAGATCGAAAC
GCCGATGGTAGCACTTTTGATATCTGGGGCCAAGGGACATTGGTCACCGT
CTCTTCAG
>CLL154VH1M
CATGTGCAGCTGGTGCAGTCTGGGGCTGAGGTGAACAAGCCTGGGGCCTC
AGTGAAGGTCTCCTGCAAGGCTTCTGGTTACACCTTTACCAGCTACGGTA
TCAGCTGGGTGCGACAGGCCCCTGGACAAGGGCTTGAGTGGATGGGATGG
ATCAGCGCTTACAATGGTAACACAAACTATGCACAGAAGCTCCAGGGCAG
AGTCACCATGACCACAGACACATCCACGAGCACAGGCTACATGGAGCTGA
GGAGCCTGAGATCTGACGACACGGCCGTGTATTACTGTGCGAGGGAGCAG
TGGTTGGTACTATCTCACTTTGACTACTGGGGCCAGGGGAACCCTGGTCA
CCGTCTCCTCAGG
>CLL154VH3M
GAGGTGTCCAGTGTCAGGTGCAGCTGGTGGAGTCTGGGGGAGGCGTGGTC
CAGCCTGGGAGGTCCCTGAGACTCTCCTGTGCAGCGTCTGGATTCACCTT
CAGTAGCTATGGCATGCACTGGGTCCGCCAGGCTCCAGGCAAGGGGCTGG
AGTGGGTGGCAGTTATATGGTATGATGGAAGTAATAAATACTATGCAGAC
TCCGTGAAGGGCCGATTCACCATCTCCAGAGACAATTCCAAGAACACGCT
GTATCTGCAAATGAACAGCCTGAGAGCCGAGGACACGGCTGTGTATTACT
GTGCGAGAGATCCAACCCGTAAGGCCCCTGAGTGGTTATTATGGGGCTAC
TACTACTACGGTATGGACGTCTGGGGCCAAGGGACCACGGTCACCGTCTC
CTCAGGGAGTGCATCCGCCCCAACCCTTTTCCCCCTCGTCTCCTGTGAGA
ATTCCCCGTCGGATACGAGCAGCGTGGCCGTTGGCTGCCTCGCACAGGAC
TTCCTTCCCGACTC
>CLL156VH1M
CAGATGCAGCTGGTGCAGTCTGGGGCTGAGGTGAAGAAGACTGGGTCCTC
AGTGAAGGTTTCCTGCAAGGCTTCCGGATACACCTTCACCTACCGCTACC
TGCACTGGGTGCGACAGGCCCCCGGACAAGCGCTTGAGTGGATGGGATGG
ATCACACCTTTCAATGGTAACACCAACTACGCACAGAAATTCCAGGACAG
AGTCACCATTACCAGGGACAGGTCTATGAGCACAGCCTACATGGAGCTGA
GCAGCCTGAGATCTGAGGACACAGCCATGTATTACTGTGCATTGGCCGAA
AGTAGTACCAGCTGCATAAACAGTGTCTGTATCACCCCAGAAACAGGTAG
CTGGTTCGACCCCTGGGGCCAGGGAACCCTGGTCACCGTCTCCTCAGGGA
GTGCATCCGCCCCAACCCTTTTCC
>CLL158VH1A
CAGGTGCAGCTGGTGCAGTCTGGGGCTGAGGTGAAGAAGCCTGGGGCCTC
AGTGAAGGTCTCCTGCAAGGCTTCTGGATACACCTTCACCGGCTACTATA
TGCACTGGGTGCGACAGGCCCCTGGACAAGGGCTTGAGTGGATGGGATGG
ATCAACCCTAACAGTGGTGGCACAAAGTATGCACAGAAGTTTCAGGGCTG
GGTCACCATGACCAGGGACACGTCCATCAGCACAGCCTACATGGAGCTGA
GCAGGCTGAGATCTGACGACACGGCCGTGTATTACTGTGCGAGAGGGTAT
TGTAGTAGTACCAGTTGTTATAAGGGGTACAACTGGTTCGACCCTTGGGG
CCAGGGAACCCTGGTCACCGTCTCCTCAG
>CLL163VH4M
CAGCTGCAGGAGTCGGGCCCAGGACTGGTGAAGCCTTCGGGGACCCTGTC
CCTCACCTGCGCTGTCTCTGGTGCCTCCATCAGCAGTACTAACTGGTGGA
GTTGGGTCCGCCAGCCCCCAGGGAAGGGGCTGGAGTGGATTGGGGAAATC
TATCATGGTGGGAGCACCAACTACAACCCGTCCCTCAAGAGTCGAGCCAC
CATATCACTAGACAACTCCAAGAACCAGTTCTCCCTGAGACTGACCTCCG
TGACCGCCGCGGACACGGCCGTGTATTTCTGTGCGAGACTTTATTCTCCG
GGACACTGTAGTGGTGGTAGTTGCTACCCCGTTGACTACTGGGGCCAGGG
AACCCTGGTCACCGTCTCCTCAGGGAGTGCATCCGCCCCAACCCTTTTCC
CCCTCGTCTCCTGTGAGAATTCCCCGTCGGATACGAGCAGCGTGGCCGTT
GGCTGCCTCGCACAGGACTTCCTWCCCGACTCCATCCTTTT
>CLL165VH3M
GAGGTGCAGTTGGTGGAGTCTGGGGGAGGCTTCGTAAAGCCTGGGGGGTC
CCTTAGACTCTCATGTGCAGCCTCTAGATTCACTTTCAATAACGCCTGGA
TGAGCTGGGTCCGTCAGGCTCCAGGGAAGGGGCTGGAGTGGGTTGGCCGT
ATTAAAAGCAAAACTGATGGTGGGACAACAGACTACGCTGCACCCGTGAA
CGGCAGATTCACCATCTCAAGAGATGATTCAACAAAAACGCTGTATCTGC
AGATGGACAGCCTGGCAACCGAGGACACAGCCATATATTATTGTACCACA
GATAATAACAAGTGGGAGGTGACCTCGGCGGGGGGTATGGACGTCTGGGG
CCAAGGGACCACGGTCACCGTCTCCTCAG
>CLL166VH6M
CAGGTACAACTGCAGCAGTCAGGTCCAGGACTGGTGAAGCCCTCGCAGAC
CTTCTCACTGACCTGTGCCATCTCCGGGGACAGTGTCTCTAGCAACAGTG
CTACTTGGAACTGGATCAGGCAGTCCCCATCGAGAGGCCTTGAGTGGATG
GGAAGGACATACTTCAGGTCCAAGTGGATTTTTGATTATGCAGTATCTGT
GAAAAGTCGAGTTATTATCAAGCCAGACACATCCAGGAACCAGTTCTCCC
TGCAACTGGACTCTGTGACTCCCGAGGACACGGCTGTGTATTACTGTGTA
AGGGGCCGTAGAGATGGCTCCAATCGCCTCTTTGACTACTGGGGCCAGGG
AACCCTGGTCACCGTCTCCTCGG
>CLL169VH3M
CAGGTGCACCTGGTGGAGTCTGGGGGAGGCGTGGTCCAGCCTGGGTCGTC
CCTGAGACTCTCCTGTGCAGCGTCTGGATTCACCTTCGGGATGCATACCA
TGCACTGGGTCCGCCAGGCTCCAGGCGAGGGGCTGGAGTGGGTGGCAGTT
GTTTGGTATGATGCAACTGCGGAATACTATGCAGACTCCGTGAAGGGCCG
ATTCACCATCTCCAGAGACAATTCCAGGAATATACTGTTTTTGCAAATGA
ACAGCCTGAGAGCCGAGGACACGGCTGTGTATTATTGTGCGAGAGAGGGC
GGCGTGACTGGTCAGGGGGGTTTTGACTACTGGGGCCAGGGAACCCTGGT
CACCGTCTCCTCAG
>CLL171VH1M
CAGGTGCAGCTGGTGCAGTCTGGGGCTGAGGTGAAGAAGCCTGGGTCCTC
GGTGAAGGTCTCCTGCAAGGCTTCTGGAGGCACCTTCAGCAGCTATGCTA
TCAGCTGGGTGCGACAGGCCCCTGGACAAGGGCTTGAGTGGATGGGAGGG
ATCATCCCTATCTTTGGTACAGCAAACTACGCACAGAAGTTCCAGGGCAG
AGTCACGATTACCGCGGACGAATCCACGAGCACAGCCTACATGGAGCTGA
GCAGCCTGAGATCTGAGGACACGGCCGTGTATTACTGTGCGAGTACCCCC
CTATCGACTATGATAGTAGTGGTTATTACTACGAATTACTACTACGGTAT
GGACGTCTGGGGCCAAGGGACCACGGTCACCGTCTCCTCAG
>CLL172VH4M
CAGGTGCAACTGCAGGAGTCGGGCCCAGGACTGGTGAAGTCTTCGGGGAC
CCTGTCCCTCACCTGCGCTGTCTCTGGTGACTCCATCAGCAGTGATAACT
GGTGGAGTTGGGTCCGCCAGCCCCCAGGGAAGGGGCTGGAGTGGATTGGA
GAAATCTATCATAGTGGGAGCGCCAACTACAACCCGTCCCTCAAGAGTCG
AGTCACCATATCCATAGACGTCTCCAAGAACCGATTCTACCTGACCCTGA
CCTCTGTGACCGCCGCAGACACGGCCATATATTATTGTGCGAGAGATCAC
GGGCTGGAACTACCCGGTCACTGGGGCCAGGGAACCCTGGTCACCGTCTC
CTCAG
>CLL175VH3M
GAGGTGCAGCTGGTGGAGTCTGGGGGAGGCCTGGTCAAGCCTGGGGGGTC
CCTGAGACTCTCCTGTGCAGCCTCTGGATTCACCTTCAGTACCTATAGCA
TGAACTGGGTCCGCCAGGCTCCAGGGAAGGGGCTGGAGTGGGTCTCATCC
ATTAGTAGTAGTAGTTACATATCCTACGCAGACTCAGTGAAGGGCCGATT
CACCATCTCCAGAGACAACGCCAAGAACTCACTGTATCTGCAAATGAACA
GCCTGAGAGCCGAGGACACGGCTGTGTATTACTGTGCGAGAGATCGGAAC
GGTATGGACGTCTGGGGCCAAGGGACCACGGTCACCGTCTCCTCAG
>CLL177VH1M
CAGGTGCAACTGGTGCAGTCTGGGGCTGAGGTGAAGAAGCCTGGGGCCTC
AGTGACGGTCTCCTGCAAGGCTTCTGGATACACCTTCATCGGATACTATA
TACACTGGGTGCGACAGGCCCCTGGACAAGGGCTTGAGTGGATGGGATGG
ATCAACCCTAACAGTGGTGTCACAGACTATGCACAGAGGTTTCAGGGCAG
GGTCACCATGACCAGGGACACGTCCATCAACACTGCCTACATGGAACTTA
CCAGGCTGAGATCTGACGACACGGCCGTGTATTACTGTGCGAGAGACATA
ATCATGCGCGGGGGGGAGGGTTGGTTCGACCCCTGGGGCCAGGGAACCCT
GGTCACCGTCTCCTCAG
>CLL178VH2M
CAGATCTCCTTGAAGGAGTCTGGTCCTACGCTGGTTAAACCCACACAGAC
CCTCACGCTGACCTGCACCTTCTCTGGGTTCTCACTCAGTACTAGTGAAG
AGGGTGTGGGCTGGATCCGTCAGCCCCCAGGAAAGGCCCTGGAATGGCTT
GCATTCATTGATTGGAATGATGATAAGCGCTACACCCCATCTCTGAGAAG
CAGGCTCACCATCACCAAGGACACCTCCAAAAACCTGGTGGTCCTTACAC
TGACCAACATGGACCCTGTGGACACAGGCACATATTACTGTGTACACAGA
ACTTGGTTGTACTGGGGCCAGGGAACCCTGGTCACCGTCTCCTCAG
>CLL182VH1M
CAGGTGCAGCTGGTGCAGTCTGGGCCTGAGGTGAGGAAGCCTGGGTCCTC
GGTGAAGGTCTCCTGCAAGGCTTCTGGAGGCACCTTCAGCACCTATTCTA
TCAGCTGGGTCCGACAGGCCCCTGGACAAGGCCTTGAGTGGATTGGGGGG
GTCATCCCTTTCTTTGGTTCATCAAACTACGCACGCAAGTTCCAGGGCAG
AGTCACAATTACCGCAGACGAATCCACGACCACAACCTACATGGAGTTGA
GCAGCCTGAGATCTGAGGACACGGCCGTGTATTACTGTGCGAGAGGAGCT
ACGGTGACTACGCGGGCCCCTATGAGTCACTACTACTTCTACATGGACGT
CTGGGGCAGAGGGACC
>CLL182b_non_productive
TGGATATGTGTGGCAGTTTCTAACCCATGTCTCTGTGTTTGCAGGTGTCC
AGTGTGAGGTGCAGCTGGTGGAGTCTGGAGGAGGCTTGATCCAGCCTGGG
GGGTCCCCGAGACTCTCCTGTGCAGCCTCTGGATTCACCGTCAGTAGCAA
CTACATGAACTGGGTCCGCCAGGCTCCAGGGAAGGGGCTGGAGTGGGTCT
CAGTTATTTATAGCGGTGGTAGCACGTACTACGCAGACTCCGTGAAGGGC
CGATTCACCATCTCCAGAGACAATTCCAAGAACACGTTGTATCTTCAGAT
GAACAGCCTGAGAGTCGAGGACACGGCCGTGTATTACTGTGCGAGAGGTT
AGGGAGTGGCTGGCTGTCCAAAAGCGGGGCCAGGGAACCCTGGTCACCGT
CTCCTCAGGTGAGTCGGAACCANGGTCACCGTCT
>CLL183VH4G
CAGTTGCAGCTACAACAGTGGGGCGCAGGACTGTTGAAGCCTTCGGAGAC
CCTGTCCCTCACCTGCGCTGTCTATGGTGGGTCCTTCAGTGGTTACTACT
GGACCTGGATCCGCCAGTCCCCAGGGAAGGGGCTGGAGTGGATTGGGGAA
ATCAATCATAGTGGAAGCACCACCTACAACCCGTCCCTCAAGAGTCGAGT
CACCATATCAGTAGACACGTCCAAGAACCAGTTCTCCCTGAAGTTAAACT
CTGTGACCGCCGCGGACACGGCTGTATACTACTGTGCGAGAGGATACGGG
GATACACCTACCATTAGAAGATACTATTATTACGGTATGGACGTCTGGGG
CCAGGGGACCAGGGTCACCGTCTCCTCAG
>CLL185VH3G
GAGGTGCAGCTGGTGGAGTCTGGGGGAGGCTTGGTACAGCCTGGGGGGTC
CCTGAGACTCTCCTGTGCAGCCTCTGGATTCACCTTCAGTAGCTACGACA
TGCACTGGGTCCGCCAAGCTACAGGAAAAGGTCTGGAGTGGGTCTCAGCT
ATTGGTACTGCTGGTGACACATACTATCCAGGCTCCGTGAAGGGCCGATT
CACCATCTCCAGAGAAAATGCCAAGAACTCCTTGTATCTTCAAATGAACA
GCCTGAGAGCCGAGGACACGGCCGTGTATTACTGTGCAAGAGGTCCTAGG
GAACTGGTGGCTACAATTCCGTACTACTTTGACTACTGGGGCCAGGGAAC
CCTGGTCACCGTCTCCTCAG
>CLL186VH4G
CAGGTGCAGCTACAGCAGTGGGGCGCAGGACTGTTGAAGCCTTCGGAGAC
CCTGTCCCGCACCTGCGCTGTCTATGGTGGGTCCTTCAGTGGCTACTACT
GGACCTGGGTCCGCCAGTCCCCAGGGAAGGGGCTGGAGTGGATTGGGGAA
ATCAATCATGCCGGAAGCACCAACTACAACCCGTCCCTCAAAAGTCGAGC
CACCATGTCAGTAGACACGTCGAAGAACCAGTTCTCCCTGAAGTTGACCT
CTGTGACCGCCGCGGACACGGCTGTGTATTACTGTGCGAGAGGCTCTAAT
TGGGATAGTACTGGTTATTACAACAACTACTACGCTATGGACGTCTGGGG
CCAAGGGGCCACGGTCACCGTCTCCTCAG
>CLL188VH3M
GAGGTGCAGCTGGTGGAGTCTGGGGGAGACTTGGTCCAGCCTGGAGGGTC
CCTGAGACTCTCCTGTGCAGCCTCTGGATTCACCTTCAGTGACCACTACA
TGGACTGGGTCCGCCAGGCTCCAGGGAAGGGGCTGGAGTGGGTTGGCCGT
ATTAGAAACAGAGCTAACAGTTACACCACAGAGTATGCCGCGTCTGTGAA
AGGCAGATTCACCATCTCAAGAGATGATTCAAAGAACTCACTGTATCTGC
AAATGAACAGTCTGAAAATCGAGGACACGGCCGTGTATTATTGTGCTAGA
GCATATTGTAGTGCTACCAACTGCGATAAACGCTACTATCACGGTATCGA
CGTCTGGGGCCAAGGGACCACGGTCACTGTCTCCTCA
>CLL189VH3M
CAGGTGCAGCTGGTGGAGTCTGGGGGAGGCGTGGTCCAGCCTGGGAGGTC
CCTGAGACTCTCCTGTGCAGCCTCTGGATTCACCTTCAGTAGCTATGCTA
TGCACTGGGTCCGCCAGGCTCCAGGCAAGGGGCTGGAGTGGGTGGCAGTT
ATATCATATGATGGAAGTAATAAATACTACGCAGACTCCGTGAAGGGCCG
ATTCACCATCTCCAGAGACAATTCCAAGAACACGCTGTATCTGCAAATGA
ACAGCCTGAGAGCTGAGGACACGGCTGTGTATTACTGTGCGAGCGAAGAC
CTGTTGCCTGTAGTAGTACCAGCTGCTATTTTCTACTACTACTACGGTAT
GGACGTCTGGGGCCAAGGGACCACGGTCACCGTCTCCTCAGGGAGTGCAT
CCGCCCCAACCCTTTTCCCCCTCGTCTCCTGTGAGAATTCCCCGTCGGAT
ACGAGCAGCGTGGCCGTTGGCTGCCTCGCACAGGACNTTTCCTTA
>CLL189VH4M
CAGGTGCAGCTACAGCAGTGGGGCGCAGGACTGTTGAAGCCTTCGGAGAC
CCTGTCCCTCACCTGCGCTGTGTATGGTGGGTCCTTCAGTGCTTACTATT
GGAATTGGATCCGCCAGCCCCCAGGGAAGGGACTGGAGTGGATTGGAGAA
ATCAATCATAGTGGAACCCCCAACTACAACCCGTCCCTCAGGAGTCGAGT
CACCATATCGCTTCACACGTCCAAGAACCAGTTCTCCCTGAACCTAAACT
CTGTGACCGCCGCGGACACAGGTGTTTATTACTGTGCGAGAGGAACTAAG
GAGGACTTCGTCCCGCGAGGCTTTGACTCCTGGGGTCAGGGAACGCTGGT
CACCGTCTCCTCAGGGAGTGCATCCGCCCCAACCCTTTTCCCCCTCGTCT
CCTGTGAGAATTCCCCGTCGGATACGAGCAGCGTGGCCGTTGGCTGCCTC
GCACAGG
>CLL196VH3G
CAGGTGCAGCTGGTGGAGTCGGGGGGAGGCTTGGTCCAGCCTGGGAGGTC
CCTGAGACTCTCCTGTGCAGCCTCTGGATTCACTGTCAGCAGTTATGAAA
TGCACTGGGTCCGCCAGGCTCCAGGCAAGGGACTGGAGTGGGTGGGATTT
ATATCATCTGATGGAGGGAATAAATACTACGGAGGCTCCGCGAAGGGCCG
ATTCAGCATCTCCAGAGACAAATCCAAGAACACGGTGTATCTGCAAATGA
ACAGAATGAGACCTGAGGACACGGCTATATATTACTGTGCGAGAGGGGAG
TCGCATGACTCCGATGGTAGTGGTTTCAGGGCTTTTGATATCTGGGGCCA
AGGGACAATGGTCACCGTCTCTTCAGCCTC
>CLL200VH3M
GAGGTTCAGATAGTGGAGTCTGGGGGAGGCTTGGTCCAGCCTGGGGGGTC
CGTGAGACTCTCCTGTGCAGCCTCTGACTTCAGTTTTAGTACATATTGGA
TGAGTTGGGTCCGCCAGGCTCCAGGGAAGGGGCTGGAATGGGTGGCCAAC
ATAAACCCAGATGGAAGTGAAAAAAACTATGTGGACTCTGTGAAGGGCCG
ATTCACCATCTCCAGAGACAACTCCAAGAATTCGCTGTTTTTGCAAATGA
ACAGTCTGCGAGCCGAGGACACGGCCGTTTATTACTGTACGAGAGACCTG
TACGTAAACATGGCTTTCACACGAGAGCATTGGGGCCAGGGAACCCGGGT
CACCGTCTCCTCAG
>CLL201VH3M
GAGGTGCACCTGTTGGAGTCTGGGGGAGGCTTGGTACAGCCTGGGGGGTC
CCTGAGACTCTCCTGTGCAGCCTCTGGATTCACCTTTAGCAGCTATGCCA
TGAGCTGGGTCCGCCAGGCTCCAGGGAAGGGGCTGGAGTGGGTCTCAGCT
ATTAGTGGTAGTGGTGGTAGCACATACTACGCAGACTCCGTGAAGGGCCG
GTTCACCATCTCCAGAGACAATTCCAAGAACACGCTGTATCTGCAAATGA
ACAGCCTGAGAGCCGAGGACACGGCCGTATCTTACTGTGCGAAAGATCGG
GCGGTAGCCCATGCTTTTGATATCTGGGGCCAAGGGACAATGGTCACCGT
CTCTTCAG
>CLL202VH4G
CAGCTGCAGCTGCAGGAGTCGGGCCCAGGACTGGTGAAGCCTTCGGAGAC
CCTGTCCCTCACCTGCACTGTCTCTGATGACTCCATCAGCAGTAGTAGTT
ACTACTGGGGCTGGATCCGCCAGCCCCCAGGGAAGGGGCTGGAGTGGATT
GGGAGTATATATTATAGTGGGAGCACCTACTACAACCCGTCCCTCAAGAG
TCGAGTCACCATATCCGTAGACACGTCCAAGAACCAGTTCTCCCTGAAGC
TGAGCTCTGTGACCGCCGCAGACACGGCTGTGTATTACTGTGCGAGGTCG
ACCGGGTGTAGCAGCAGCTGGTACTCTTGGCGCAATTGGTTCGACCCCTG
GGGCCAGGGAACCCTGGTCACCGTCTCCTCAG
>CLL203VH3M
GAGGTGCAGCTGGTGGAGTCTGGAGGAGGCTTGATCCAGCCTGGGGGGTC
CCTGAGACTCTCCTGTGCAGCCTCTGGGTTCACCGTCAGTAGCAACTGCA
TGAGCTGGGTCCGCCAGGCTCCAGGGAAGGGGCTGGAGTGGGTCTCAGTT
ATTTATGGCGGTGCTGGTACATACTACGCAGACTCCGTGAAGGGCCGATT
CACCATCTCCAGAGACAATTCCAAGAACACACTGTACCTTCAAATGAACA
GCCTGAGAGCCGAGGACACAGCCGTGTATTACTGTGCGAGAGATGCAGGG
CCTAACGGACACTATTATAGTAGTGGTTATGTTCTGTACTGGGGCCAGGG
AACCCTGGTCACCGTCTCCTCAG
>CLL206VH4
CAGGTGCAGCTACAACAGTGGGGCGCAGGACTGTTGAAGCCTTCGGAGAC
CCTGTCCCTCACCTGCGCTGTCTATGGTGGGTCCTTCAGTGGTTACTACT
GGAACTGGATCCGCCAGCCCCCAGGGAAGGGGCTGGAATGGATTGGAGAA
ATCGATCATAGTGGAAGCACCAACTACAACCCGTCCCTCAAGAGTCGAGT
CACCATATCAGTAGACACGTCCAAGAACCAGTTCTCCCTGAAGCTGAGCT
CTGTGACCGCCGCGGACACGGCTATATATTACTGTGCGAGAGAGAGAGAG
GGCGTGGGGTATTATTGGAATCGGGGGAGGAGCTACTACGGTGTGGACGT
CTGGGGCCAAGGGACCACGGTCACCGTCTCCTCAGGGAGTGCATC
>CLL211VH4M
CAGGTGCAGCTACATCAGTGGGGCGCAGGACTATTGAAGCCTTCGGAGAC
CCTGTCCCTCACTTGCGCTGTCTATGGTGGGTCCTTCAGTGGTTACTACT
GGACCTGGATCCGCCAGCCCCCAGGGAAGGGACTGGAGTGGATTGGGGAA
GTCAATGATAGTGGAAACAGCAACCACAACCCGTTTCTGAAGAGTCGACT
CAACATATCAGTAGACACGTCCATGAACCAATTCTCACTGAAGGTGACGT
CTCTGACCGTCGCGGACACGGCTATATATTTCTGTGCGCGAGGCCTGAAG
ATTGGGGGCACCTACGGGATGGACGTCTGGGGCCAAGGGACCACGGTCAC
CGTCTCCTCCG
>CLL215VH3M
GAGGTGCTACTGGTGGAGTTTGGGGGAGGCTTGGTCCGGCCGGGGGGGTC
CCTGAGGCTCTCCTGTATTGCCTCTGGATTCACCTTTAGTAATTATTGGA
TGACCTGGGTCCGCCAGGCTCCAGAGAAGGGGCTGGAGTGGGTGGCCAAC
ATAAAGCCAGATGGAAGTGAGAAGAATTATTTGGACTCTGTGAAGGGCCG
ATTCACCATCTCCAGAGACAACGCCAAGAACTCCTTCTTTCTGCAAATGA
ACAGCCTGAGAGCCGAGGACACGGCTGTGTATTTCTGTGCGAGAGCTCCA
TCGGCGGTTTTTGGGGTGACTCGGGACTACAATTTCTACGGTTTGGACGT
CTGGGGCCGAGGGACCGCGGTCTCCGTCTCCTCAGGGAGTGCATCCGCCC
CAACCCTTTTCCCC
>CLL215VH4_non_productive
ACTGTGGGTCTCTCTGTTCACAGGGGTCCTGTCCCAGGTGCAGCTGCAGG
AGTCGGGCCCAGGACTGGTGAAGCCTTCGGAGACCCTGTCCCTCACCTGC
ACTGTCTCTGGTGGCTCCATCAGTAGTTACTACTGGAGCTGGATCCGGCA
GCCCGCCGGGAAGGGACTGGAGTGGATTGGGCGTATCTATACCAGTGGGA
GCACCAACTAAGACCCCTCCCTCAAGAGTCGAGTCACCATGTCAGTAGAC
ACGTCCAAGAACCAATTCTCCCTGAAGCTGAGTTCTGTGACCGCCGCGGA
CACGGCCCTGTATTAATGTGCGAGCACAAGTGACCCGCTGTTTGGCGGTG
ACTCCCAGCATTTACCACTTTGACTACTGGGGCCAGGGAACC
>CLL216VH3M
GAGGTGCAGCTGGTGGAGTCTGGGGGAGGCTTGGTACAGCCAGGGCGGTC
CCTGAGACTCTCCTGTACAGCTTCTGGATTCACCTTTGGTGATTATGCTA
TGAGCTGGTTCCGCCAGGCTCCAGGGAAGGGGCTGGAGTGGGTAGGTTTC
ATTAGAAGCAAAGCTTATGGTGGGACAACAGAATACGCCGCGTCTGTGAA
AGGCAGATTCACCATCTCAAGAGATGATTCCAAAAGCATCGCCTATCTGC
AAATGAACAGCCTGAAAACCGAGGACACAGCCGTGTATTACTGTACGACG
GGGGATATAGTGGCTACGATGACCTATTACTACTACTACTACGGTATGGA
CGTCTGGGGCCAAGGGACCACGGTCACCGTCTCCTCAG
>CLL228VH2M
CAGATCACCCTGAAGGAGTCTGGTCCTACGCTGGTGAAACCCACAGAGAC
CCTCACGCTGACCTGCACCTTCTCCGGGTTCTCGCTCAGCACTAGTGGAG
TGAGTGTGGGCTGGATCCGTCAGCCCCCAGGAAAGGCCCTGGAGTGGCTT
GGGATCATTTATTGGGATGATGGTAAGCACTACAGCCCATCTCTGAAGAG
CAGGGTTTCCATCACCAAGGACACCTCCAAAAATCAGGTGGTCCTTACAA
TGACCAACATGGACCCTGTGGACACAGCCACGTATTATTGTGCACAGACA
CCTTGTGCTGATAACGATTGTGGGGAGGCTGACTACTGGGGCCAGGGAAC
CCTGGTCACCGTCTCCTCAG
>CLL229VH3M
GAGGTGCAGCTGGTGGAGTCTGGGGGAGGCTTGGTACAGCCTGGGGGGTC
CCTGAGACTCTCCTGTGCAGCCTCTAGATTCACCTTCAGTAGCTATAGCA
TGAACTGGGTCCGCCAGGCTCCAGGGAAGGGACTGGAGTGGGTTTCATAC
ATTAGTAGTAGTAGTAGTACCATATACTACGCAGACTCTGTGAAGGGCCG
ATTCACCATCTCCAGAGACAATGCCAAGAACTCACTGTATCTGCAAATGA
ACAGCCTGAGAGCCGAGGACACGGCTGTGTATTACTGTGCGAGAGATGGG
GTGGGAGGTCCGCACTGGGGCCAGGGAACCCTGGTCACCGTCTCCTCAGG
GAGTGCATCCGCCCCAACCCTTTTCCCCCTCGTCTCCTGTGAGAATTCCC
CGTCGGATACGAGCAGCGTGGCCGTTGG
>CLL230VH6M
CAGGTACAGCTGCAGCAGTCAGGTCCAGGACTGGTGAAGCCCTCGCAGAC
CCTCTTACTCACCTGTGCCATCTCCGGGGACAGTGTCTCTAGCAACAGTG
CTGCTTGGAACTGGATCAGGCAGTCCCCATCGAGAGGCCTTGAGTGGCTG
GGAAGGACATACTACAGGTCCAAGTGGTATAATGATTATGCAGTATCTGT
GAAAAGTCGAATAACCATCAACCCAGACACATCCAAGAACCAGTTCTCCC
TGCAGCTGAACTCTGTGACTCCCGAGGACACGGCTGTGTATTACTGTGCA
AGAGAGTGGGAGCAGCAGCTGTCCAACTGGGGCCAGGGAACCCTGGTCAC
CGTCTCCTCAGGGAGTGCATCCGCCCCAACCCTTTTCCCCCTCGTCTCCT
GTGAGAATTCCCCGTCGGATACGAGCAGCGTGGCCGTTGGCTGCCTCGCA
CAGGACTT
>CLL232VH2M
GGGTGAAACATCAGTTTTCTTGTTTGTGGGCTTCATCTTCTTATGCTTTC
TCCACAGGGGTCTTGTCCCAGATCACCTTGAAGGAGTCTGGTCCTACGCT
GGTGAAACCCACACAGACCCTCACGCTGACCTGCACCTTCTCTGGGTTCT
CACTCAGCACTAGTGGAGTGGGTGTGGGCTGGATCCGTCAGCCCCCAGGA
AAGGCCCTGGAGTGGCTTGCACTCATTTATTGGGATGATGATAAGCGCTA
CAGCCCATCTCTGAAGAGCAGGCTCACCATCACCAAGGACACCTCCAAAA
ACCAGGTGGTCCTTACAATGACCAACATGGACCCTGTGGACACAGCCACA
TATTACTGTGCACACACCCCACTCCTCGGGGCGGTTAGTGGTTCTATTAC
GTTATCGTACTACTTTGACTACTGGGGCCAGGGAACCNNGGTCACCGTCT
CCTCA
>CLL234VH5M
ATTRSCATNTARSGAGGTGCAGCTGGTGCAGTCTGGAGCAGAGGTGAAAA
AGCCCGGGGAGTCTCTGAAGATCTCCTGTAAGGGTTCTGGATACAGCTTT
ACCAGCTACTGGATCGGCTGGGTGCGCCAGATGCCCGGGAAAGGCCTGGA
GTGGATGGGGATCATCTATCCTGGTGACTCTGATACCAGATACAGCCCGT
CCTTCCAAGGCCAGGTCACCATCTCAGCCGACAAGTCCATCAGCACCGCC
TACCTGCAGTGGAGCAGCCTGAAGGCCTCGGACACCGCCATGTATTACTG
TGCGAGACACGTCAACTTTTATGGTTCGGGGAGCTCTAACTGGTTCGACC
CCTGGGGCCAGGGAACCCTGGTCACCGTCTCCTCAGGGAGTGCATCCGCC
CCAACCCTTTTCCCCCTCGTCTCCTGTGAGAATTCCCCGTCGGATACGAG
CAGCG
>CLL235VH1M
ATTRSCATNTARSCAGGTGCAGCTGGTGCAGTCTGGGGCTGAGGTGAAGA
AGCCTGGGTCCTCGGTGAAGGTCTCCTGCAAGGCTTCTGGAGGCACCTTC
AGCAGCTATGCTATCAGCTGGGTGCGACAGGCCCCTGGACAAGGGCTTGA
GTGGATGGGAGGGATCATCCCTATCTTTGGTACAGCAAACTACGCACAGA
AGTTCCAGGGCAGAGTCACGATTACCGCGGACGAATCCACGAGCACAGCC
TACATGGAGCTGAGCAGCCTGAGATCTGAGGACACGGCCGTGTATTACTG
TGCGAGCGTGGACCATATTGTAGTAGTACCAGCTGCTATAGACTACTACG
GTATGGACGTCTGGGGCCAAGGGACCACGGTCACCGTCTCCTCAGGGAGT
GCATCCGCCCCAACCCTTTTCCCCCTCGTCTCCTGTGAGAATTCCCCGTC
GGATACGAGCAGCGTGGCCGTTGGCTGCCTCGCA
>CLL236VH3G
GAGGTGCAGCTGTTGGAGTCTGGGGGAGGCTTGGTACAGCCTGGGGGGTC
CCTGAGACTCTCCTGTGCAGCCTCTGGATTCATTTTTCGTAACTATGCCA
TGAACTGGGTCCGCCATAGTCCAGGGAAGGGGCTGGAGTGGGTCTCAGGT
ATCAGTGGGAGTGGTGGCGGTACATACTACGCAGACTCCGTGAGGGGCCG
GTTCACCATCTCCAGAGACAACTCCAAGAACACGCTGTATTTGTACATGA
ACAGCCTGAGAGCCGAGGACACGGCCGTATATTACTGTGCGAAAGATTGG
GATGATTTTGGGAGCTTACTCCCCATTGACTACTGGGGCCAGGGAACCCT
GGTCACCGTCTCCTCAGCTTCCACCAAGGGCCCATCGGTCTTCCCCCTGG
CGCCCTGCTCCAGGAGCACCTCTGGGGGCACAGCGGC
>CLL237VH3M
GAGGTGCAGCTGGTGGAGTCTGGGGGAGGCCTGGTCAAGCCGGGGGGGTC
CCTGAGACTCTCCTGTGCAGCCTCTGGATTCACCTTCAGTAGTTATAGGA
TGAACTGGGTCCGCCAGGCTCCAGGGAAGGGGCTGGAGTGGGTCTCATCC
ATTACTAGTAGTAGTTACATATACTACGCAGACTCAGTGAAGGGCCGATT
CACCATCTCCAGAGACAATGCCAAGAACTCACTGCATCTGCAAATGAACA
GCCTGAGAGCCGAGGACACGGCTGTGTATTACTGTGTGAGAGATCAAAAC
GGTATGGACGTCTGGGGCCAAGGGACCACGGTCACCGTCTCCTTAGGGAG
TGCATCCGCCCCAACCCTTTTCCCCCTCGTCTCCTGTGAGAATTCCCCGT
CGGATACGAGCAGCGTGGCCGTTGGCTGCCTCGCACAGGACTTCCTTCCC
GACTCC
>CLL239VH3M
GAAGTGCAGCTGGTGGAGTCTGGGGGAGGCTTGGTCCAGCCTGGGGGGTC
CCTGAGACTCTCCTGTGCAGCCTCTGGATTCACCTTTAGTAACTATTGGA
TGACTTGGGTCCGCCAGGCTCCAGGGAAAGGGCTGGAGTGGGTGGCCAAC
ATAAAGCAAGATGGAAGTGAAGACTACTATGTGGACTCTGTGAAGGGCCG
ATTCACCATCTCCAGAGACAACGCCAAGAACTTACTGTATCTGCAAATGA
ATAGCCTGAGAGTCGAGGACACGGCTGTGTATTACTGTGCGAGGGCCGAT
GTGAGCTACGCCGAGGGGAAATACTGGGGCCAGGGAACCCTGGTCACCGT
CTCCTCAGGGAGTGCATCCGCCCCAACCCTTTTCCCCCTCGTCTCCTGT
>CLL240VH4G
CAGGTGCAGCTACAGCAGTGGGGCGCTGGGCTATTGAAGCCTTCGGAGAC
CCTGTCCCTCAACTGCGCTGTCTATGGTGAGTCCTTCAGTGGTTACTACT
GGAGCTGGATCCGCCAGCCCCCAGGGAAGGGGCTGGAGTGGATTGGGGAA
ATCAATCATAGTGGAAGCACCAACTACAACCCGTCCCTCAAGAGTCGAGT
CACCATATCAGTAGACACGTCCAAGAACCAGTTCTCCCTGAAGCTGAGTT
CTGTGACCGCCGCGGACGCGGCTATATATTACTGTGCGAGAGGATATGCG
GATACTCCTGTGTTTCGGCGCTACTACTACTACGGTATGGACGTCTGGGC
CAAAGGGACCACGGTCACCGTCTCCTCAG
>CLL243VH1M
CAGGTCCAGCTGGTGCAATCTGGGGCTGAGGTGAAGAAGCCTGGGTCCTC
GGTGAAGGTCTCCTGCAAGGCTTCTGGAGGCACCTTCAGCAGCTATACTA
TCAGCTGGGTGCGACAGGCCCCTGGACAAGGGCTTGAGTGGATGGGAAGG
ATCATCCCTATCCTTGGTATAGCAAACTACGCACAGAAGTTCCAGGGCAG
AGTCACGATTACCGCGGACAAATCCACGAGCACAGCCTACATGGAGCTGA
GCAGCCTGAGATCTGAGGACACGGCCGTGTATTACTGTGCGAGAGCCAAC
GATTTTTGGAGTGGTTATGGAGGTTGGGGCCAGGGAACCCTGGTCACCGT
CTCCTCAGGGAGTGCATCCGCCCCAACCCTTTTCCCCCTCGTCTCCTGTG
AGAATTCCCCGTCGGATACGAGCAGCGTGGC
>CLL244VH4M
CAGGTGCAGCTGCAGGAGTCGGGCCCAGGACTGGTGAAGCCTTCGGAGAC
CCTGTCCCTCACCTGCGCTGTCTCTGGTTACTCCATCAGCAGTGGTTACT
ACTGGGGCTGGATCCGGCAGCCCCCAGGGAAGGGGCTGGAGTGGATTGGG
AGTCTCTATCATAGTGGGAGCACCTACTACAACCCGTCCCTCAAGAGTCG
AGTCACCATATCAGTAGACACGTCCAAGAACCAGTTCTCCCTGAAGCTGA
GCTCTGTGACCGCCGCAGACACGGCCGTGTATTACTGTGCGAGAGTAGGG
TATAGCAGCAGCTGGTACGATAAATTTGACTACTGGGGCCAGGGAACCCT
GGTCACCGTCTCCTCAGGGAGTGCATCCGCCCCAACCCTTTTCCCCCTCG
TCTCCTGTGAGAATTCCCCGTCGGATACGAGCAGCGTGGCCGTTGGCTGC
CTCGCACA
>CLL246VH1M
CAGGTCCAGCTGGTGCAGTCTGGGGCTGAGGTGAAGAAGCCTGGGTCCTC
GGTGAAGGTCTCCTGCAAGGCTTCTGGAGGCACCTTCAGCAGCTATGCTA
TCAGCTGGGTGCGACAGGCCCCTGGACAAGGGCTTGAGTGGATGGGAGGG
ATCATCCCTATCCTTGGTATAGCAAACTACGCACAGAAGTTCCAGGGCAG
AGTCACGATTACCGCGGACAAATCCACGAGCACAGCCTACATGGAGCTGA
GCAGCCTGAGATCTGAGGACACGGCCGTGTATTACTGTGCGAGATCTGAT
CAGAATTACGATTTTTGGAGTGGTTATTTTCGCTACTACGGTATGGACGT
CTGGGGCCAAGGGACCACGGTCACCGTCTCCTCAGGGAGTGCATCCGCCC
CAACCCTTTTCCCCCTCGTCTCCTGTGAGAATTCCCCGTCGGATACGAGC
AGCGTGGCCGTTGGCTGCCTCGCACAGGACTTCCTTCCCGACTCCATC
>CLL249VH3M
GAGGTGCAGCTGGTGGAGTCTGGGGGAGGCTTGGTACAGCCTGGGGGGTC
CCTGAGACTCTCCTGTGCAGCCTCTGGATTCACCTTTAGCAGCTATGCCA
TGAGCTGGGTCCGCCAGGCTCCAGGGAAGGGGCTGGAGTGGGTCTCAGGT
ATTAGTGGTAGTGGTGATAGCACATACTACGCAGACTCCGTGAAGGGCCG
CTTCACCATCTCCAGAGACAATTCCAAGAACACGCTGTATCTGCAAATGA
ACAGCCTGAGAGCCGAGGACACGGCCGTATATTACTGTGCGAAAGATCGG
ATTGTGGTGGTGACTGCTATTCTACAAGACTGGGGCCAGGGAACCCTGGT
CACCGTCTCC
>CLL250VH3M
CAGGTGCAACTGGTGGAGTCTGGAGGAGGCGTGGTCCAGCCTGGGAGGTC
CCTGAGACTCTCCTGCGCAGCATCTGGATTCATCTTCAATGATTATGGCA
TGCATTGGGTCCGCCAGGCTCCAGGCAAGGGGCTGGAGTGGGTGGCAGTT
ATAGTATATGATGGACGTAAAAAAAATTATGGAGATTCCGGGAAGGGCCG
ATTCACCATTTTCAGAGACAATTCCAAAAACATGCTGTATCTGCAACTGG
ACAGCCTGAGAGCCGAGGACACGGCTACGTATTACTGTGTGAGGGGCGAG
AGAGGCTTTATTGAGTACATGTGGGAGAATTATTCAGAGTATTATTTTAA
AGATTGGGGCCAGGGAGCCCTGGTCACCGTCTCTTCAGGGAGTGCATCCG
CCCCAACCCTTTTCCCCCTCGTCTCCTGTGAGAATTCCCCGTCGGATACG
AGCAGCGTGGCCGTTGGCTGCCTSGCACAGGACTTCCTTCCCG
>CLL251VH1M
ATTRSCATNTARSCTGGAGGTTCCTCTTTGTGGTGGCAGCAGCTACAGGT
GTCCAGTCCCAGGTCCAGCTGGTGCAGTCTGGGGCTGAGGTGAAGAAGCC
TGGGTCCTCGGTGAAGGTCTCCTGCAAGGCTTCTGGAGGCACCTTCAGCA
GCTATGCTATCAGCTGGGTGCGACAGGCCCCTGGACAAGGGCTTGAGTGG
ATGGGAGGGATCATCCCTATCTTTGGTACAGCAAACTACGCACAGAAGTT
CCAGGGCAGAGTCACGATTACCGCGGACGAATCCACGAGCACAGCCTACA
TGGAGCTGAGCAGCCTGAGATCTGAGGACACGGCCGTGTATTACTGTGCG
AGCCCTCGACTCGTTTCTATAATAGCAGTGGCTGTTCCTGGACCCTTTGA
CTACTGGGGCCAGGGAACCCTGGTCACCGTCTCCTCAGGGAGTGCATCCG
CCCCAACCCTTTTCCCCCTCGTCTCCTGTGAGAATTCCCCGTCGGATACG
AGCAGCGTGGCCGTTG
>CLL1000VH3M
GTATCCGACGGGGAATTTCTCACAGGAGACGAGGGGGAAAAGGGTTGGGG
CGGATGCACTCCCTGAAGAGACGGTGACCATTGTCCCTTGGCCCCAGATA
TCAAAAGCCCGGTCGGAGTAGCTCCCACTATAAACTTCCGGCTTCGCACA
GTAATAGACAGCCGTGTCCTCGGCTCTCAGGCTGTTCATTTGCAGATACA
GTGAGTTGTTGGCGTTGTCTCTGGAGACGGTGAATCGGCCCCTTACAGAG
TCCACATAATGTTTCTCACTTCCATCTTGCTTTATGTTGGCCACCCACTC
CAGCCCCTTCCCTGGAGCCTGGCGGACCCAGTTCATCCAATAGTTACTAA
AGATGAATCCAGAGGCTGCACAGGAGAGTCTCAGGGACCCCCCCGGCTGG
ACTAGGCCTCCCCCAGACTCCACCAGCTGCACCTCACACTGGACACCTTC
TAAAATAGCAACAA
>CLL1001VH1M
CAGGTGCAGCTGGTGCAGTCTGGGGCTGAGGTGAAGAAGCCTGGGTCCTC
GGTGAAGGTCTCCTGCAAGGCTTCTGGAGGCACCTTCAGCAGCTATGCTA
TCAGCTGGGTGCGACAGGCCCCTGGACAAGGGCTTGAGTGGATGGGAGGG
ATCATCCCTATCTTTGGTACAGCAAACTACGCACAGAAGTTCCAGGGCAG
AGTCACGATTACCGCGGACGAATCCACGAGCACAGCCTACATGGAGCTGA
GCAGCCTGAGATCTGAGGACACGGCCGTGTATTACTGTGCGAGAGAGGGA
AATGACGATTTTTGGAGTGGTTATTATCCAAACTACTACTACTACGGTAT
GGACGTCTGGGGCCAAGGGACCACGGTCACCGTCTCCTCAGGGAGTGCAT
CCGCCCCAACCCTTTTCCCCCTCGTCTCCTGTGAGAATTCCCCGTCGGAT
ACGAGCAGCGTGGCCGTTGGCTGCCTCGCACAGGACTTCCTTCCCGACTC
C
>CLL1002VH1M
CAGGTGCAATTGGTGCAGTCTGGGGCTGACGTGAAGAAGCCTGGGGCCTC
AGTGAAGGTCTCCTGCAAGGCTTCTGGATACACCTTCACCCGTTTTGATA
TCAACTGGGTGCGACAGGCCTCTGGACAAGGGTTTGAGTGGATGGGATGG
ATGAACCCTAACAGTGGAAACACAGGCTTTGCACAGAAGTTCCAGGGCAG
AGTCACCATGACCAGCAAGACTTCTATAACCACAGCCTATTTGGAACTGA
GCAGTCTGACATCTGAAGACACGGCCGTATATTATTGTGTGAGGGGGTGT
GGTGGCGGCACCTGCTACCCCCCTGACTACTGGGGCCAGGGAACCCTGGT
CACCGTCTCCTCAGGGAGTGCATCCGCCCCAACCCTTTTCCCCCTCGTCT
CCTGTGAGAATTCCCCGTCGGATACGAGCAGCGTGGCCGTTGGCTGCCTC
GCACAGGACTTCCTTCCCGACTCCAT
>CLL1003VH3
GAGGTGCAGCTCTTGGAATCTGGGGGAGGGTTGGGAGAGCCAGGGGGGTC
CCTAAGACTCTCCTGTGCAGCCTCTGGATTCACCTTTAGCGACTATGCCA
TGAGCTGGGTCCGCCAGGCTCCAGGGAAGGGGCTGGAGTGGGTCGCAACT
ATTAGTGATAGTGGTGACACTACATACTACGCAGACTCCGTGAAGGGCCG
GTTCACCGTCTCCAGAGACAAATCCAACACGTTGTATCTGCAATTGAGCA
GCCTGAGAGCCGAGGACTCGGCCGTTTATTACTGTGCGAAGGGCCAGACT
ACGATGACTACGGGATGGAAAAATTGGTTCGACCCCTGGGGCCAGGGAAC
C
>CLL1005VH1M
CAGGTGCCCACTCCCAGGTCCAGCTTGTGCAGTCTGGGGCTGAGGTGAAG
AAGCCTGGGGCCTCAGTGAAGGTTTCCTGCAAGGCTTCTGGATACACCTT
CACTAGCTATGCTATGCATTGGGTGCGCCAGGCCCCCGGACAAAGGCTTG
AGTGGATGGGATGGATCAACGCTGGCAATGGTAACACAAAATATTCACAG
AAGTTCCAGGGCAGAGTCACCATTACCAGGGACACATCCGCGAGCACAGC
CTACATGGAGCTGAGCAGCCTGAGATCTGAAGACACGGCTGTGTATTACT
GTGCGAGAGAGCAGTGGCTGGTTCGTTCAAACTTTGACTACTGGGGCCAG
GGAACCCTGGTCACCGTCTCCTCAGGGAGTGCATCCGCCCCAACCCTTTT
CCCCCTCGTCTCCTGTGAGAATTCCCCGTCGGATACGAGCAGCGTGGCCG
TTGGCTGCCTCGCACAGGACTTCCTTCCCGACTCCA
>CLL1007VH1M
CAGGTGCAGCTGGTGCAGTCTGGGGCTGAGGTGAAGAAGCCTGGGGCCTC
AGTGAAGGTCTCCTGCAAGGCTTCTGGATACACCTTCACCGGCTACTATA
TGCACTGGGTGCGACAGGCCCCTGGACAAGGGCTTGAGTGGATGGGATGG
ATCAACCCTAACAGTGGTGGCACAAACTATGCACAGAAGTTTCAGGGCAG
GGTCACCATGACCAGGGACACGTCCATCAGCACAGCCTACATGGAGCTGA
GCAGGCTGAGATCTGACGACACGGCCGTGTATTACTGTGCGAGAAGCTAT
GATAGTAGTGGTTATTATCACTACTTTGACTACTGGGGCCAGGGAACCCT
GGTCACCGTCTCCTCAGGGAGTGCATCCGCCCCAACCCTTTTCCCCCTCG
TCTCCTGTGAGAATTCCCCGTCGGATACGAGCAGCGTGGCCGTTGGCTGC
CTCGCACAGGACTTCCTTCCCGACTCCATC
>CLL1008VH3M
CAGGTGCAGCTGGTGGAGTCTGGGGGAGGCGTGGTCCAGCCTGGGAGGTC
CCTGAGACTCTCCTGTGCAGCCTCTGGATTCACCTTCAGTAGCTATGCTA
TGCACTGGGTCCGCCAGGCTCCAGGCAAGGGGCTGGAGTGGGTGGCAGTT
ATATCATATGATGGAAGTAATAAATACTACGCAGACTCCGTGAAGGGCCG
ATTCACCATCTCCAGAGACAATTCCAAGAACACGCTGTATCTGCAAATGA
ACAGCCTGAGAGCTGAGGACACGGCTGTGTATTACTGTGCGAGAGAATAC
GGTGACTACGGGGTCGATTACTACTACTACGGTATGGACGTCTGGGGCCA
AGGGACCACGGTCACCGTCTCCTCAGGGAGTGCATCCGCCCCAACCCTTT
TCCCCCTCGTCTCCTGTGAGAATTCCCCGTCGGATACGAGCAGCGTGGCC
GTTGGCTGCCTCGCACAGGACTTCCTTCCCGACTCCATCATTTTT
>CLL1009VH3M
GAGGTGCAGCTGGTGGAGTCTGGGGGAGGCCTGGTCAAGCCTGGGGGGTC
CCTGAGACTCTCCTGTTCAGCCTCTGGATTCACCTTCAGTAGCTATAGCA
TGAACTGGGTCCGCCAGGCTCCAGGGAAGGGGCTGGAGTGGGTCTCATCC
ATTAGTAGTAGTAGTAGTTACATATACTACGCAGACTCAGTGAAGGGCCG
ATTCACCATCTCCAGAGACAACGCCAAGAACTCACTGTATCTGCAAATGA
ACAGCCTGAGAGCCGAGGACACGGCTGTGTATTACTGTGCGAGTTTGGGA
TATTACTATGATAGTAGTGGTTACCCTAACTGGGGCCAGGGAACCCTGGT
CACCGTCTCCTCAGCCTCCACCAAGTGGCCCATCGGTCTTCCCCCTGGCA
CCCTCCTCCAAGAGCACC
>CLL1010VH1M
CAGGTGCAGCTGGTGCAGTCTGGGGCTGAGGTGAAGAAGCCTGGGGCCTC
AGTGAAGGTTTCCTGCAAGGCATCTGGATACACCTTCACCAGCTACTATA
TGCACTGGGTGCGACAGGCCCCTGGACAAGGGCTTGAGTGGATGGGAATA
ATCAACCCTAGTGGTGGTAGCACAAGCTACGCACAGAAGTTCCAGGGCAG
AGTCACCATGACCAGGGACACGTCCACGAGCACAGTCTACATGGAGCTGA
GCAGCCTGAGATCTGAGGACACGGCCGTGTATTACTGTGCGAGAGATATG
TATTACTATGATAGTAGTGGTTATTACTCCGGGGATTGTGACTACTGGGG
CCAGGGAACCCTGGTCACCGTCTCCTCAGGGAGTGCATCCGCCCCAACCC
TTTTCCCCCTCGTCTCCTGTGAGAATTCCCCGTCGGATACGAGCAGCGTG
GCCGTTGGCTGCCTCGCACAGGACTTCCTTCCCGACTCCATCATTTT
>CLL1011VH1M
CAGGTGCAGCTGGTACAGTCTGGGGCTGAGGTGAAGAAGCCTGAGTCCTC
GGTGAAGGTCTCCTGCAAGGCTTCTGGAGGCACCTTCAGCACATATGCTA
TCAGCTGGGTGCGACAGGCCCCTGGACAAGGGCTTGAGTGGATGGGAGGG
ATCATCCCTATCTTTGGTACACCAAACTACGCACAGAAGTTCCAGGGCAG
AGTCACGATTACCGCGGACAAATCCACGAGCACAGTGTTCATGGACCTGA
GCAGGCTGAGATCTGACGACACGGCCGTGTATTACTGTGTGAGGCAACCG
GACGACCATAGTAGTGCTTATTACTACGCCTACTGGGGCCAGGGAACCCT
GGTCACCGTCTCCTCAGGGAGTGCATCCGCCCCAACCCTTTTCCCCCTCG
TCTCCTGTGAGAATTCCCCGTCGGATACGAACAGCGTGGCCGTTGGCTGC
CTCGCACAGGACTTCCTTCCCGACTCCATC
>CLL1011b_non_productive
CCTGGGCTCACTGTGGGTTTTTCTGTTCAAAGGGGTCCTGTCCCAGCTAC
AACTGCAGGAGTCGGGCCCAGGACTGGTGAAGACTTCGGAGACCCTGTTT
CTCACCTGCAGTGTCTCTGGTGGCTCCTTCAGCAATAGTAATCACTACTG
GGTCTGGATCCGCCAGCCCCCAGGGCAGGGGCTGGAGTGGGTTGGAAGTA
TCTATTACGATGGGAGAACCTACTACAACCCGTCCCTAACGAGTCGAGCC
ACCATAGCCGTCGACACGTCCAGGAACCAGTTCTCCCTGAGGCTGAACTC
TGTGACCGCCGCAGACACGGCTCTCTATTTCTGTGCAAGACGGTCGCATA
ATGGTTGGCCAGCCTGGGGCCCGGGAACCNNGGTCACCGTCTCC
>CLL1012VH1M
CAGGTGCAGCTGGTGCAGTCTGGGGCTGAGGTGAAGAAGCCTGGGTCCTC
GGTGAAGGTCTCCTGCAAGGCTTCTGGAGGCACCTTCAGCAGCTATGCTA
TCAGCTGGGTGCGACAGGCCCCTGGACAAGGGCTTGAGTGGATGGGAGGG
ATCATCCCTATCTTTGGTACAGCAAACTACGCACAGAAGTTCCAGGGCAG
AGTCACGATTACCGCGGACGAATCCACGAGCACAGCCTACATGGAGCTGA
GCAGCCTGAGATCTGAGGACACGGCCGTGTATTACTGTGCGAGAGTTGAG
ATTTTTGGAGTGGTTGGCCTATCATACTACTACTACTACATGGACGTCTG
GGGCAAAGGGACCACGGTCACCGTCTCCTCAGGGAGTGCATCCGCCCCAA
CCCTTTTCCCCCTCGTCTCCTGTGAGAATTCCCCGTCGGATACGAGCAGC
GTGGCCGTTGGCTGCCTCGCACAGGACTTCCTTCCCGACTCCATA
>CLL1013VH3M
CAGGTGCAGCTGGTGGAGTCTGGGGGAGGCGTGGTCCAGCCTGGGAGGTC
CCTGAGACTCTCCTGTGCAGCGTCTGGATTCACCTTCAGTAGCTATGGCA
TGCACTGGGTCCGCCAGGCTCCAGGCAAGGGGCTGGAGTGGGTGGCAGTT
ATATGGTATGATGGAAGTAATAAATACTATGCAGACTCCGTGAAGGGCCG
ATTCACCATCTCCAGAGACAATTCCAAGAACACGCTGTATCTGCAAATGA
ACAGCCTGAGAGCCGAGGACACGGCTGTGTATTACTGTGCGAGAGATGAC
GGGTCGGAGCTACGATTTTTGGAGTGGTCCGAAGGTGATTCGTACGGTAT
GGACGTCTGGGGCCAAGGGACCACGGTCACCGTCTCCTCAGGGAGTGCAT
CCGCCCCAACCCTTTTCCCCCTCGTCTCCTGTGAGAATTCCCCGTCGGAT
ACGAGCAGCGTGGCCGTTGGCTGCCTCGCACAGGACTTCCTTCCCGACTC
C
>CLL1014VH6M
CAGGTACAGCTGCAGCAGTCAGGTCCAGGACTGCTGAAGCCCTCGCAGAC
CCTCTCACTCACCTGTGCCATCTCCGGGGACAGTGTCTCTAGCAACAGTG
CTGCTTGGAACTGGATCAGGCAGTCCCCATCGAGAGGCCTTGAGTGGCTG
GGAAGGACATACTACAGGTCCAAGTGGATTAATGAATATGCAGTATCTGT
GAAAAGTCGAATAAGCATCAACCCTGACACATCCAAGAATCAGCTCACCC
TGCAGTTGAACTCTGTGACTCCCGAGGACACGGCTGTATATTACTGTGCA
AGAGAAGTCGCTACGAGTCACATCACCTGGGGCCAGGGAACCCTGGTCAC
CGTCTCCTCAGGGAGTGCATCCGCCCCAACCCTTTTCCCCCTCGTCTCCT
GTGAGAATTCCCCGTCGGATACGAGCAGCGTGGCCGTTGGCTGCCTCGCA
CAGGACTTCCTTCCCGACTCCT
>CLL1015VH1M
CAGGTGCAGCTGGTGCAGTCTGGGGCTGAGGTGAAGAAGCCTGGGTCCTC
GGTGAAGGTCTCCTGCAAGGCTTCTGGAGGCACCTTCAGCAGCTATGCTA
TCAGCTGGGTGCGACAGGCCCCTGGACAAGGGCTTGAGTGGATGGGAGGG
ATCATCCCTATCTTTGGTACAGCAAACTACGCACAGAAGTTCCAGGGCAG
AGTCACGATTACCGCGGACGAATCCACGAGCACAGCCTACATGGAGCTGA
GCAGCCTGAGATCTGAGGACACGGCCGTGTATTACTGTGCGAGAGCCGAG
AAGTATTACGATTTTTGGAGTGGTTATTCCCCCCGTAGCTACTGGTACTT
CGATCTCTGGGGCCGTGGCACCCTGGTCACTGTCTCCTCAGGGAGTGCAT
CCGCCCCAACCCTTTTCCCCCTCGTCTCCTGTGAGAATTCCCCGTCGGAT
ACGAGCAGCGTGGCCGTTGGCTGCCTCGCACAGGACTTCCTTCCCGACTC
C
>CLL1016VH3M
CAGGTGCAGCTGGTGGAGTCTGGGGGAGGCTTGGTCAAGCCTGGAGGGTC
CCTGAGACTCTCCTGTGCAGCCTCTGGATTCACCTTCAGTGACTACTACA
TGAGCTGGATCCGCCAGGCTCCAGGGAAGGGGCTGGAGTGGGTTTCATAC
ATTAGTAGTAGTGGTAGTACCATATACTACGCAGACTCTGTGAAGGGCCG
ATTCACCATCTCCAGGGACAACGCCAAGAACTCACTGTATCTGCAAATGA
ACAGCCTGAGAGCCGAGGACACGGCCGTGTATTACTGTGCGAGAGATTCA
CTATGGTTCGGGGAGTTATTATCGTACTACTTTGACTACTGGGGCCAGGG
AACCCTGGTCACCGTCTCCTCAGGGAGTGCATCCGCCCCAACCCTTTTCC
CCCTCGTCTCCTGTGAGAATTCCCCGTCGGATACGAGCAGCGTGGCCGTT
GGCTGCCTCGCACAGGACTTCCTTCCCGACTCC
>CLL1017VH3
GAGGTGCAGTTGTTGCAGTCTGGGGGAGGCTTGGTGCAGCCGGGGGGGTC
CCTGAGACTCTCCTGTGCAGCCTCTGGATTCACATTTAGTTCCTATGCCA
TAAGTTGGGTCCGCCAGGCTCCAGGGCAGGGGCTGGAGTGGGTCTCAGTT
ATTAGGGCTGATGATAGTTTCACAAAGTACGCAGATTCCGTGAGGGGCCG
ATTTAGTATCTCCAGAGACAATTCCAAGAAAACTCTGTATCTGCAAATTA
ACAACGTGAGAGCCGAAGACACGGCCATATATTATTGTGAGGCCCGGCCT
CCTAATGCGATGATGGCTGTCTTATGGGGCCAGGGAACCCTGGTCACCGT
CTCCTCAGGTA
>CLL1018VH3
CGGGTGCAGCTGGTGGAGTCTGGGGGAGGCGTGGTCCAGCCTGGGAGGTC
CCTGAGACTCTCCTGTGCAGCCTCTGGATTCACCTTCACTTTCAGTACCT
ATGGCATGCACTGGGTCCGCCAGGCTCCAGGCAGGGGGCTGGAGTGGGTG
GCAGTTATATCAGATGACGGACGTAATAAATACTATGGAGACTCCGTGAA
GGGCCGATTCACCATTTCCAGAGACAACTCCAAGAACACGCTGTTTCTGC
AAATGAACAGCCTGAGACCTGAGGACACGGCTGTATATTACTGTGCGAAA
GATCGGGGAGCCGAAAAACGTGCATTTAGTGGCTACCCCTCCGGATACCA
CGGTATGGACGTCTGGGGCAAAGGGACC
>CLL1019VH3
CAGGTGCAACTGGTGGAGTCTGGGGGAGGCGTGGTCCAGCCTGGGAGGTC
CCTGAGACTCTCCTGTGCAGCCTCTGGATTCACCTTCAGGAATTATGCTC
TTCACTGGGGCCGCCAGGCTCCAGGCAAGGGGCTGGAGTGGGTGGCAGTT
ATATCGTATGATGGACATAACAAATACTACGCAGACTCCGTGAAGGGCCG
ATTCACCATCTCCAGGGACAACTCCAAGAACACGCTCTATCTGCAAATGA
ACAGCCTGACACCTGACGACACGGCTCTGTATTACTGTGCGAGAGACTCT
GGGGAGTGTAGGAGTAGTACCAGATGTTATGTCCCAATTGATTATTGGGG
CCAGGGAACCCTGGTCACCGTCTCCTCAGGGAGTGCATCCGCCC
>CLL1020VH4M
CAGGTGCAGCTACAGCAGTGGGGCGCAGGACTGTTGAAGCCTTCGGAGAC
CCTGTCCCTCACCTGCGCTGTCTATGGTGGGTCCTTCAGTGGTTACTACT
GGAGCTGGATCCGCCAGCCCCCAGGGAAGGGGCTGGAGTGGATTGGGGAA
ATCAATCATAGTGGAAGCACCAACTACAACCCGTCCCTCAAGAGTCGAGT
CACCATATCAGTAGACACGTCCAAGAACCAGTTCTCCCTGAAGCTGAGCT
CTGTGACCGCCGCGGACACGGCTGTGTATTACTGTGCGAGAGTGATATCG
TATTACGATTTTTGGAGTGGTTATCACGTCTACTACTACTACTACATGGA
CGTCTGGGGCAAAGGGACCACGGTCACCGTCTCCTCAGGGAGTGCATCCG
CCCCAACCCTTTTCCCCCTCGTCTCCTGTGAGAATTCCCCGTCGGATACG
AGCAGCGTGGCCGTTGGCTGCCTCGCACAGGACTTCCTTCCCGACTCCA
>CLL1021VH5M
GAGGTGCAGCTGGTGCAGTCTGGAGCAGAGGTGAAAAAGCCCGGGGAGTC
TCTGAAGATCTCCTGTAAGGGTTCTGGATACAGCTTTACCAGCTACTGGA
TCGGCTGGGTGCGCCAGATGCCCGGGAAAGGCCTGGAGTGGATGGGGATC
ATCTATCCTGGTGACTCTGATACCAGATACAGCCCGTCCTTCCAAGGCCA
GGTCACCATCTCAGCCGACAAGTCCATCAGCACCGCCTACCTGCAGTGGA
GCAGCCTGAAGGCCTCGGACACCGCCATGTATTACTGTGCGAGACTAGGT
TGTAGTAGTACCAGCTGCTATAAATTCTCAATATACTACTACTACTACGG
TATGGACGTCTGGGGCCAAGGGACCACGGTCACCGTCTCCTCAGGGAGTG
CATCCGCCCCAACCCTTTTCCCCCTCGTCTCCTGTGAGAATTCCCCGTCG
GATACGAGCAGCGTGGCCGTTGGCTGCCTCGCACAGGACTTCCTTCCCGA
>CLL1022VH4M
CAGGTGCAGCTACAGCAGTGGGGCGCAGGACTGTTGAAGCCTTCGGAGAC
CCTGTCCCTCACCTGCGCTGTCTATGGTGGGTCCTTCAGTGGTTACTACT
GGAGCTGGATCCGCCAGCCCCCAGGGAAGGGGCTGGAGTGGATTGGGGAA
ATCAATCATAGTGGAAGCACCAACTACAACCCGTCCCTCAAGAGTCGAGT
CACCATATCAGTAGACACGTCCAAGAACCAGTTCTCCCTGAAGCTGAGCT
CTGTGACCGCCGCGGACACGGCTGTGTATTACTGTGCGAGAGTATCGTTG
TATTACGATTTTTGGAGTGGTTATTCCCCCGAGGAGTACTACTACATGGA
CGTCTGGGGCAAAGGGACCACGGTCACCGTCTCCTCAGGGAGTGCATCCG
CCCCAACCCTTTTCCCCCTCGTCTCCTGTGAGAATTCCCCGTCGGATACG
AGCARGCGTG
>CLL1023VH3M
GAAGTGCAGGTGGTGGAGTCTGGGGGAGGCTTGGTCCAGATTGGAGGGTC
CCTGAGACTCTCCTGTGAAGCCTCTGGATTCACCCTCAGTGACAACCACA
TGGACTGGGTCCGCCAGGCTCCAGGGAAGGGGCTGGAGTGGGTTGGCCGC
AGTAGAAACAAAGCTAATAGTCACAGCACAGAATACGCCGCGTCTGTGAA
AGGCAGATTCACCATCTCAAGAGATGATTCAAAGAACTCACTGTATCTGG
AAATGAACAGCCTGAAAATAGAGGACACGGCCGTATATTATTGTACTAGG
TCAAAGAGTTTTACGAGTCGGGGAGGTACTAAGATTCGCTACTCTGACTG
CTGGGGCCAGGGAACCCTGGTCACCGTCTCCTCTGGGAGTGCATCCGCCC
CAACCCTTTTCCCCCTCGTCTCCTGTGAGAATTCCCCGTCGGATACGAGC
AGCGTGGCCGTTGGCTGCCTCGCACAGGATTCCTTCCCGACTCCATA
>CLL1024VH3M
CAGGTGCAGCTGGTGGAGTCTGGGGGAGGCGTGGTCCAGCCTGGGAGGTC
CCTGAGACTCTCCTGTGCAGCCTCTGGCTTCAGCCTCAGTAACTATGCTA
TGCACTGGGTCCGCCAGGCTCCAGGCAAGGGGCTGGAGTGGGTGGCAGTT
ATATCATATGATGGAAGAAATAAACACTATGTTGACTCCGTGAGGGGCCG
ATTCACCATCTCCAGAGACAATTCCAAGAACACCCTGTATGTGCAAATGA
ACAGCCTGAGACTTGAGGACACGGCTGTGTATTACTGTGCAAGAGGGTCC
TATTGTAGTGGAGGTAGTTGTTACGGTACGATTCCTTATGATGCTTTTGA
TGTCTGGGGCCAAGGGACAATGGTCACCGTCTCTTCAGGGAGTGCATCCG
CCCCAACCCTTTTCCCCCTCGTCTCCTGTGAGAATTCCCCGTCGGATACG
AGCAGCGTGGCCGTTGGCTGCCTCGCACAGGACTTCCTTCCCGA
>CLL1025VH1M
CAGGTCCAGCTGGTGCAGTCTGGGGCTGAGGTGAAGAAGCCTGGGTCCTC
GGTGAAGGTCTCCTGCAAGGCTTCTGGAGGCACCTTCAGCAGCTATGCTA
TCAGCTGGGTGCGACAGGCCCCTGGACAAGGGCTTGAGTGGATGGGAGGG
ATCATCCCTATCTTTGGTACAGCAAACTACGCACAGAAGTTCCAGGGCAG
AGTCACGATTACCGCGGACGAATCCACGAGCACAGCCTACATGGAGCTGA
GCAGCCTGAGATCTGAGGACACGGCCGTGTATTACTGTGCGAGAGTGGGG
CCTTATGATTACGTTTGGGGGAGTTATCGTTATAACCTTACAGACTGGTA
CTTCGATCTCTGGGGCCGTGGCACCCTGGTCACTGTCTCCTCAGGGAGTG
CATCCGCCCCAACCCTTTTCCCCCTCGTCTCCTGTGAGAATTCCCCGTCG
GATACGAGCAGCGTGGCCGTTGGCTGCCTCGCACAGGACTTCCTTCCCGA
>CLL1026VH4M
CAGGTGCAGTTACAGCAGTGGGGCCCAGGACTGTTGAAGCCGTCGGAGAC
CCTGTCCCTCACCTGCGCTGTCTATGGAGGGTCCCTCAGTGGTTACTACT
GGAGCTGGATCCGGCTGGCCCCAGGGAAGGGGCTGGAGTGGATTGGGGAA
ATCAACCATAGTGGAACTATCAACTACAACCCGACCCTCAAGAGTCCTTT
CAACGTTTCAATAGACACGTCCAGGGACCACTTCTCCCTAAAGTTGAGGT
CTGTGAGTGCCGCGGACACGGCTGTGTATTTCTGTGCGAGACGAGCAGAA
AGGTGGGAGACGCTTCTTCGTGATGATTTTGATGTTTGGGGCCAGGGGAC
ATTCGTCACCGTCTCTCCAGGGAGTGCATCCGCCCCAACCCTTTTCCCCC
TCGTCTCCTGTGAGAATTCCCCGTCGGATACGAGCAGCGTGGCCGTTGGC
TGCCTCGCACAGGACTTCCTTCCCGACTC
>CLL1027VH3M
GAGGTGCAGCTGGTGGAGTCTGGGGGAGGCTTGGTAAAGCCTGGGGGGTC
CCTTAGACTCTCCTGTGCAGCCTCTGGATTCATTTTCAGAAAAGACTGGA
TGAATTGGGTCCGCCAGGCTCCAGGGAAGGGGCTGGAGTGGGTTGGCCGT
ATTAAAAGCAAAAACGATGGTGCGACCACAGAATACGCTGCAGCCGTGAA
AGGCAGATTCACCATCTCAAGAGATGACTCAGAGAACACGCTATATCTGC
AAATGAGTAGCCTGAAAACCGAGGACACAGCCGTGTATTATTGTACCACA
GATTCCGGGGAGACAGTGAGAACTAAAATCGGTATGGGAGGAGTTGCCTA
CTGGGGCCAGGGAACCCTGGTCACCGTCTCCTCAGGGAGTGCATCCGCCC
CAACCCTTTTCCCCCTCGTCTCCTGTGAGAATTCCCCGTCGGATACGAGC
AGCGTGGCCGTTGGCTGCCTCGCACAGGACTTCCTTCCCGACTCCTC
>CLL1028VH3M
CAGGTGCAGCTGACGGAGTCTGGGGGAGGCGTGGTCCAGCCTGGGAGGTC
CCTGAGACTCTCCTGTGCAGCGTCTGGATTCAGCTTCAGTAGTTACGGCA
TACACTGGGTCCGCCAGGCTCCAGGCAAGGGACTGGAGTGGGTGGCATTT
ATATGGTTTGATGCAAGTAAAGAATACTATGCAGACTCCGTGAAGGGCCG
ATTCACCATCTTCAGAGACGATTCGAAGAACACATATCTACAAATGAACA
GCCTGAGAGCCGAGGACACGGCTGTGTATTACTGTGCGAGAGATCCCTCT
CAGGCTCACTACTATTACTACGCTATGGACGTCTGGGGCCTAGGGACCAC
GGTCACCGTCTCCTCAGGGAGTGCATCCGCCCCAACCCTTTTCCCCCTCG
TCTCCTGTGAGAATTCCCCGTCGGATACGAGCAGCGTGGCCGTTGGCTGC
CTCGCACAGGACTTCCTTCCCGACTCC
>CLL1029VH3M
GAGGTGCACCTGGTGGAGTCTGGGGGAGGCTTGGTACAGCCTGGGGGGTC
CCTGAGACTCTCCTGTGCAGCCTCTGGATTCACCTTCAGTAGTTATAACA
TTAACTGGGTCCGCCAGGCTCCAGGGAAGGGGCTGGAGTGGGTTTCATAC
ATTAGTAGTTCTAGTAGTGCCATATACTACGCAGACTCTGTGAAGGGCCG
ATTCACCATCTCTAGAGACAATGCCAACAACTCACTGTATCTGCAAATGA
GCAGCCTGAGAGACGAGGACACGGCTGTGTATTACTGTGCGAGAACCCCT
TTAGGGGATTACATTTGGGGGAATTACTACTACTACATGGACGTCTGGGG
CAAAGGGACCACGGTCACCGTCTCCTCCGGGAGTGCATCCGCCCCAACCC
TTTTCCCCCTCGTCTCCTGTGAGAATTCCCCGTCGGATACGAGCAGCGTG
GCCGTTGGCTGCCTCGCACAGGACTTCCTTCCCGACTCCATCACTTTTTC
TCC
>CLL1031VH4M
CAGCTGGATCTGCAGGAGTCGGGCCCAGGACTGCTGAAGCCTTCGGAGAC
CCTGTCCCTCACCTGCACTGTCTCTGGCGGCTCCATCAGAAGTAGTACTT
ACTTCTGGGGCTGGATCCGCCAGCCCCCAGGGAAGGGACTGGAGTGGATT
GCAAGTATCTACTATGATGGGACCACCTACTACGACCCGTCCCTCATGGG
TCGAGTCACCATATCAGTAGACACGTCCAACAACCAGTTCTCCCTGAGGC
TGAGCTATGTGACCGCCGCGGACACGGCCGTCTATTACTGTGTGAGAGGT
GTTTCAGGGGACAACTTTGACTACTGGGGCCAGGGAATTCTGGTCACCGT
CTCTTCAGGGAGTGCATCCGCCCCAACCCTTTTCCCCCTCGTCTCCTGTG
AGAATTCCCCGTCGGATACGAGCAGCGTGGCCGTTGGCTGCCTCGCACAG
GACTTCCTTCCCGACTCCATC
>CLL1032VH4G
CAGCTGCAGCTGCAGGAGTCGGGCCCAGGACTGGTGAAGCCTTCGGAGAC
CCTGTCCCTCACCTGCACTGTCTCTGGTGGCTCCATCAGCAGTAGTAGTT
ACTACTGGGGCTGGATCCGCCAGCCCCCAGGGAAGGGGCTGGAGTGGATT
GGGAGTATCTATTATAGTGGGAGCACCTACTACAACCCGTCCCTCAAGAG
TCGAGTCACCATATCCGTAGACACGTCCAAGAACCAGTTCTCCCTGAAGC
TGAGCTCTGTGACCGCCGCAGACACGGCTGTGTATTACTGTGCGAGAGAG
ACCGGGTATAGCAGCAGCTGGTACGGGGAACGGTGGTTCGACCCCTGGGG
CCAGGGAACCCTGGTCACCGTCTCCTCAGCCTCCACCAAGGGCCCATCGG
TCTTCCCCCTGGCACCCTCCTCCAAGAGCACCTCTGGGGGCACAGCGGCC
CTGGGCTGCCTGGTCAAGG
>CLL1033VH3M
GAGGTGCAGCTGGTGGAGTCTGGGGGAGGCTTGGTACAGCCTGGGGGGTC
CCTGAGACTCTCCTGTGCAGCCTCTGGATTCACCTTCAGTAGCTATAGCA
TGAACTGGGTCCGCCAGGCTCCAGGGAAGGGGCTGGAGTGGGTGTCGTAC
ATTAGTAGTAGTAGTAATACCATATACTACGCAGACTCTGTGAAGGGCCG
ATTCACCATCTCCAGAGACAATGCCAAGAACTCACTGTATCTGCAAATGG
ACAGCCTGAGAGCCGAGGACACGGCTGTGTATTACTGTGCGAGAGGACCC
CCCTCGCCGGTTTGGGGCAATTATCGGTATAATTGGTTCGACCCCTGGGG
CCAGGGAACCCTGGTCACCGTCTCCTCAGGGAGTGCATCCGCCCCAACCC
TTTTCCCCCTCGTCTCCTGTGAGAATTCCCCGTCGGATACGAGCAGCGTG
GCC
>CLL1034VH1M
CAGGTGCAGCTGGTGCAGTCTGGGGCTGAGGTGATGAAGCCTGGGTCCTC
GGTGAGGGTCTCCTGCACGGCCTCTGGAGGCACCTTCAGCAGCTATGTTA
TCAGCTGGGTGCGACAGGCCCCTGGACAAGGGCTTGAGTGGATGGGAGGG
ATCATCCCTATGTTTGGTACAACAAACTACGCACAGAAGTTCCAGGGCAG
AGTCACAATTACCGCGGACGAATCCACGAGCACAGCCTACATGGACCTGA
GCAGCCTCAGATCTGAGGACACGGCCGTGTATTACTGTGCGAGAGAGGGG
GAAGCCCAAGAAGGGAATTACGATATTAAGACTGAGAGACTCCTGTTCAA
CTATTACTACTACGGTATGGACGTCTGGGGCCAAGGGACCACGGTCACCG
TCTCCTCAGGGAGTGCATCCGCCCCAACCCTTTTCCCCCTCGTCTCCTGT
GAGAATTCCCCGTCGGATACGAGCAGCGTGGCCGTTGGCTGCCTCG
>CLL1035VH3
GAGGTGCAGCTGTTGGAGTTTGGGGGAGGCTTGGTACAGCCTGGGGGGTC
CCTGAGAATCTCCTGTGCAGCCTCTGGATTCACCTTTAGCAGTTATGCCA
TGAGCTGGGTCCGCCAGGCTCCAGGGAAGGGGCTGGAATGGGTCTCAGTT
ATTAGTGGTAGTGGTGGAAGCACATACTACGCAGACTCCGTGCAGGGCCG
GTTCACCATTTCCAGAGACAATTCCAAGAACACGTTGTATTTGCAAATGA
ACAGCCTGAGAGCCGAGGACACGGCCGTATTTTACTGTGCGAAGGGCGGC
AGTGGCTGGTACGGGGGATTTGACAACTGGGGCCAGGGAACC
>CLL1036VH4M
CAGGTGCAGCTGCAGGAGTCGGGCCCAGGACTGGTGAAGCCTTCACAGAC
CCTGTCCCTCACCTGCACTGTCTCTGGTGGCTCCATCAGCAGTGGTACTT
ACTACTGGAACTGGATCCGGCAGCCCGCCGGGGAGGGACTGGAATGGATT
GGGCGTATCTATACCAGTGGGACCACCAACTACAACCCCTCCCTCAAGAG
TCGAGTCACCATATCACTAGACACGTCCAAGAATCAGTTCTCCCTGAAGT
TGACCTCTGTGACCGCCACAGACACGGCCGTGTATTACTGTGCGAGGGCC
GGGGCATATTGTGGTGGTGATTGTTATCTTCTTGACTTCTGGGGCCAGGG
AACCCTGGTCACCGTCTCCTCAGGGAGTGCATCCGCCCCAACCCTTTTCC
CCCTCGTCTCCTGTGAGAATTCCCCGTCGGATACGAGCAGCGTGGCCGTT
GGCTGCCTCGCACAGGACTTCCTTCCCGACTCCATC
>CLL1037VH4
CAGGGACAACTACAGCAGTGGGGCGCGGGACTGTTGAAGCCTTCGGAGAC
CCTGTCCCTCACCTGCGCTGTCTATAGTGACTCCTTCAGTGGCTACTACT
GGAACTGGATCCGCCAGTCCCCAGAGAAGGGGCTGGAGTGGATTGCAGAA
ATCAACCATAGTGGAGACACCAATTACAACCCGTCCCTCAAGAGTCGAGT
CACCATATCTGTAGACACGTCCAAGAATCAGTTCTCCCTGAAGATGAACT
CTGTGACCGCCGCGGACACGGCTGTGTATTTCTGTGCGAGAGGCCTACAT
CCGGGAGGCAGTAGTGGTTCAATAGTGGGGTCCTATTACGTTATGGACGT
CTGGGGCCAAGGGACC
>CLL1038VH4
CAGGTGCAGCTGCAGGAGTCGGGCCCAAGACTGGTGAAGCCTTCGGAGAC
CCTGTCCCTCACCTGCACTTTCTCTGGTGGCTCCATCAATAATTTCTACT
GGAGCTGGATCCGGCAGCCCCCAGGGAAGGGACTGGAGTGGATTGGATAT
ATCTATAACAGTGGGAGCACCAATTACAACCCCTCCTTCAAGAGGCGAGT
CACCATCTCAGTAAACACGTCCAAGAACCAGTTCTCCCTGAAGCTGACCT
CTGTGACCGCTGCGGACACGGCCGTCTATTACTGTGCTGCTGTAGTGCTA
CCAACTGCTAGTCAATACTACGGTTTGGACGTCTGGGGCCAAGGGACCNN
GGTCACCGTCTCCTCAGGTA
>CLL1039VH3M
GAGGTGCAGCTGGTGGAGTCTGGGGGAGGCTTGGTCCAGCCTGGAGGGTC
CCTGAGACTCTCCTGTGCAGCCTCTGGATTCACCTTCAGTGACCACTATA
TGGACTGGGTCCGCCAGGCTCCAGGGAAGGGGCTGGAGTGGGTTGGCCGT
ATTAGAAACAAACCTAATAGTTACACCACAGAATACGCCGCGTCTGTGAG
AGGCAGATTCATCATCTCAAGAGATGATTCAAAGAATTCACTGCATCTGC
AAATAAACAGCCTGAAAACCGAGGACACGGCCGTTTATTACTGTGCTCGA
GCATATTGTGTTAGTACCAGGTGCGAAAAGAAGTATTATCACGGCATGGA
CTTCTGGGGCCAAGGGACCACGGTCACCGTCTCCTCAGGGAGTGCATCCG
CCCCAACCCTTTTCCCCCTCGTCTCCTGTGAGAATTCCCCGTCGGATACG
AGCAGCGTGGCCGTTGGCTGCCTCGCACAGGACTTCCTTCCCGACTC
>CLL1041VH1
CAGGTGCAGCTGGTGCAGTCTGGGGCTGAGGTGAAGAAGCCTGGGTCCTC
GGTGAAGGTCTCCTGCAAGGCTTCTGGAGGCACCTTCAGCAGCTATGCTA
TCAGCTGGGTGCGACAGGCCCCTGGACAAGGGCTTGAGTGGATGGGAGGG
ATCATCCCTATCTTTGGTACAGCAAACTACGCACAGAAGTTCCAGGGCAG
AGTCACGATTACCGCGGACGAATCCACGAGCACAGCCTACATGGAGCTGA
GCAGCCTGAGATCTGAGGACACGGCCGTGTATTACTGTGCGGGCGGCCGA
CTTCCCATTACGATTTTTGGAGTGGTTATTACCTCGGGAGATGGCTACTA
CTACGGTATGGACGTCTGGGGCCAAGGGACC
>CLL1042VH4M
CAGGTGCAACTGCAGGAGTCGGGCCCAGGACTGGTGAAGCCTTCACAGAC
CCTGTCCCTCGCCTGCAGTGTCTCTGGTGGCTCCGTCACCAATAGTGATT
ACTACTGGGGTTGGATCCGCCAGCCCCCAGGGAAGGGCCTGGAGTGGATT
GGATATTTCTATTACATTGGGAGCGCCTACTACAACCCGTCCCTCCACAG
TCGAATTACCATATCAGTAGACACGTCCAAGAACCAGTTTTCCCTGAATC
TGAGTTCTGTGACTGCCGCAGACACGGCCATCTATTACTGTGTCAGAGAT
GGACAAGTGGACTGGGGCCAGGGAGCCCTGGTCACCGTCTCCTCAGGGAG
TGCATCCGCCCCAACCCTTTTCCCCCTCGTCTCCTGTGAGAATTCCCCGT
CGGATACGAGCAGCGTGGCCGTTGGCTGCCTCGCACAGGACTTCCTTCCC
GACTCCATC
>CLL1045VH1
CAGGTGCAACTGGTGCAGTCTGGGGCTGAGGTGAAGAAGCTTGGGGCCTC
AGTGAAGGTCTCCTGCAAGGCTTCTGGATACACCTTCACCGGCTACTTTA
TACACTGGGCGCGACAGGCCCCTGGACAAGGGCTTGAGTGGATGGGATGG
ATCAACCCTAACAGTGGTGGCACAAACTATGCACAGAAGTTTCAGGGCTG
GGTCACCATGACCAGGGACACGTCCATCAACACAGTCTACATGGAGCTGA
GCAGGCTGAGATCTGACGACACGGCCGTATATTACTGTGCGAGAGAGGGG
GGTAAGGGGCGTATTACGATTTTTGGAGTGGTTCGTACCCAACTTGAGTA
CTGGGGCCAGGGAACC
>CLL1046VH1
GGTGCAGCTGGTGCAGTCTGGGGCTGAGGTGAAGAAGCCTGGGGCCTCAG
TGAAGGTTTCCTGCAAGGCATCTGGATACACCTTCACCAGCTACTATATG
CACTGGGTGCGACAGGCCCCTGGACAAGGGCTTGAGTGGATGGGAATAAT
CAACCCTAGTGGTGGTAGCACAAGCTACGCACAGAAGTTCCAGGGCAGAG
TCACCATGACCAGGGACACGTCCACGAGCACAGTCTACATGGAGCTGAGC
AGCCTGAGATCTGAGGACACGGCCGTGTATTACTGTGCGAGATTTGGGTT
ACTCGTTTGGGGGAGTTATCGTTATGGGTCGCCCTTTGACTACTGGGGCC
AGGGAACCCTGGTCACCGTCTCCTCAGGTA
>CLL1047VH4_non_productive
ACCTGAGGAGACGGTGACCGTGGTCCCTTTGCCCCAGACGTCCATGCTCA
ACACGAGCTGCTATACTCGAAAGGTTTAGCAGCTGGTACTACCCCCCTGG
TCGCACAGTAATACACAGCCGTGTCCGCGGCGGTCACAGAGCTCAGCTTC
AGGGAGAACTGGTTCTTGGACGTGTCTACTGATATGGTGACTCGACTCTT
GAGGGACGGGTTGTAGTTGGTGCTTCCACTATGATTGATTTCCCCAATCC
ACTCCAGCCCCTTCCCTGGGGGCTGGCGGATCCAGCTCCAGTAGTAACCA
CTGAAGGACCCACCATAGACAGCGCAGGTGAGGGACAGGGTCTCCGAAGG
CTTCAACAGTCCTGCGCCCCACTGCTGTAGCTGCACCTGGGACAGGACCC
CTGTGAACAGAGAAACCCACAGTGAGCCCTGGGATCAGAGGCAGCATCTC
ATATCTTCATATCCGCATTCCTGAGACACTCACATCTGGGAGCTGCCACC
AGGAGA
>CLL1049VH3
GAGGTGCAGCTGGTGGAGTCCGGCGGAGGCGTAGTTCAGCCTGGGGGGTC
CCTGAGACTCTCCTGTGCAGCCTCTGGATTCACCTTCGACAGTTATTGGA
TGCACTGGGTCCGCCAAGCCCCAGGGAAGGGGCTGGAGTGGGTCTCACGT
ACTAATGGTGTTGGGAGTGCCACAACCTACGCGGACTCTGTGAGGGGCCG
ATTCACCAACTTCAGAGACAACACCGAGAACTCACTGTATCTGCAAATGA
ACAGTCTTAGAGCCGAAGACACGGCTGTGTATTACTGTGCACGAGAGATT
AGGAGCAGTGGCTTGTTCGAACTGCTTGACTACTGGGGCCAGGGAACC
>CLL1050VH3
CAGGTGCACCTGGTGGAGTCTGGGGGAGGCGTGGTCCAGCCTGGGAGGTC
CCTGAGACTCTCCTGTGCAGCCTCTGGATTCACCTTCAGTAGCTACGTCA
TGCACTGGGTCCGCCAGGCTCCGGGCAAGGGGCTGGAGTGGGTGGCAGTT
ATATCATCTGAGGGAAGTCTGAAATTCTATGCAGACTCCGTGAAGGGCCG
ATTCACCATCTCCAGAGACGATTCCACGAACACTCTCTGTCTGCAAATGA
ACAGCCTGAAAACTGAGGACACGGCTGTGTATTACTGTGCGAAAGAGGGT
CTTCCCTCCACTACCACCTGGAAAGTCCATTACTTTGACTACTGGGGCAA
GG
>CLL1051VH3bMc
GAAGGTGTCCAGTGTGAGGTGCATCTGGTGGAGTCTGGGGGAGGCTTGGT
CCAGCCGGGGGGGTCCCTGAGACTCTCCTGTGCAGCCTCTGGATTCACAT
TTACTAGGTATTGGATGAGCTGGGTCCGCCGGGCTCCAGGGAAGGGGCTG
GAGTGGGTGGCCAACATAAAACAAGATGGAAGAGAGAAAAACTATGTGGA
CTCTGTGAAGGGCCGATTCACCATCTCCAGAGACAACGCCAAGAACTCAT
TGTATCTGGAAATGAACAGCCTGAGAGACGAGGACACGGCTGTGTATTTC
TGTGCGAGAGCCGGGTTTGGGGTGTACACTATAGATGGTTCGGGGATTGA
CAACTGGGGCCAGGGAACCCTGGTCACCGTCTCCTCAGGGAGTGCATCCG
CCCCAACCCTTTTCCCCCTCGTCTCCTGTGAGAATTCCCCGTCGGATACG
AGCAGCGTGGCCGTTGGCTGCCTCGCACAGGACTTCCTTCCCGA
>CLL1052VH3
CAGGTGCAGCTGGTGGAGTCGGGGGGAGGCGTGGTCCAGCCTGGGAGGTC
CCTGAGACTCTCCTGTGCAGCGTCTGGATTCATCTTCAGTAACTATGGCA
TGCACTGGGTCCGCCAGGCTCCAGACAAGGGGCTGGAGTGGGTGGCAGTT
ATCTGGGCTGATGGAAGGAATAAACACTATGCAGACTCCGTGAAGGGCCG
ATTCACCATCTCTAGAGACAATTCCGAGAACACACTGTACCTGCATATGG
ACAGCCTGAGAGCCGAGGACACGGCTGTGTATTACTGTGTGAGAGAAGGG
GACGACCTATACAACTTTGACTTCTGGGGCCAGGGAACCNNGGTCACCGT
CTCCTCAGGT
>CLL1056VH3
GAGGTGCACCTGGAGGAGTCTGGGGGAGGCTTGGTAAAGCCGGGGGGGTC
CCTTAGACTCTCCTGTACAACCTCTGGATTCAATTTCAAGAACGCCTGCC
TGAACTGGGTCCGCCAGGCTCCAGGGAAGGGGCCGGAGTGGGTTGGCCGT
ATCAAAAGCAAAAGTGACGGTGGGACAACAGACTTCGCTGCACCCGTGAA
GGGCAGATTCACCATCTCAAGAGATGACTCAAAAAACACGGTGTATCTGC
AAATGGACGGCCTGAAAAGTGAAGACACAGGCATGTATTACTGCACTGCA
GACAGAAAGGGCCAGTCACGATTTTTGGAGTGGTTCTCCGGGCCGAGATA
CAGTGTCGGTATGGACGTCTGGGGCCAAGGGACC
>CLL1057VH4
CAGGTGCAGCTGCAGGAGTCGGGCCCAGGACTGTTGAAGCCTTCACAGAC
CCTGTCCCTCACCTGCACTGTCTCTGGTGGCTCCATCAGCAGTGGGGGTT
TCTCCTGGGGCTGGATCCGTCAGCCCGCCGGGAAGGGACTGGAGTGGATT
GGGCGTATAAGTACCAGTGGGAGCACAAACTACAATCCCTCCCTCAAGAC
TCGGGTCGCCATGTCACTAGCCGCGTCCATGAACCAGTTCTTCCTGAGGC
TGAGGTTTGTGACCGCCGCAGACACGGCCATGTATTACTGTGCGAGAGAT
GTAGGTTACGGTATGGACGTCTGGGGCCAAGGGACCNNGGTCACCGTCTC
CTCAGGTANAGAACTGGTTCATGGACGCGGCTAGTGACATGGCGACCCGA
GTC
>CLL1058VH3
CAGGTGCAGCTGGTGGAGTCTGGGGGAGGCTTGGTCAAGCCTGGAGGGTC
CCTGAGACTCTCCTGTGCAGCCTCTGGATTCACCTTCAGTGACTACTACA
TGAGCTGGATCCGCCAGGCTCCAGGGAAGGGGCTGGAGTGGGTTTCATAC
ATTAGTAGTAGTGGTAGTACCATATACTACACAGACTCTGTGAAGGGCCG
ATTCACCATCTCCAGGGACAACGCCAAGAACTCACTGTATCTGCAAATGA
CCAGCCTGAGAGCCGACGACACGGCCGTATATTACTGTGCGAGAGATGGC
GAAGCTTCGTATAGCAGTGGCTGGTATGGCTACTGGGGCCAGGGAACCNT
GGTCACCGTCTCCTCNAGG
>CLL1058VH4
CAGGTGCAGCTACAGCAGTGGGGCGCAGGACTGTTGAAGCCTTCGGAGAC
CCTGTCCCTCACCTGCGCTGTCTATGGTGGGTCCTTCAGTGGTTATTACT
GGAGCTGGATCCGCCAGCCCCCAGGGAAGGGGCTGGAGTGGATTGGGGAA
ATCAATCATAGTGGAAGCACCAACTACAACCCGTCCCTCAAGAGTCGAGT
CACCATATCAGTAGACACGTCCAAGAACCAGTTCTCCCTGAAGCTGAGCT
CTGTGACCGCCGCGGACACGGCTGTGTATTACTGTGCGAGAGACCGGAAT
TTTTGGACGGGTTCGGGGACCCGAAGTTTCGGTATGGACGTCTGGGGCCA
AGGGACCNNGGTCACCGTCTCCT
>CLL1059VH3M
TGTGCAGCCTCTGGATTCACCTTCACTGACTACTACATGAGTTGGATCCG
CCAGGCTCCAGGGAAGGGTCTGGAGTGGCTTTCATACATTAGTGTTAGTG
GTGGTAACATATACTACGCAGACTCTGTGAAGGGCCGATTCACCATCTCC
AGGGACAACGCCAAGAGCTCCCTGTATCTGCAAATGAACAGCCTGAGAGC
CGAGGACGCGGCCGTGTATTACTGTGCGAGAAATCCTAGTTGGACCTACT
CCGACTCCTGGGGCCAGGGAACCCTGGTCACCGTCTCCTCAGGGAGTGCA
TCCGCCCCAACCCTTTTCCCCCTCGTCTCCTGTGAGAATTCCCCGTCGGA
TACGAGCAGCGTGGCCGTTGGCTGCCTCGCACAGGACTTCCTTCCCGACT
CCATCCTTTCTCC
>CLL1060VH3
GAGGTGCAGCTGTTGGAGTCTGGGGGAGGCTTGGTACAGCCTGGGGGGTC
CCTGAGACTCTCCTGTGCAGCCTCTGGATTCACCTTTAGTAGCAATGTCA
TGACCTGGGTCCGCCAGGCTCCAGGGAAGGGGCTGGAGTGGGTCTCAGGT
ATTAGTGGTAGTGGTGGTAGCACATACTACGCAGACTCCGTGAAGGGCCG
GTTCACCATCTCCAGAGACAATTTCAAGAACACGTTATATTTGCAAATGA
ACAGCCTGAGAGCCGAGGACACGGCCGCATATTACTGTGCGAAAGATGGG
TCGGGGGGCTATAACTATGATAGTAGTGGTTATTATGACTACTGGGGCCA
GGGAACCCTGGTCACCGTCTCCTCAGGTAAGACAGGTGAGAAGAATCCCC
ACTGCGCCTCGTCATGG
>CLL1061VH3
CAGGTGCAGCTGGTGGAGTCTGGGGGAGGCTTGGTCAAGCCTGGAGGGTC
CCTGAGACTCTCCTGTGCAGCCTCTGGATTCACCTTCAGTGACTACTACA
TGAGCTGGATCCGCCAGGCTCCAGGGAAGGGGCTGGAGTGGGTTTCATAC
ATTAGTAGTAGTGGTAGTACCATATACTACGCAGACTCTGTGAAGGGCCG
ATTCACCATCTCCAGGGACAACGCCAAGAACTCACTGTATCTGCAAATGA
ACAGCCTGAGAGCCGAGGACACGGCCGTGTATTACTGTGCGAGAGATTCG
GTACTTTACTATGGTTCAGGGAGTTATTACAACTGGTTCGACCCCTGGGG
CCAGGGAACCNTGGTCACCGTCTCCTCAGGT
>CLL1063VH1
CAGGTTCACCTGGTGCAGTCTGGAGCTGAGGTGAAGGAGCCTGGGGCCTC
AGTGAAGGTCTCCTGCAAGACTTCTGGTTACACCTTTACCAACTACGCTA
TGAGCTGGGTGCGACAGGCCCCTGGACAGGGGCTTGAGTGGATGGGATGG
ATCAGCGCTGACAGTGGTAACACAAACTATGCACAGAAACTCCAGGGCAG
AGTCACCATGACCGCAGAGACATCCACGAGCACAGTCTACATGTACCTGA
GGGGCCTGGGATCTGACGACACGGCCGTGTATTATTGTACAAGAGATCAG
TGGATGTATGATGGTGATGGTTATTACTACGTAGAAGCCTCTGACTATTG
GGGCCAGGGAACCCTGGTCACCGTCTCCTCAGGT
>CLL1064VH4G
CAGTTGCAGCTGCAGGAGTCGGGCCCAGGACTGGTGCAGCCTTCACAGAC
CCTGTCCCTCACCTGCACTGTCTCTGGTGGCTCCATCGGCAGTGGTGGTG
ACTACTGGAGTTGGATCCGCCAGCACCCAGGGAAGGGCCTGGAGTGGATT
GGGTACATCCATTACACTGGGAGCACCTACTACAACCCGTCCCTCAAGAG
TCGACTTGCCATATCAATAGACACGTCTAAGAATCAGTTCTCCCTGCAGC
TGAGCTCTGTGACTGCCGCGGACACGGCCGTGTATTACTGTGCGAGAGTC
GCGGGTTGTGGTGGTGACTGCCGAGGGCGGGGCTTTGACTACTGGGGCCA
GGGAACCCTGGTCACCGTCTCCTCAGCCTCCACCAAGGGCCCATCGGTCT
TCCCCCTGGCACCCTCCTCCAAGAGCACCTCTGGGGGCACAGCGGCCCTG
GGCTGCCTGGTCAAGGA
>CLL1065VH1
CAGGTCCAGCTTGTGCAGTCTGGGGCTGAGGTGAAGAAGCCTGGGGCCTC
AGTGAAGGTTTCCTGCAAGGCTTCTGGATACACCTTCACTAGCTATGCTA
TGCATTGGGTGCGCCAGGCCCCCGGACAAAGGCTTGAGTGGATGGGATGG
ATCAACGCTGGCAATGGTAACACAAAATATTCACAGAAGTTCCAGGGCAG
AGTCACCATTACCAGGGACACATCCGCGAGCACAGCCTACATGGAGCTGA
GCAGCCTGAGATCTGAAGACACGGCTGTGTATTACTGTGCGAGAGAGGGG
TTTTATGATTACGTTTGGGGGAGTTATCGTCTCCGCGGTGGGTACTACTT
TGACTACTGGGGCCAGGGAACC
>CLL1066VH4
CAGGTGCAGCTGCAGGAGTCGGGCCCAGGACTGGTGAAGCCTTCGGAGAC
CCTGTCCCTCACCTGCACTGTCTCTGGTGGCTCCATCAGTAGTTACTACT
GGAGCTGGATCCGGCAGCCCCCAGGGAAGGGACTGGAGTGGATTGGGTAT
ATCTATTACAGTGGGAGCACCAACTACAACCCCTCCCTCAAGAGTCGAGT
CACCATATCAGTAGACACGTCCAAGAACCAGTTCTCCCTGAAGCTGAGCT
CTGTGACCGCTGCGGACACGGCCGTGTATTACTGTGCGAGATCTTCGGGA
GGCAGTGGCTGGTACGAATTTGGTGGTTATTACTCTGGGTGGTACTACTA
CGGTATGGACGTCTGGGGCCAAGGGACC
>CLL1067VH2
GGGCTTCATCTTCTTATGCTTTCTCCACAGGGGTCTTGTCCCAGATCACC
TTGAAGGAGTCTGGTCCTACGCTGGTGAAACCCACACAGACCCTCACGCT
GACCTGCACCTTCTCTGGGTTCTCACTCAGCACTAGTGGAATGGGTGTGG
GCTGGATCCGTCAGCCCCCAGGAAAGGCCCTGGAGTGGCTTTCACTCATT
TATTGGGATGATGATAAGCGCTACAGCCCATCTCTGGAGAGCAGGCTCAC
TATCACCAAGGACACCTCCAAAAACCAGGTGGTCCTTACAATGACCAACA
TGGACCCTGTGGACACAGCCACATATTACTGTGCACACTCTATCTATGGT
TCGGGGAGTTATTCCTTCTCCTCCTGGGGCCAGGGAACC
>CLL1071VH4
CAGGTGCAGCTACAGCAGTGGGGCGCAGGACTGTTGAAGCCTTCGGAGAC
CCTGTCCCTCACCTGCGCTGTCTATGTTGGGTCCTTCAGTGGTTGCTACT
GGAGCTGGATCCGCCAGTCCCCAGGGAAGGGGCTGGAGTGGATTGGGGAT
ATCAATCATAGTGGAAGCACCAAGTACAACCCCTCCCTCAAGAGTCGAGT
CTCCATGTCAGTAGACACGTCCAAGAACCAGTTCTCCCTGAAGCTGAGGT
CTGTGACCGCCGCGGACACGGCTGTCTATTACTGTGCGAGAGGCACATAT
TGTAGTGGTGATAGCTGCTATTGGGACGGGTTCGACCCTTGGGGCCAGGG
AACCNNGGTNACCGTCTCCTCA
>CLL1072VH3
ACTAGGAAGATTGAGTGTGTGTGGATACCAGTGTGAGAAACAGTGGATTT
GTGTGGCAGTTTCTGACCTTGGTGTCTCCTTGTTTGCAGGTGTCCAGTGT
GAGGTGCAGCTGGTGGAGTCTTGGGGAGGCTTGGTCCTGCCTGGGGGGTC
TCTGAGAATTTCCTGTGTTGCCTCTGGATTCACCTTTAGTAGCTATTGGA
TGACCTGGGTCCGCCAGGCTCCAGGGAAGGGGCTGGAGTGGGTGGCCAAC
ATAAACCAAGATGGAACTGAGAAATATTATGTGGAGTCTGTGAAGGGCCG
ATTCATCATCTCCAGAGACAACACCAAGAACTCACTGTATCTGCAAATGA
ACAGCCTGACAGACGAGGACACGGCCGTATATCACTGTGCGAGGGCGAAC
ACAATGACTACGGTGGTAATTCCGGGCTACTGGGGACAGGGAAC
>CLL1073VH1
CAGGTGCAGCTGGTGCAGTCTGGGGCTGAGGTGAAGAAGCCTGGGTCCTC
GGTGAAGGTCTCCTGCAAGGCTTCTGGAGGCACCTTCAGCAGCTATGCTA
TCAGCTGGGTGCGACAGGCCCCTGGACAAGGGCTTGAGTGGATGGGAGGG
ATCATCCCTATCTTTGGTACAGCAAACTACGCACAGAAGTTCCAGGGCAG
AGTCACGATTACCGCGGACGAATCCACGAGCACAGCCTACATGGAGCTGA
GCAGCCTGAGATCTGAGGACACGGCCGTGTATTACTGTGCGAGAGAAGGG
GTTAGTGGGAGCTACCAAGTTTACTACTACTACTACGGTATGGACGTCTG
GGGCCAAGGGACCNNGGTCACCGTCTCCTCAGTA
>CLL1074VH1M
CGGGAAGGAAGTCCTGTGCGAGGCAGCCAACGGCCACGCTGCTCGTATCC
GACGGGGAATTCTCACAGGAGACGAGGGGGAAAAGGGTTGGGGCGGATGC
ACTCCCTGAGGAGACGGTGACCAGGGTGCCCTGGCCCCAGTGTTGGAAGT
ACCCGTAGCAGGTTCCAGCAACACAATATCCCTCGGGGATGCACGCGCAG
TAATAGACGGCCGTGTCCTCAGATCTCAGGCTATTCAGCTCCATGTAGGC
TGTGTCCGTGAATTTGTCCGCGGTAATAGTGACTCTGCCCTGGAATTTCT
GTGCGTAGTTTGGTATATCGAGGCCACCGAGGACAGGGATAATCCTTCCC
ATCCACTCAAGCCCTTGTCCAGGGGCCTGTCGCACCCAACTGATAGCATG
GCTGATGAGGGTGCCTCCATAAGCCCTGCAGGAGACCTTCACCGAGGACC
CAGGCTTCTTCACCTCAGGCCCAGATTGCACCACCTGGACCTGGGACTGG
ACACCTGTAGCTGCTGCCACCACAAAGAGGA
>CLL1074VH4M
CAGGTGCAGCTACAGCAGTGGGGCGCAGGACTGTTGAAGCCTTCGGAGAC
CCTGTCCCTCACCTGCGCTGTCTATGGTGGGTCCTTCAGTGGTTACTACT
GGAGCTGGATCCGCCAGCCCCCACGGAAGGGGCTGGAGTGGATTGGGGAA
ATCAATCATAGTGGAAGCACCAACTACAACCCGTCCCTCAAGAGTCGAGT
CACCATATCAGTAGACACGTCCAAGAACCAGTTCTCCCTGAAACTGAGCT
CTGTGACCGCCGCGGACACGGCTGTGTATTACTGTGCGAGAGCCCCTCCG
GGGGGGAAAGCAGCAGGTATCTGGGGCCAAGGGACAATGGTCACCGCCTC
TTCAGGGAGTGCATCCGCCCCAACCCTTTTCCCCCTCGTCTCCTGTGAGA
ATTCCCCGTCGGATACGAGCAGCGTGGCCGTTGGCTGCCTCGCACAGGAC
TTCCTTCCC
>CLL1075VH1
CAGGTGCAGCTGGTGCAGTCGGGGGCTGAGGTGAAGAAGCCTGGGTCCTC
GGTGAAGGTCTCCTGCAAGGCTTCTGGAGGCACCTTCAGCGATTATGCTC
TTAACTGGGTGCGACAGGCCCCTGGACAAGGGCTTGAGTGGATGGGAGGG
ATCACCCCTATTTTTGGCACAGGAAACTACGCACAGAAGTTCCAGGGCAG
AGTCACCATTACCGCGGACACATCGACGAGCACAGCCTACATGGAGCTGA
GCAGCCTGAGATTTGAAGACACGGCCGTCTATTACTGTGCGAGAGGGTCC
TCCGAACACAGGACTATAGTGGCACCCTTTGACTACTGGGGCCAGGGAAC
CCTGCTCACCGTCTCCTCAGGTGAGTCCTCACAACATCTCTTTTGTTTTA
ACTCTGGAGGGTTTTGGTGCATTTTTGGGGGGAAATAAGGGTGCTGGGTC
TCCTGCCAAGACAGTCCCGG
>CLL1078VH4
CAGGTGCAGCTACAGCAGTGGGGCGCAGGACTGTTGAAGCCTTCGGAGAC
CCTGTCCCTCACGTGCGCTGTCTATGGTGGGTCCTTCACTGATTCCTACT
GGAACTGGGTCCGCCAGCCCCCAGGGGAGGGGCTGGAGTGGATTGGGGAA
ATCAATCATAGTGGAAGGACCAACTACAACCCGTCCCTCAAGAGTCGAGT
CACCATTTCAGTGGACACGTCCAAGAAGCAGTTCTCCCTGAAGCTGAGCT
CTGTTTCCGCCGCGGACACGGCTGTGTATTACTGTGCGAGAGTCTTGGAC
AATTACGATGTTTTGACTGGTACTCCGTTGGATCTCTGGGGCCGTGGCAC
>CLL1079VH5
GAGGTGCGGCTAGTGCAGTCTGGAGCAGAGGTGAAAAAGCCCGGGGAGTC
TCTGAGGATCTCCTGTAAGGGTTCTGGATACGGTTTTACCACCTACTGGA
TTGCCTGGGTGCGCCAGATGCCCGGGAAAGGCCTGGAGTGGATGGGGATC
ATCTATCCTGGTGACTCTGACACCAGATACAGTCCGGCCTTCAAAGGCCA
GGTCACCATCTCAGCCGACAAGTCCATCAGCACCGCCTACCTGCAGTGGA
GCAGCCTGAAGGCCTCGGACACCGCCATGTATTACTGTGCGAGACGCTCC
ACCTACGGTGACACCGACTACTGGGGCCAGGGAACCNNGGTCACCGTCTC
CTCAGGT
>CLL1080VH3M
GAAGTGCAGCTGGTGGAGTCTGGGGGAGGCTTGGTACAGCCTGGCAGGTC
CCTGAGACTCTCCTGTGCAGCCTCTGGATTCATCTTTGATGATTATGCCA
TGCACTGGGTCCGGCAAGCTCCAGGGAAGGGCCTGGAGTGGGTCTCAGGT
ATTAATTGGAATAGTGGTAGCATGAGCTATGCGGACTCAGTGAAGGGCCG
ATTCACCATCTCCAGAGACACCGCCAAGAACTCCCTGTATCTGCAAATGA
ACAGTCTGAGAGATGAGGACACGGCCCTGTATTACTGTGCAAAAGATGTC
CGGGATTACGATTTTTGGAGTGGTCTTGACTACTGGGGCCCGGGAACCCT
GGTCACCGTCTCCTCAGGGAGTGCATCCGCCCCAACCCTTTTCCCCCTC
>CLL1081VH3
CAGGTGTCCAGTGTCAGGTGCAGCTGGTGGAGTCTGGGGGAGGCTTGGTC
AAGCCTGGAGGGTCCCTGAGACTCTCCTGTGCAGCCTCTGGATTCACCTT
CAGTGACTACTACATGAGCTGGATCCGCCAGGCTCCAGGGAAGGGGCTGG
AGTGGGTTTCATACATTAGTAGTAGTAGTAGTTACACAAACTACGCAGAC
TCTGTGAAGGGCCGATTCACCATCTCCAGAGACAACGCCAAGAACTCACT
GTATCTGCAAATGAACAGCCTGAGAGCCGAGGACACGGCTGTGTATTACT
GTGCGAGAGATGTTCCCACCTGGGAGCTACTACCGCTTGTAGGACAAAGC
TACTACTACTACGGTATGGACGTCTGGGGCCAAGGGACCACGGTCACCGT
CTCCTCAGGTA
>CLL1081b_non_productive
ACCATGGAGTTTGGGCTGAGCTGGCTTTTTCTTGTGGCTATTTTAAAAGG
TAATTCATGGAGAAATAGAAAAATTGAGTGTGAATGGATAAGAGTGAGAG
AAACAGTGGATACGTGTGGCAGTTTCTGACCAGGGTTTCTTTTTGTTTGC
AGGTGTCCAGTGTGAGGTGCAACTGTTGGAGTCTGGGGGAGGCTTGGTAC
AGCCTGGGGGGTCCCTGAGACTCTCCTGTGCAGCCTCTGGATTCACCTTT
AGCAGCTATGCCATGAGCTGGGTCCGCCAGGCTCCAGGGAAGGGGCTGGA
GTGGGTCTCAGCTATTAGTGGTAGTGGTGGTAGCACATACTACGCGGACT
CCGTGAAGGGCCGGTTCACCATCTCCAGAGACAATTCCAAGAACACGCTG
TATCTGCAAATGAACAGCCTGAGAGCCGAGGACACGGCCGTATATTACTG
TCACGGGGCAGGAACTGCTATACAGGGGAGGGCTACTACTACGGTATGGA
CGTCTGGGGCCAAGGGACCACGGTCACCGTCTCCTCANGTA
>CLL1082VH3
GAGGTGCAACTAGTAGAGTCTGGGGGAGGCTTGGTCCAGCCTGGGGGGTC
CCTGAGACTCTCCTGTGAAGCCTCTGAATTCAGCTTCAGTAGTTATTGGA
TGAGTTGGGTCCGCCAGGCTCCAGGAAAAGGGCTGGAGTGGGTGGCCAAC
ATAAAGCAAGATGGAAGTGAGGAATACTATGTGGACTCTGTGAAGGGCCG
ATTCACCATCTCCAGAGACAACGCCAAGAACTCATTGTATCTGCAAATGA
ACAGCCTGAGAGCCGAGGACACGGCTGTGTATTACTGTGCGAGGGATTGT
AGTGGTGGTAGCTGCTACTCCCACTACTACTACGGTATGGACGTCTGGGG
CACAGGGACCNNGGTCACCGTC
>CLL1083VH4M
CAGGTGCAGCTGCAGGAGTCGGGCCCAGGACTGGTGAAGCCTTCGGAGAC
CCTGTCCCTCACCTGCACTGTCTCTGGTTACTCCATCAGCAGTGGTTACT
ACTGGGGCTGGATCCGGCAGCCCCCAGGGAAGGGGCTGGAGTGGATTGGG
AGTATCTATCATAGTGGGAGCACCTACTACAACCCGTCCCTCAAGAGTCG
AGTCACCATATCAGTAGACACGTCCAAGAACCAGTTCTCCCTGAAGCTGA
GCTCTGTGACCGCCGCAGACACGGCCGTGTATTACTGTGCGAGAGATTCG
GGGGGTTACGTTTGGGGGAGTTATGAGGCCTGGTTCGACCCCTGGGGCCA
GGGAACCCTGGTCACCGTCTCCTCAGGGAGTGCATCCGCCCCAACCCTTT
TCCCCCTCGTCTCCTGTGAGAATTCCCCGTCGGATACGAGCAGCGTGGCC
GTTGGCTGCCTCGCACAGGACTTCCTTCCCGACTCCA
>CLL1084VH3
CAGGTGCAGCTGGTGGAGTCTGGGGGAGGCGTGGTCCAGCCTGGGAGGTC
CCTGAGACTCTCCTGTGCAGCCTCTGGATTCACCTTCAGTAGTTATTCTA
CACACTGGGTCCGCCAGGCTCCAGGCAAGGGGCTGGAGTGGGTGGCAGTT
ATATCATATGATGGAACTAATAAATACTACGCAGACTCCGTGAAGGGCCG
ATTCACCATCTCCAGAGACAATTCCAAGAACACGCTATATCTGCAAATGA
ACAGCCTGAGAGCTGAGGACACGGCTGTGTATTACTGTGCGAGAGACCTT
AAATTCACGTATAGCAGCAGCTGGTACATTGACTACTGGGGCCAGGGAAC
CNNGGTCACCGTCTCC
>CLL1085VH3
GAGGTGCAGGTGGTGGAATCTGGGGGAGGCTTGGTCCAGCCTGGGGGGTC
CCTGAGACTCTCCTGTGCAGCCTCTGGATTCACGTTTAGTAGCTCTTGGA
TGAGCTGGGTCCGCCAGGCTCCAGGGAAGGGGCTGGAGTGGGTGGCCAAC
ATTAAGGAAGATGGAAGTGAGAAAAATTATGTGGACTCTGTGAGGGGCCG
ATTCACCATCTCCAGGGACAACGCCGAGAAGTCACTGTATCTACAAATGA
ACGGCCTGAGAGCCGAGGACACGGCTATGTATTACTGTGCGAGAGAAACA
TCAAAAACGGGTCCACCAGCACCTGATACTTCTGGCTACTACTACTATGG
TTTGGACGTCTGGGGCCGAGGGACCNNGGTCACCGTCTCCTCAGGT
>CLL1086VH4
CAGGTGCAGCTACAGCAGTGGGGCGCAGGACTGTTGAAGCCTTCGGAGAC
CCTGTCCCTCACCTGCGCTGTCTATGGTGGGTCCTTCAGTGGTTACTACT
GGAGCTGGATCCGCCAGCCCCCAGGGAAGGGGCTGGAGTGGATTGGGGAA
ATCAATCATAGTGGAAGCACCAACTACAACCCGTCCCTCAAGAGTCGAGT
CACCATATCAGTAGACACGTCCAAGAACCAGTTCTCCCTGAAGCTGAGCT
CTGTGACCGCCGCGGACACGGCTGTGTATTACTGTGCGAGAGGCGTTTGG
ATTGTAGTGGTGGTAGCTGCTACCGACTACTGGTACTTCGATCTCTGGGG
CCGTGGCACCNNGGTCACCGTCTCC
>CLL1087VH1
AGGTAAGGGGATTCCTAGTCCTAAGGCTGAGGAAGGGATCCTGGTTTAGT
TAAAGAGGATTTTATTCACCCCTGTGTCCTCTCCACAGGTGTCCAGTCCC
AGGTCCAGCTGGTGCAGTCTGGGGCTGAGGTGAAGAAGCCTGGGTCCTCG
GTGAAGGTCTCCTGCAAGGCTTCTGGAGGCACCTTCAGCAGCTATGCTAT
CAGCTGGGTGCGACAGGCCCCTGGACAAGGGCTTGAGTGGATGGGAGGGA
TCATCCCTATCTTTGGTACAGCAAACTACGCACAGAAGTTCCAGGGCAGA
GTCACGATTACCGCGGACGAATCCACGAGCACAGCCTACATGGAGCTGAG
CAGCCTGAGATCTGAGGACACGGCCGTGTATTACTGTGCGATCCGTAGAG
ATGGCTACAATTGGACAATTGACTACTGGGGCCAGGGAACCCTGGTCACC
GTCTCC
>CLL1087b_non_productive
GTGATTNATGGANNACTGAGAGATTAAGTGTGAGTGGACGTGAGTGAGAG
AAACAGTGGATATGTGTGGCAGTTTCTGATCTTAGTGTCTCTGTGTTTGC
AGGTGTCCAGTGTGAGGTGCAGCTGGTGGAGTCTGGGGGAGGCTTGGTAA
AGCCTGGGGGGTCCCTTAGACTCTCCTGTGCAGCCTCTGGATTCACTTTC
AGTAACGCCTGGATGAGCTGGGTCCGCCAGGCTCCAGGGAAGGGGCTGGA
GTGGGTTGGCCGTATTAAAAGCAAAACTGATGGTGGGACAACAGACTACG
CTGCACCCGTGAAAGGCAGATTCACCATCTCAAGAGATGATTCAAAAAAC
ACGCTGTATCTGCAAATGAACAGCCTGAAAACCGAGGACACAGCCGTGTA
TTACTGTACCCCCGGGGCCGATTGTAGTAGTACCAGCTGCTCATGACGTG
GACGTCTGGGGCAAAGGGACCANGGTCACCGTCTCCTCAGGTA
>CLL1088VH3M
GAGGTGCAGCTGGTGCAGTCTGGGGGAGGCTTGGTACAGCCTGGAGGGTC
CCTGAGACTCTCCTGTAAAGCCTCTGGTTTCATCTTCAGTGATTATGAAA
TGAATTGGGTCCGCCAGGCTCCAGGGAAGGGGCTGGAGTGGGTTTCATAC
ATTAGTACTACCAGTTTTTCCATATACTACGCAGACTCTGTGAAGGGCCG
ATTCACCATCTCCAGAGACGACGCCAAAAACTCATTGTTTCTGCAAATGA
GCAGCCTGAGAGCCGAGGACACGGCTATTTATTACTGTGTGAGAGATGGC
CGGGAGCTTCTCCTCTCCTATGATTCTTTTGATATCTGGGGCCAAGGGAC
AATGGTCACCGTCTCTTCAGGGAGTGCATCCGCCCCAACCCTTTTCCCCC
TCGTCTCCTGTGAGAATTCCCCGTCGGATACGAGCAGCGTGGCCGTTGTG
CTGCCTCGCACAGGACTTCCTTCCCGA
>CLL1089VH1
CAGGTGCAGCTGGTGCAGTCTGGGGCTGAGGTGAAGAAGCCTGGGGCCTC
AGTGAAGGTCTCCTGCAAGGCTTCTGGATACACCTTCACCGGCTACTATA
TGCACTGGGTGCGACAGGCCCCTGGACAAGGGCTTGAGTGGATGGGATGG
ATCAACCCTAACAGTGGTGGCACAAACTATGCACAGAAGTTTCAGGGCAG
GGTCACCATGACCAGGGACACGTCCATCAGCACAGCCTACATGGAGCTGA
GCAGGCTGAGATCTGACGACACGGCCGTGTATTACTGTGCGAGAGGGCAG
TGGCTGCCCACTTTATCCTTTGACTACTGGGGCCNGGGAACCNNGGNNAC
CGTCTCCTCAGGTA
>CLL1090VH3M
GAGGTGCAACTGTTGGAGTCTGGGGGAGGCTTGGTACAGCCTGGGGGGTC
CCTGAGACTCTCCTGTACAGCCTCTGGATTCACCTTCAGTAGCTATGGCA
TTAGTTGGGTCCGCCAGGCTCCAGGGAAGGGGCTGGAGTGGGTCTCAGCT
ATTAGTGGAAGTGGTAATAGAAAATACTACGCAGACGCCGTGAAGGGCCG
GTTCACCGTCTCCAGAGACAATTCCAAGAAAGAGGTGTATTTGCATATGA
ATAGCCTGAGAGCCGCGGACACGGCCGTATATTACTGTGCGAAAGATCGG
GTCTACGGTGACTATGTTAACTATTTCTTCTACTACATGGACGTCTGGGG
CAAAGGGACCACGGTCACCGTCTCCTCAGGGAGTGCATCCGCCCCAACCC
TTTTCCCCCTCGTCTCCTGTGAGAATTCCCCGTCGGATACGAGCAGCGTG
GCCGTTGGCTGCCTCGCACAGGACTTCCTTCCCGACTCCAT
>CLL1091VH3
GAAGTGCAGCTGGTGGAGTCTGGGGGAGGCTTGGTCCAGCCTGGGGGGTC
CCTGAGACTCTCCTGTTCAGCCTCTAGACTCATCTTCAGTACCTATACCA
TGCACTGGGTCCGCCAGGCCCCAGGGAAGGGACTGGAATATGTTTCAACT
ATTAATAGTAATGGGGATCCCACATACTACGCAGACTCCGTGAAGGGCAG
ATTCACCATCTCCAGAGACAATTTCAAGAATATGGTGTATCTTCAAATGA
GCAGTCTGAGAGCTGAGGACACGGCTGTGTATTACTGTGTGAAAAATCTA
TGGGTCGGGGAACAGTGGAGATACTTTGACTATTGGGGCCAGGAACCCCN
NNNCNCCCGNNTCCTCAGG
>CLL1093VH3
CAGGTGCAGCTGGTGGAGTCTGGGGGAGGCGTGGTCCAGCCTGGGAGGTC
CCTGAGACTCTCCTGTGCAGCGTCTGGATTCACCTTCAGTAGCTATGGCA
TGCACTGGGTCCGCCAGGCTCCAGGCAAGGGGCTGGAGTGGGTGGCAGTT
ATATGGTATGATGGAAGTAATAAATACTATGCAGACTCCGTGAAGGGCCG
ATTCACCATCTCCAGAGACAATTCCAAGAACACGCTGTATCTGCAAATGA
ACAGCCTGAGAGCCGAGGACACGGCTGTGTATTACTGTGCGAGAGTACCT
GCTACGATTTTTGGAGTGGTTAACTACTACTACTACGGTATGGACGTCTG
GGGCCNAGGGACCNNGGTCACCGTC
>CLL1094VH2
CAGATCACCTTGAAGGAGTCTGGTCCTACGCTGGTGAAACCCACACAGAC
CCTCACGCTGACCTGCATGCTCTCTGGGTTCTCACTCAGCACTAGTGGAG
TGGGTGTGGGCTGGATCCGTCAGCCCCCAGGAAAGGCCCTGGAGTGGCTT
GCACTCATTTATTGGGATGATGATAAACAATACAGCCCATCTCTGAAGAC
CAGGCTCACCATCACCAAGGACACCTCCAGAACCCAGGTGGTCCTTATAA
TGACCAACATGGACCCTGACGACACAGGCACATATTACTGTGCACACACG
ACCTGGAATGGGATCTATTGGGATTATGTGGACTACTGGGGCCAGGGAAC
CNTGGTCACCGTCTCCTCAGGTAAA
>CLL1095VH3
GAGGTGCAGCTGGTGGAGTCTGGGGGAGGCGTGGTGCGGCCGGGGGGGTC
CCTGAGACTCGCCTGTGCAGCCTCTGGATTCACCCTTGCAGATTATGGCA
TGAGCTGGGTCCGCCAAGTTCCAGGGAAGGGACTGGAGTGGGTCTCCAGT
ATTAATTGGGATGCTACTAGTACAGCTTATGCAGACTCTGTGAAGGGCCG
ATTCACCATCTCCAGAGACAACGCCAACAACTTTCTGTATCTGCAAATGA
ACAGTCTGGGACGCGACGACACGGCCTTGTATTACTGTGCGAGAGATCGG
CAATATCCACCTCCGGGCCGCTTTGACTACTGGGGCCAGGGAACCNNGGT
CACCGTCT
>CLL1095b_non_productive
TCCCNGGGCTCACTGTGGATTTCTCTGTTACAGGGGTCCTGTCCCAGGTG
CGGCTACAGCAGTGGGACGCAGGACTGTTGAAGCCTTCGGAGACCCTGTC
CCTCAGGTGCGCTGTCTCCGGTGACTCCTTCAGTGGTTACAACTGGAACT
GGATCCGCCAGCCCCCAGGTAAGGGGCTGGCGTGGATTGGAAAAATTAAT
CATACTGGGAGTACCACCTACAGCCCGTCCCTCAAGAGTCGAGCCACCAT
ATCAATAGACACGTCCAAGAATCAATTTTCCCTGAACCTGAGGTCTGTGA
CCGCCGCGGACACGGCTGTGTATAGTTGTGCCAGAGACACCATATTACTG
TGATACCACTACTTATTATGAAGTTTGACTATTGGGGCCAGGGAACCCYG
GTCACCGTCTCCTCAGNT
>CLL1097VH3_non_productive
CAGGTGCAGCTGGTGGAGTCTGGGGGAGGCTTGGTCAAGCCTGGAGGGTC
CCTGAGACTCTCCTGTGCAGCCTCTGGATTCACCTTCAGTGACTACTACA
TGAGCTGGATCCGCCAGGCTCCAGGGAAGGGGCTGGAGTGGGTTTCATAC
ATTAGTAGTAGTGGTAGTACCATATACTACGCAGACTCTGTGAAGGGCCG
ATTCACCATCTCCAGGGACAACGCCAAGAACTCACTGTATCTGCAAATGA
ACAGCCTGAGAGCCGAGGACACGGCCGTGTATTACTGTGCGAGACAGGGT
ATTGTAGTAGTACAGCTGCTCTAAAATGATGCTTTGATATCTGGGGCCAA
GGGACAATGGTCACCGTCTCTTCAGGTA
>CLL1099VH4
CAGGTGCACCTGCAGGAGTCGGGCCCAGGACTGGTGAAGCCTTCGGGGAC
CCTGTCCCTCACCTGCGTTGTCTCTGGTGTCTCCATCACGAGTGGAAACT
GGTGGAGTTGGGTCCGCCAGCCCCCCGGGAAGGGGCTGGATTGGATTGGA
GAAATCTATGATAATGGAAACACCAACTACAACCCGTCCCTCAAGAGTCG
AGTCACCATATCAGTGGACACATCCAAGAACCACTTCTCCCTGCAGCTGA
ACTCTGTGACCGCCGCGGACACGGCCGTATATTACTGTGCGAGGGGTCCG
AATGAAAGTGGCTGGAACGGGTTTGAGCACTGGGGCCAGGGAACCNNGGT
CACCGTCTCC
>CLL1100VH2
CAGATCACCTTGAAGGAGTCTGGTCCTACGCTGGTGCAACCCACACAGAC
CCTCACGCTGACCTGCACCTTCTCTGGGTTCTCACTCAGCACCACTGGAG
TGGGTGTGGGCTGGATCCGTCAGCCCCCAGGAAAGGCCCTGGAGTGGCTT
GCACTCATTTATTGGGATAATGATAAGCGCTACAGTCCATCTCTGAAGAG
CAGACTCACCATCACCATGGACGCCTCCAAGAACCACGTGGTCCTTATGA
TGTCCTACATTGACCCTGTGGACACAGGCACATATTACTGTGCGCACAGA
CAGGGGGGGGCTAGCGGTGCCTGGAACGAAGGTTACTTTGACTACTGGGG
CCAGGGAACCACGGTCACCGTCTCCTCAGGTAAGGGCNANT
>CLL1102VH1
CAGGTGCAGCTGGTGCAGTCTGGGGCTGAGGTGAAGAAGCCTGGGTCCTC
GGTGAAGGTCTCCTGCAAGGCTTCTGGAGGCACCTTCAGCAGCTATGCTA
TCAGCTGGGTGCGACAGGCCCCTGGACAAGGGCTTGAGTGGATGGGAGGG
ATCATCCCTATCTTTGGTACAGCAAACTACGCACAGAAGTTCCAGGGCAG
AGTCACGATTACCGCGGACGAATCCACGAGCACAGCCTACATGGAGCTGA
GCAGCCTGAGATCTGAGGACACGGCCGTGTATTACTGTGCGAGTGGGGAG
CAGTATTACGATTTTTGGAGTGGTTATTGGGACTACTACTACATGGACGT
CTGGGGCAAAGGGACCNNGGTCACCGTCTCC
>CLL1103VH3
GAGGTGCAGGTGTTGGAGTCTGGGGGAGGCTTGGTACAGCCCGGGGGGTC
CCTGAGACTCTCCTGTGCAGCCTCTGGATTCACCTTTAGCAGCTACGCCA
TGAGCTGGGTCCGCCAGGCTCCAGGGAAGGGGCTGGAGTGGGTCTCAAGT
ATTAGTGGTAGTGGTGGTAGCACATGTAACGCAGACTCCGTGAAGGGCCG
GTTCACCATCTCCAGAGACAATTCCAAGAACACGCTGTATCTGCAAATGA
ACAGCCTGAGAGCCGACGACACGGCCGTATATTACTGTGCGAAAGGAAGC
GGTGGGAGTTACGACCGGGAGGTTGACTACTGGGGCCAGGGAACCATGGT
CACCGTCTCCTCAGGTACCATCCTGCAAACTCGTCATTCTTTGGAAATCG
CCTGTCTGTGTGCGGGGAATTTGGA
>CLL1104VH1
CAGGTCCAGCTGGTGCAGTCTGGGGCTGAGGTGAAGAAGCCTGGGTCCTC
GGTGAAGGTCTCCTGCAAGGCTTCTGGAGGCACCTTCAGCAGCTATGCTA
TCAGCTGGGTGCGACAGGCCCCTGGACAAGGGCTTGAGTGGATGGGAAGG
ATCATCCCTATCCTTGGTATAGCAAACTACGCACAGAAGTTCCAGGGCAG
AGTCACGATTACCGCGGACAAATCCACGAGCACAGCCTACATGGAGCTGA
GCAGCCTGAGATCTGAGGACACGGCCGTGTATTACTGTGCGAGCGTGACG
GGCGGGTACGATATTTTGACTGGTTATTCCTGGTTCGACCCCTGGGGCCA
GGGAACCNNGGTCACCGTCTCC
>CLL1108VH3M
GAGGTGCACCTGGTGGAGTCTGGGGGAGGCTTGGTCCAGCCGGGGGGGTC
CCTGAGACTCTCCTGTGCAGCCTCTGGATTCAGCTTCAGTAGTTATTGGA
TGAGCTGGGTCCGCCAGGCTCCAGGGAAGGGGCTGGAGTGGGTGGCCAAC
ATAAACCAAGATGGAAGTGAGGAAAACTATGTGGACTCTGTGAAGGGCCG
ATTCACCATCTCCAGAGACAACGCCAACAACTCACTGTCTCTGCAAATGA
ACAGCCTGAGAGCCGAGGACACGGCTGTTTATTACTGTGCGAAAGTATAT
TGTAGTAGTACCAGCTGCTATATGGACCGAGCCATTGACTACTGGGGCCA
GGGAACCCTGGTCACCGTCTCCTCAGGGAGTGCATCCGCCCCAACCCTTT
TCCCCCTCGTCTCCTGTGAGAATTCCCCGTCGGATACGAGCAGCGTGGCC
GTTGGCTGCCTCGCACAGGACTTCCTTCCCGACTC
>CLL1109VH1M
CAGGTCCAGCTGGTACAGTCTGGGGCTGAGGTGAAGAAGCCTGGGGCCTC
AGTGAAGGTCTCCTGCAAGGTTTCCGGATACACCCTCACTGAATTATCCA
TGCACTGGGTGCGACAGGCTCCTGGAAAAGGGCTTGAGTGGATGGGAGGT
TTTGATCCTGAAGATGGTGAAACAATCTACGCACAGAAGTTCCAGGGCAG
AGTCACCATGACCGAGGACACATCTACAGACACAGCCTACATGGAGCTGA
GCAGCCTGAGATCTGAGGACACGGCCGTGTATTACTGTGCAACAGGGAGA
CGTATTACGATTTTTGGAGTGGTTATTACCCGAAACAAAAACTGGTTCGA
CCCCTGGGGCCAGGGAACCCTGGTCACCGTCTCCTCAGGGAGTGCATCC
>CLL1110VH3
GAACTGCAACTGGTGGAGTCTGGGGGAGGCTTGGTACAGCCCGGCGGGTC
CCTGAGACTCTCCTGTGCAGCCTCTGGATTCTCCTTTGATGATTATGCCA
TGCACTGGGTCCGGCAAGCTCCAGGGAAGGGCCTAGAGTGGGTCTCAGGT
ATTAGCTGGAATAGTGGTAGTATAGGCTATGCGGACCCTGTGAAGGGCCG
ATTCACCATCTCCAGAGACAACGCCAAGAACTCCCTATATCTGCAAATTA
ACAATCTGAGAACTGAGGACACGGCCTTATATTACTGTGCAAAAGATAAA
CTGGGGGACTACGCTGACTATGTTGGGGTTCCGGGTGCTTTTGATATCTG
GGGCCAAGGGACAATGGTCACCGTCTCTTCAGGT
>CLL1111VH1
CAGGTGCAGCTGGTGCAGTCTGGGGCTGAGGTGAAGAAGCCTGGGTCCTC
GGTGAAGGTCTCCTGCAAGGCTTCTGGAGGCACCTTCAGCAGCTATGCTA
TCAGCTGGGTGCGACAGGCCCCTGGACAAGGGCTTGAGTGGATGGGAGGG
ATCATCCCTATCTTTGGTACAGCAAACTACGCACAGAAGTTCCAGGGCAG
AGTCACGATTACCGCGGACGAATCCACGAGCACAGCCTACATGGAGCTGA
GCAGCCTGAGATCTGAGGACACGGCCGTGTATTACTGTGCGAGCGCCCCC
CTTGAGATTACGTTTGGGGGAGTTATCGTTAGGTGGGCGGATTACTACTA
CTACTACGGTATGGACGTCTGGGGCCAAGGGACCACGGTCACCGTCTCT
>CLL1111CVH5JHCa_non_productive
CTGAGGAGACGGTGACCGTGGTCCCTTGGCCCCAGACGTCCATACCGTAG
TAGTAGTACCATGGAGTAGCAGCTACCACCACTAAGCCCCACCCTCGATG
TCTCGCACAGTAATACATGGCGGTGTCCGAGGCCTTCAGGCTGCTCCACT
GCAGGTAGGCGGTGCTGATGGACTTGTCGGCTGAGATGGTGACCTGGCCT
TGGAAGGACGGGCTGTATCTGGTATCAGAGTCACCAGGATAGATGATCCC
CATCCACTCCAGGCCTTTCCCGGGCATCTGGCGCACCCAGCCGATCCAGT
AGCTGGTAAAGCTGTATCCAGAACCCTTACAGGAGATCTTCAGAGACTCC
C
>CLL1112VH3
GAGATACAGCTGTTGGACTCGGGGGGAGGCTTGGTACAGCCTGGGGGGTC
CCTGAGACTCTCCTGTGCAGCCTCTGGATTCACCTTTAGCATTTATGCCA
TGAACTGGGTCCGCCAGGCTCCAGGGAAGGGGCTGGAGTTGGTCTCAGCT
ATTAGTGCTAGTGGTGGTAGCACCTACTACGCAGACTCCGTGAAGGGCCG
GTTCACCATCTCCAGAGACAACTCCAACAGCACACTGTATCTGCAACTGA
ACAGTCTGAGAGTCGAGGACACGGCCGTATATTACTGTGCGAAAGGACCC
AAGTTTGCATTTTTGGAGCCACTGACATGGTTCGACCCCTGGGGCCAGGG
AACCCTGGTCACCGTCTCCTCAGGTA
>CLL1112b_non_productive
GCAGCAACAGGTAAGGGGCNNNNNNNNNCTGGGCTGAGGGAGAAACCGCA
CAGTCAAGTGAGACTTCATGCACTCCCATCTCCTCTCCACAGGTGCCCAC
TCCCAGGTGCAACTGGTGCAATCTGGGTCTGAGTTGAAGAAGCCTGGGGC
CTCAGTGAAGGTTTCCTGCAAGGCTTCTGGATACACCTTACTGATCATGC
AATGAATTGGGTGCGACAGGCCCCTGGACAAGGGCTTGAGTGGTTGCGAT
GGATCAACACCGACACTGGGAACCCAACGCTTGCCCAGGGCTTCACAGGA
CGGTTTGTCTTCTCCTTGGACACCTCTGTCAGCACGGCATGTCTACAGAT
CAGCTGCCTAAAGGCTGAGGACACTGCCGTGTATTACTGTGCGAGAGTCT
ACTTGATACTTAAATTACTATCATACAAGTACTTATTAACCCCCAGGGGC
CAGGGAACCNNGGTCACCGTCTCCTCAGGTA
>CLL1114VH1
CAGGTCCAGCTGGTGCAGTCTGGGGCTGAGGTGAAGAAGCCTGGGTCCTC
GGTGAAGGTCTCCTGCAAGGCTTCTGGAGGCACCTTCAGCAGCTATACTA
TCAGCTGGGTGCGACAGGCCCCTGGACAAGGGCTTGAGTGGATGGGAGGG
ATCATCCCTATCCTTGGTATAGCAAACTACGCACAGAAGTTCCAGGGCAG
AGTCACGATTACCACGGACGAATCCACGAGCACAGCCTACATGGAGCTGA
GCAGCCTGAGATCTGAGGACACGGCCGTGTATTACTGTGCGAGAGATCTA
GATGGTCATACGATTTTTGGAGTGGTTCCTTTATACTACTACTACATGGA
CGTCTGGGGCAAAGGGACCCTGGTCACCGTCTCCTCAGGTA
>CLL1115VH1
CAGGTTCAGCTGGTGCAGTCTGGAGCTGAGGTGAAGAAGCCTGGGGCCTC
AGTGAAGGTCTCCTGCAAGGCTTCTGGTTACACCTTTACCAACTACGATA
TCAGCTGGGTGCGACAGGCCCCTGGACAAGGGCTTGAGTGGATGGGATGG
ATCAGCGCTTACAATGGTAACACAAACTATGCACAGAAGATCCAGGGCAG
AGTCACCATGACCACAGACACATCCACGAGCACAGCCTACATGGAGGTGA
GGAGTCTGAGATCTGACGACACGGCCGTGTATTACTGTGCGAGGGCTAGT
GGTGGTAGCGCAGGCCACTGGGGCCAGGGAACCCTGGTCACCGTCTCCTC
AGGTANACCCTTACCCACTCCTGTGTCCTCTCCACAGGT
>CLL1116VH4
CAGGTGCAGCTACAGCAGTGGGGCGCAGGACTGTTGAAGCCTTCGGAGAC
CCTGTCCCTCACCTGCGCTGTCTATGGTGGGTCCTTCAGTGGTTACTACT
GGAGCTGGATCCGCCAGCCCCCAGGGAAGGGGCTGGAGTGGATTGGGGAA
ATCAATCATAGTGGAAGCACCAACTACAACCCGTCCCTCAAGAGTCGAGT
CACCATATCAGTAGACACGTCCAAGAACCAGTTCTCCCTGAAGCTGAGCT
CTGTGACCGCCGCGGACACGGCTGTGTATTACTGTGCGAGAGTCCAAGAA
CTTTACGATTTTTGGAGTGGTTATCGCGTACGGTACTACTACTACATGGA
CGTCTGGGGCAAAGGGACC
>CLL1117VH3
GAGGGGCAGCTGGTGGAGTCTGGGGGAGGCTTGGTCCAGCCTGGGGGGTC
CCTGAGACTCTCCTGTGCAGCCTCTGGATTCACCTTTAGTAGTTATTGGA
TGAGTTGGGTCCGCCAGGCTCCAGGGAAGGGGCTGGAGTGGGTGGCCAAC
ATAAAGCAAGATGGAAGTGAGAAATACTATCTGGACTCTGTGAAGGGCCG
ATTCACCATCTCCAGAGACAACGTCAGGAACTCACTGTTTCTGCAAATCA
ACAGCCTGAGAGTCGAGGACACGGCTGTCTTTTTCTGTGCGAGATTGAGG
GACTACGGTGACTACGATACGGCCTATAATTACTACTACTACTACTACAT
GGACGTCTGGGGCAAGGGGACCNNGGTCACCGTC
>CLL1118VH3
CAGGTGCACCTGGTGGAGTCCGGGGGAGGCGTGGTCCAGCCGGGGGGGTC
CCTGAGACTCTCCTGTGCAGCGTCTGGATTCATTTTCAATTATTATGGAA
TTAACTGGGTCCGCCAGGCTCCAGGCAAGGGGCTGGAGTGGGTGTCATTT
ATACGGTCTGATGGAGGTAGTGAAATGTATGCAGACTCGGTGAGGGGCCG
ATTCACCATCTCCAGAGACAATTCCAAGAACACGGTGTCTTTGGAAATGC
TCAGCCTGAGAACTGAGGACACGGCTGTGTATTACTGTGCGAAAGGGCAT
AGTGGTCAGATTGGAAGTCCCCACGACTATTACTTTGACTATTGGGGCCA
GGGAACCCTGGTCACCGTCTCCTCAGGT
>CLL1119VH2
CCAGATCACCTTGAAGGAGTCTGGTCCTACGCTGGTGAAACCCACACAGA
CCCTCACGCTGACCTGCACCTTCTCTGGGTTCTCACTCACCACTAGTGGA
GTGGGTGTGGGCTGGATCCGTCAGCCCCCAGGAAGGGCCCTGGAGTGGCT
TGCACTCATTTATTGGAATGATGATAAGCGCTACAGCCCATCTCTGAAGA
GCAGGCTCACCATCACCAAGGACACCTCCAAAAACCAGGTGGTCCTTACA
ATGACCAACATGGACCCTGTGGACACAGCCACATATTACTGTGCACACGG
AGGGTCTACTGACTCCGATTTTGGTGCTTTTGATATCTGGGGCCAAGGGA
CAATGGTCACCGTCTCTTCAGG
>CLL1120VH1
CCAGGTGCAGCTGGTGCAGTCTGGGGCTGAGGTGAAGAAGCCTGGGGCCT
CAGTGAAGGTCTCCTGCAAGGCTTCTGGATACACCTTCACCGGCTACTAT
ATGCACTGGGTGCGACAGGCCCCTGGACAAGGGCTTGAGTGGATGGGATG
GATCAACCCTAACAGTGGTGGCACAAACTATGCACAGAAGTTTCAGGGCA
GGGTCACCATGACCAGGGACACGTCCATCAGCACAGCCTACATGGAGCTG
AGCAGGCTGAGATCTGACGACACGGCCGTGTATTACTGTGCGAGTAAGGA
GATAGACCGAGCGGATTTTTGGAGTGGTTATCGCTATCCTACCTACTACT
ACTACGGTATGGACGTCTGGGGCCAAGGGACCNYGGTCACCGTCTCCTCA
GG
>CLL1121VH3
CAGGTGCAGCTGGTGGAGTCTGGGGGAGGCTTGGTCAAGCCTGGAGGGTC
CCTGAGACTCTCCTGTGCAGCCTCTGGATTCACCTTCAGTGACTACTACA
TGAGCTGGATCCGCCAGGCTCCAGGGAAGGGGCTGGAGTGGGTTTCATAC
ATTAGTAGTAGTGGTAGTACCATATACTACGCAGACTCTGTGAAGGGCCG
ATTCACCATCTCCAGGGACAACGCCAAGAACTCACTGTATCTGCAAATGA
ACAGCCTGAGAGCCGAGGACACGGCCGTGTATTACTGTGCGAGAGATCGG
CGGGGTTACGATTTTTGGAGTGGTTATTTGGGTCCAACCCCCCAGGGGGA
CTACTGGGGCCAGGGAACCNNGGTCACCGTCTCC
>CLL1122VH3
GAAGTGCAGCTGGTGGAGTCTGGGGGAGGCTTGGTACAGCCTGGCAGGTC
CCTGAGACTCTCCTGTGCAGCCTCTGGATTCACCTTTGATGATTATGCCA
TGCACTGGGTCCGGCAAGCTCCAGGGAAGGGCCTGGAGTGGGTCTCAGGT
ATTAGTTGGAATAGTGGTAGCATAGGCTATGCGGACTCTGTGAAGGGCCG
ATTCACCATCTCCAGAGACAACGCCAAGAACTCCCTGTATCTGCAAATGA
ACAGTCTGAGAGCTGAGGACACGGCCTTGTATTACTGTGCCGCCGCCTAC
GGTGACTATTTAGTTCCTTTCTACTACGGTATGGACGTCTGGGGCCAAGG
GACCNNGGTCACCGTC
>CLL1124VH2M
AGGAGTCGGGAAGGAAGTCCTGTGCGAGGCAGCCAACGGCCACGCTGCTC
GTATCCGACGGGGAATTCTCACAGGAGACGAGGGGGAAAAGGGTTGGGGC
GGATGCACTCCCTGAGGGGACGGTGACCAGGGTTCCCTGGCCCCAGTAGT
CAAAGTCCCCATAATTCCAAGGAGACTTTGTACTCTGCCTGTGTGCACAA
TAATATGTGCCTGTGTCAACAGGGTCCATGTCGGTCACTGAAAGGACTAC
CTGGTTGTTGGAGGTGTCCTTTGTGATGGTGAGTCTGTTCTCCAGAGATG
GGTTGCAGCGCTTATCATTATCCCAATAAATGAGTGCAAGCCACTCCAGG
GCCTTTCCTGGGGGCTGACGGATCCAGCCCACACCCACTCCATCAGTGTT
GAGTGAGAACCCAGAGAAGGTGCAGGTCAGCGTGAGGGTATGTGTGGGTT
TCACCAGCGTAGGACCAGACTCCTTCAAGGTGATCTGGGACAAGACCCAT
GAAGGGATG
>CLL1126VH1
CAGGTTCACCTGGTGCAGTCTGGAGCTGAGGTGAAGGAGCCTGGGGCCTC
AGTGAAGGTCTCCTGCAAGACTTCTGGTTACACCTTTACCAACTACGCTA
TGAGCTGGGTGCGACAGGCCCCTGGACAGGGGCTTGAGTGGATGGGATGG
ATCAGCGCTGACAGTGGTAACACAAACTATGCACAGAAACTCCAGGGCAG
AGTCACCATGACCGCAGAGACATCCACGAGCACAGTCTACATGTACCTGA
GGGGCCTGGGATCTGACGACACGGCCGTGTATTATTGTACAAGAGATCAG
TGGATGTATGATGGTGATGGTTATTACTACGTAGAAGCCTCTGACTATTG
GGGCCAGGGAACCCTGGTCACCGTCTCCTCAGGT
>CLL1126b_non_productive
CTGAGTGTGAGTGAACATGAGTGAGAAAAAGTGGATCTGTGTGGCAATTT
CTGAGAACGGTGTCCCTCTGTTTGCAGGTGTCCAGTGTCAGGTGCAGCTG
GTGGAGTCTGGGGGAGGCGTGGTCCAGCCTGGGAGGTCCCTGAGACTCTC
CTGTGCAGCCTCTGAATTCACCATCAGTAGGTATTTAATCCACTGGGTCC
GCCAGGCTCCAGGCAAGGGGCTGGAGTGGGTGGCACTCATCTCATTTGAT
GGAAGTCATAAGTAGTACGCAGAGTCCGTGAAGGGCCGATTCACCATCTC
CTGAGTCAATTCCAAGAACACGGTGTATCTGCAAATGAACAGCCTGAGAG
TTGAGGACACGGCTGTGTATTACTGTGCGAGATGCCCGCTTTCGAAGGAA
GTATGATACTGGTGCTTAGAGGGCCTGTGTCCTGAAGAGTTCCAATACTG
GGGCCAGGGCACCNNGGTCACCGTCTCCNCAGGTAANANNCGGGGTGCCN
GGGCCNNNNNTTGGAACTCTTA
>CLL1127VH3
GAGGTGCAGCTGGTGGAGTCTGGGGGAGGCTTGGTCCAGCCGGGGGAGTC
CCTGAGACTCTCCTGTGTCGCCTCTGGATTCACCTTTAGTCCCTCTTGGA
TGAGTTGGGTCCGCCAGGCCCCAGGGAAGGGGCTGGAGTGGGTGGCCAAT
GCAAAACAAGACGGAACTAAGAAACACTATGTGGCCTCTGTGAAGGGCCG
ATTCACCATTTCCACAGACAACGCCAAGAACTCACTGTATCTGCAAATGA
ACAGCCTGAGAGTCGAGGACACGGCTGTCTATTACTGTGCGGGTGGAAAC
TGGTCGGGGATGGACTTTTGGGGCCGGGGAGCCCTGGTCACCGTCTCCT
>CLL1129VH1
CAGGTGCACCTGGTGCAGTCTGGGACTGAGGTGAAGAAGCCTGGGGCCTC
AGTGAAGGTCTCCTGCAAGGCTTCTGGATACACCTTCACCAGTTTTGATA
TCAATTGGGTGCGACAGGCCACTGGACAAGGGCTTGAGTGGATGGGATGG
ATGAGCCCAAATAGTGGTGACGCAGGCTATGCACAGAAGTTCCAGGGCAG
AGTCACCATGACCAGGGACACCTCCATAAGCACAGCCTACATGGAGCTGA
GCAGCCTGAGATCTGAAGACACGGGCATATATTACTGTGCGAGAGTAACG
TATCACTATGATTCGAGGACTGATGATGTAGATCCATCTGAGGCCAACTG
GTTCGACCCCTGGGGCCAGGGCACC
>CLL1129VH3
GAGGTGCAGCTGTTGGAGTCTGGGGGAGGCTTGGTACAGCCTGGGGGGTC
CCTGAGACTCTCCTGTGCAGCCTCTGGATTCACCTTTAGCAGCTATGCCA
TGAGCTGGGTCCGCCAGGCTCCAGGGAAGGGGCTGGAGTGGGTCTCAGCT
ATTAGTGGTAGTGGTGGTAGCACATACTACGCAGACTCCGTGAAGGGCCG
GTTCACCATCTCCAGAGACAATTCCAAGAACACGCTGTATCTGCAAATGA
ACAGCCTGAGAGCCGAGGACACGGCCGTATATTACTGTGCGAAAGAGCCA
CCATTACTATGGTTCGGGGAGTTACTGTACTGGGGCCAGGGAACCNNGGT
CACCGTCTCC
>CLL1130VH3
GAGGTGCAACTGGTGCAATCTGGGGGAGGCTTGGTCCAGCCTGGGGGGTC
CGTGACACTCTCCTGTGCAGCGTCTGGATTCACCTTTAGTAACTATTGGA
TGACTTGGGTCCGCCAGGCTCCAGGGAAGGGCCTGGAGTGGGTGGCCAAC
ATTAAGGAAGATGGAAGTGAGAAGCACTATGTGGACTCTGTGAAGGGCCG
ATTCACCACCTCCAGAGATAACGCCGAGAACTCACTGTTTCTGCAAATGA
ACAGCCTGAGAGCCGAGGACACGGCTATATATTATTGCGCGAGAGATGGT
GACGTAGCCATTTCTGACGACCTCTGGGGCCAGGGAACCCTGGTCACCGT
CTCCTCAGGTA
>CLL1131VH2
CAGATCACCTTGAAGGAGTCTGGTCCTACGTTGGTGAAGCCCACACAGAC
CCTCACGCTGACCTGCAACTTCTCTGGCTTCTCACTCACCACTTATGGAG
TGGGTGTGGGCTGGCTCCGTCAGCCCCCAGGAAAGGCCCTGGAATGGCTT
GCACTCACTTATTGGGATGATGATAACCGCTACACTTTAGGTCTGAAGAG
TAGACTCACCATCATCAAGGACACCTCCAAAAACCAGGTGGTCCTTATAA
TGATCAACATGGATCCTGTGGACACAGCCACATACTATTGCGCACGCGTT
ATCTATGGTTCGCACCACTACTTTGACTACTGGGGCCAGGGAACCCTGGT
CACCGTCTCC
>CLL1132VH1
CAGGTGCAGCTGGTGCAGTCTGGGGCTGAGGTGAAGAAGCCTGGGGCCTC
AGTGAAGGTCTCCTGCAAGGCTTCTGGATACACCTTCACCGGCTACTATA
TGCACTGGGTGCGACAGGCCCCTGGACAAGGGCTTGAGTGGATGGGATGG
ATCAACCCTAACAGTGGTGGCACAAACTATGCACAGAAGTTTCAGGGCTG
GGTCACCATGACCAGGGACACGTCCATCAGCACAGCCTACATGGAGCTGA
GCAGGCTGAGATCTGACGACACGGCCGTGTATTACTGTGCGAGAGATGTG
AGTATAGCAGCTCGTCGGGACGATTACGATATTTTGACTGGTTATTATAG
GGGCTACTACTACTACGGTATGGACGTCTGGGGCCAAGGGACC
>CLL1133VH3
GAAGTGCAGCTGGTGGAGTCTGGGGGAGGCTTGGTACAGCCTGGCAGGTC
CCTGAGACTCTCCTGTGCAGCCTCTGGATTCACCTTTGATGATTATGCCA
TGCACTGGGTCCGGCAAGCTCCAGGGAAGGGCCTGGAGTGGGTCTCAGGT
ATTAGTTGGAATAGTGGTAGCATAGGCTATGCGGACTCTGTGAAGGGCCG
ATTCACCATCTCCAGAGACAACGCCAAGAACTCCCTGTATCTGCAAATGA
ACAGTCTGAGAGCTGAGGACACGGCCTTGTATTACTGTGCAAAAGATACC
TCCCGGGTTTGGAGTGGTTATTATATTTTTGGGACTTATTACTACTACTA
CGGTATGGACGTCTGGGGCCAAGGGACC
>CLL1136VH1
CAGGTGCAGCTGGTGCAGTCTGGGGCTGAGGTGAAGAAGCCTGGGTCCTC
GGTGAAGGTCTCCTGCAAGGCTTCTGGAGGCACCTTCAGCAGCTATGCTA
TCAGCTGGGTGCGACAGGCCCCTGGACAAGGGCTTGAGTGGATGGGAGGG
ATCATCCCTATCTTTGGTACAGCAAACTACGCACAGAAGTTCCAGGGCAG
AGTCACGATTACCGCGGACGAATCCACGAGCACAGCCTACATGGAGCTGA
GCAGCCTGAGATCTGAGGACACGGCCGTGTATTACTGTGCGAGAGAGGCG
GTACCAGCTGCTATGCAGGGGCTGGTGGTAAGTCAACGTTACTACTACTA
CTACATGGACGTCTGGGGCAAAGGGACC
>CLL1136b_non_productive
GAGATGTTGAGTGTGAGTGAACATGAGTGAGAGAAACAGTGGATATGTGT
GGCAGTGTCTGACCAGGGTGTCTCTGTGTTTGCAGGTGTCCAGTGTGAAG
TGCAGCTGGTGGAGTCTGGGGGAGTCGTGGTACAGCCTGGGGGGTCCCTG
AGACTCTCCTGTGCAGCCTCTGGATTCACCTTTGATGATTATGCCATGCA
CTGGGTCCGTCAAGCTCCGGGGAAGGGTCTGGAGTGGGTCTCTCTTATTA
GTTGGGATGGTGGTAGCACATACTATGCAGACTCTGTGAAGGGTCGATTC
ACCATCTCCAGAGACAACAGCAAAAACTCCCTGTATCTGCAAATGAACAG
TCTGAGAGCTGAGGACACCGCCTTGTATTACTGTGCAAAAGATAGACCTG
TAGTAGTACCAGCTGCTATAGACGATATTTTGACTGGTTCCCAAGGGCTA
CTTCCAGCACTGGGGCCAGGGCACCNNGGTCACCGTCTCC
>CLL1137VH3
GAGGTGCAAGTGGTGGAATCTGGGGGAACCTTGATCCAGCCTGGGGGGTC
CCTGAGACTCTCCTGTGCAGCCTCTGGGTTCACCGTCAGTAGCAACTGCA
TGAGTTGGGTCCGCCAGGCTCCAGGGAAGGGGCTGGAGTGGGTCTCAGTT
CTTTATACCGGCGGTAGCACATTCTACGCAGACTCCGTGAAGGGCCGATT
CGCCATCTCCAGAGACAATTCCAGAAACACGCTGTATCTTCAAATGGACA
GCCTGAGAGCCGAGGACACCGCCGTCTATTACTGTGCGAGAGCCGATGGA
TACAAATTTGGAAAATTCATGTTAGACGGTCTGGGCCTCTGGGGCCAAGG
GACCNNGGTCACCGTC
>CLL1138VH4
CAGGTGCAGCTGCAGGAGTCGGGCCCAGGACTGGTGAAGCCTTCGGAGAC
CCTGTCCCTCACCTGCACTGTCTCTGGTGGCTCCGTCAGCAGTAGTAATT
ACTACTGGAGCTGGATCCGGCAGCCCCCAGGGAAGGGACCGGAGTGGATT
GGATACATCTCTTACAGCGGGAGCACCAATTATAGCCCCTCCCTCAAGAG
TCGAGTCACCATATCAGTTGACACGTCCAAGAACCAGTTCTCCCTGAAGC
TAATGTCTGTGACCGCTGCGGACACGGCCGTGTATTACTGTGCGCGCTCG
GGGATGTTTGGTTCGGGGAGTCTTGATGCTCTTGATATCTGGGGCCAAGG
GACAATGGTCACCGTCTCTTCAGGT
>CLL1139VH1
CAGGTGCAGCTGGTGCAGTCTGGGGCTGAGGTGAAGAAGCCTGGGGCCTC
AGTGAAGGTCTCCTGCAAGGCTTCTGGATACACCTTCACCAGTTATGATA
TCAACTGGGTGCGACAGGCCACTGGACAAGGGCTTGAGTGGATGGGATGG
ATGAACCCTAACAGTGGTAACACAGGCTATGCACAGAAGTTCCAGGGCAG
AGTCACCATGACCAGGAACACCTCCATAAGCACAGCCTACATGGAGCTGA
GCAGCCTGAGATCTGAGGACACGGCCGTGTATTACTGTGCGAGAGGCCGG
CTAGGTGGTAGGGGCAACTGGTTCGACCCCTGGGGCCAGGGAACCCTGGT
CACCGTCTCCTCAGGT
>CLL1140VH3
GAGGTGCACCTGGTGGAGTCTGGGGGAGGCTTGGTAAAGCCTGGGGGGTC
CCTTAGACTCTCCTGTGCAGCCTCTGGATTCACTTTCAGTAACGCCTGGA
TGAGCTGGGTCCGCCAGGCTCCAGGGAAGGGGCTGGAGTGGGTTGGCCGT
ATTAAAAGCAAAACTGATGGTGGGACAACAGACTACGCTGCACCCGTGAA
AGGCAGATTCAATATCTCAAGAGATGATTCAAAAAACACGCTGTATCTGC
AAATGAACAGCCTGAAAACCGAGGACACAGCCGTGTATTACTGTACCACA
GTTATCTACAGTAACTACCGTGGGTCGGTCTACTGGGGCCAGGGAACCNN
GGTCACCGTCTCCTCAGGT
>CLL1142VH4
CAGGTGCAGCTACAGCAGTGGGGCGCAGGACTGTTGAAGCCTTCGGAGAC
CCTGTCCCTCACCTGCGCTGTCTATGGTGGGTCCTTCAGTAATTACTACT
GGAACTGGGTCCGCCAGCCCCCAGGGAAGGGGCTGGAGTGGATTGGGGAA
ATCTATCATAGTGGAAGCGCCAACTACAACCCGTCCCTCAAGAGTCGAAT
CACCATATCAGTAGACACGTCCAAGAACCAGTTCTCCCTGAAGTTGAGCT
CTGTGACCGCCGCGGACACGGCTGTGTATTACTGTGCGAGAGGGAGGGTG
GGCAGTGGCTGGTACCACTACTACTCCGGTATGGACGTCTGGGGCCAAGG
GACCNYGGTCACCGTC
>CLL1142b_non_productive
ATTGAGTCCGGTNNNNNNNNATCTCATCCACTTCTGTGTTCTCTCCACAG
GAGCCCACTCCCAGGTGCACCTAGTGCAGTCTGGGGCTGAGGTGAAGAAG
CCTGGGGCCTCAGTGGAGGTCTCCTGCAAGGCTTCTGGATACATCTTCAC
CGTCAATTGTCTACAGTGAGTGCGACAGACCCCTGGACATGCGCTTGAAT
GAATAAAATGGATCAACCGTAATGGTGGTGGCACAAACCATCCACAGAAC
TTTCAGGGCTGGGTCACCGTGACCAGGGACCCGTCCATCAGCACTGCCTA
CTTTGAACTGGGCAGGCTGGGATCTGACGACACGGCCGTGAATTACTGTC
CGAGACGGGGAGACTATTGTTCTGGTGGTTTATGGTGTGTCCCTGTGACT
CCTGGGGCCAGGGAACCCTAGACACCGTCTCCTCTGGTGAGTCCTCACAG
ACTCTCTTTTGGCTTTGTTATTTTTTTGGGGGGAAGTAAGTATGCTGAGT
CTCCTGCCNAGAGAGCCCCGGNNCAGGCTGGGGGCCTCANGAGGATGCCC
TGAGGCANCGGCGGCCACACTGACGAGGGGCAANGGCTNCANNTGCTNNT
TGNTCCTGAGCCCNACATGAGCCC
>CLL1143VH2
CAGGTCACCTTGAAGGAGTCTGGTCCTGCGCTGGTGAAACCCACACAGAC
CCTCACACTGACTTGCACCCTCTCTGGGTTCTCAGTCAGCACTAGTGGAA
TGCGTGTGAGCTGGATCCGTCAGCCCCCAGGGAAGGCCCTGGAGTGGCTT
GCACACATTGATTGGGATGATGATAAATTCTACAGAACATCTCTGAAGAC
CAGGCTCACCATCTCCAAGGACACCTCCAAAAACCAGGTGGTCCTTACAA
TGACCAACGTGGACCCTATGGACACAGCCACGTATTACTGTGTACGTTTC
GGCACGAATGATGCTTTCGATATCTGGGGCCAAGGGACAATGGTCACCGT
CTCTTCAGGTA
>CLL1144VH4
CAGGTGCAGCTGCAGGAGTCGGGCCCAGGACTGGTGAAGCCTTCACAGAC
CCTGTCCCTCACCTGCACTGTCTCTGGTGGCTCCATCAGCAGTGGTGATT
ACTCCTGGAGTTGGATCCGCCAGCCCCCAGGGAAGGGCCTGGAGTGGATT
GGATATATCTATTACAGTGGGAGCACCCACTACAACTCGTCCCTCAAGAG
TCGAGTTTCCATATCAGTAGACACGTCCAAGAACCAGTTTTCCCTGAAGG
TGACCTCTGTGACTGCCGCAGACACGGCCGTGTATTACTGTGCCAGCAGA
CCCTATGGTTCGGGGAGCCCTAGCGGCGGTATGGGCGTCTGGGGCCAAGG
GACCNNGGTCACCGTCTCCTCAGGT
>CLL1145VH3
GAGGTGCATCTGTTGGAGTCTGGGGGAGGCTTGGTACAGCCTGGGGGGTC
CCTGAGACTCTCCTGTGCAGCCTCTGGATTCACCATTAACAGCTATGCCA
TGACCTGGGTCCGCCAGGCTCCAGGGAAGGGGCTGGAATGGGTCTCACTT
ATTGGTAGTGGTGGAAGGACATTCTACGCTGACTCCGTGAAGGGCCGATT
CACCATCTCCAGAGACAATTCCGAGAACACGCTGTATCTGCAAATGAACA
GCCTGAGAGCCGAAGACACGGCCGTATATCACTGTGCGAAAATTAAAAAA
TGGGAACTACGTTCGGGTGACTACTGGGGCCAGGGAACCNNGGTCACCGT
CTCCTCAGGTA
>CLL1146VH3
GAGTTGCAGTTGGTGGAGTCTGGGGGAGGCTTGGCAAAGCCTGGGGGATC
CCGTACACTCTCCTGTGCAGCCTCTGGACTCAAATTCAGTGCCGCCTGGA
TGTTCTGGGTCCGTCAGGCTCCAGGGAAGGGGCTGGAATTCATTGCCCGT
ATTAAAAGCAAAGTTGACGGTGAAACAAGAGACTACGCTGCACCCGTGAA
GGGCAGATTTACCATCTCGAGAGATGACGAAGAAAACACACTGTATCTGC
AAATGGGCAGCCTGAAAACCGAGGATACAGCCCTATATTATTGTGTCACA
GATCATTGGAGTAGGGGGTGGAATGAAGGCTTCCAACACTGGGGCCAGGG
CACCNNGGTNACCGTCTCCTCAGGT
>CLL1147VH4
CAGGTGCAGCTACGCCAGTGGGGCGCAGGACTGTTGAAGCCTTCGGAGAC
CCTGTCCCTCAGTTGCGCTGTCTATGGTGAGTCCTTCAGTGGTTACTATT
GGACCTGGATCCGCCAGCCCCCAGGGAAGGGGCTGGAGTGGATTGGACAA
ATCAATCAAGGCGGAAATCCCAGCTATAATCCGTCCCTCAAGAGTCGAGT
CACTATATCAGCAGACACGTCCAAGAATCAGTTTTCCCTGAAATTGACCT
CTGTGACCGCCGCGGACACGGCCATATATTACTGCGCGGGGCGATTTTAT
TGTAGTGGTGCTAGTTGCCAGTCCCCTGCTTACTACTATTACTACGGTCT
GGACGTCTGGGGCCAAGGGACC
>CLL1148VH3
CAGGTGCAGCTGGTGGAGTCTGGGGGAGGCGTGGTCCAGCCTGGGAGGTC
CCTGAGACTCTCCTGTGCAGCCTCTGGATTCACCTTCAGTAGCTATGGCA
TGCACTGGGTCCGCCAGGCTCCAGGCAAGGGGCTGGAGTGGGTGGCAGTT
ATATCATATGATGGAAGTAATAAATACTATGCAGACTCCGTGAAGGGCCG
ATTCACCATCTCCAGAGACAATTCCAAGAACACGCTGTATCTGCAAATGA
ACAGCCTGAGAGCTGAGGACACGGCTGTGTATTACTGTGCGAAAGATTCG
AATTTTTGGAGTGGTTACGGTATGGACGTCTGGGGCCAAGGGACCNYGGT
CACCGTCTCCTCAGGTA
>CLL1149VH4
CAGGTGCAGCTGCAGGAGTCGGGCCCAGGACTGGTGAAGCCTTCGGGGAC
CCTGTCCCTCAGTTGCGTTGTCTCTGGTGACTCCATCAGTAGTAGTAATA
ATTGGTGGAGTTGGGTCCGCCAGCCCCCAGGGAAGGGGCTGGAGTGGATT
GGGGAAGGCTATCAGAGTGGGAGCGCCAATTACAACCCGTCCCTCAGGAG
TCGAGTCACCATATCAATAGACAAGTCCAAGAACCAGTTCTCCTTGATAC
TGACCTCTGTGACCGCCGCGGACACGGCCACTTATTACTGTGCGAGAACA
ATAGGTAGTGGGAGCTACCTTGACCACTGGGGCCAGGGAACCNNGGTCAC
CGTCTCCTCAGGTA
>CLL1150VH1
CCAGGTGCAGCTGGTGCAGTCTGGGGCTGAGGTGAAGAAGCCTGGGTCCT
CGGTGAAGGTCTCCTGCAAGGCTTCTGGAGGCACCTTCAGCAGCTATGCT
ATCAGCTGGGTGCGACAGGCCCCTGGACAAGGGCTTGAGTGGATGGGAGG
GATCATCCCTATCTTTGGTACAGCAAACTACGCACAGAAGTTCCAGGGCA
GAGTCACGATTACCGCGGACGAATCCACGAGCACAGCCTACATGGAGCTG
AGCAGCCTGAGATCTGAGGACACGGCCGTGTATTACTGTGCGAGAGAGCG
GGAGCAGCGTTTTGACTGGTTATTCTATAACTGGTTCGACCCCTGGGGCC
AGGGAACC
>CLL1151VH4M
CAGGTGCAGCTGCAGGAGTCGGGCCCAGGACTGGTGAAGCCTTCGGAGAC
CCTGTCCCTCACCTGCACTGTCTCTGGTTACTCCATCAGCAGTGGTTACT
ACTGGGGCTGGATCCGGCAGCCCCCAGGGAAGGGGCTGGAGTGGATTGGG
AGTATCTATCATAGTGGGAGCACCTACTACAACCCGTCCCTCAAGAGTCG
AGTCACCATATCAGTAGACACGTCCAAGAACCAGTTCTCCCTGAAGCTGA
GCTCTGTGACCGCCGCAGACACGGCCGTGTATTACTGTGCGAGAGATCAG
TATAGCAGTGGCTGGTATCTTCTGGTTGAGGGGTATGACTACTGGGGCCA
GGGAACCCTGGTCACCGTCTCCTCAGGGAGTGCATCCGCCCCAACCCTTT
TCCCCCTCGTCT
>CLL1153VH1
CAGGTGCAGCTGGTGCAGTCTGGGGCTGAGGTGAAGAAGCCTGGGTCCTC
GGTGAAGGTCTCCTGCAAGGCTTCTGGAGGCACCTTCAGCAGCTATGCTA
TCAGCTGGGTGCGACAGGCCCCTGGACAAGGGCTTGAGTGGATGGGAGGG
ATCATCCCTATCTTTGGTACAGCAAACTACGCACAGAAGTTCCAGGGCAG
AGTCACGATTACCGCGGACGAATCCACGAGCACAGCCTACATGGAGCTGA
GCAGCCTGAGATCTGAGGACACGGCCGTGTATTACTGTGCGAGAGATGAC
TCGTATTACGATTTTTGGAGTGGTTGGTATTACTGGGGCCAGGGAACCCT
GGTCACCGTCTCCTCAGGT
>CLL1154VH4
CGGGTGCAGCTACGGCAGTGGGGCGCAGGACTCTTGAAGCCTTCGGAGAC
CCTGTCCCTCACCTGCGCTGTCTATGGTGGGTCCTTCAGTGGTTATTACT
GGAGCTGGATCCGCCAGCCCCCAGGGAAGGGGCTGGAGTGGATTGGGGAA
ATCAATGATCGTGGAAGTAGCAACCACAACCTGTCCCTCAAGAGTCGAGT
CATTATATCAGTAGACACGTCCAAGAATCAATTCTCCCTGAAACTAAACT
CTGTGACCGCCGCGGACACGGCTGTATATTACTGTGCGAGAGGCGGCACG
GTAACTTCGTGGTTTCGAGATTCCTGGAGCCAGGGAACCCTGGTCACCGT
CTCCT
>CLL1155VH3
GAGGTGCAGCTGGTGGAGTCTGGGGGAGGCTTGGTCCAGCCTGGGGGGTC
CCTGAGACTCTCCTGTGCAGCCTCTGGATTCCCCTTTAGTAGTTATTGGA
TGACCTGGGTCCGCCAGGCTCCAGGGAAGGGACTGGAGTGGGTGGCCAAT
ATAAAGCAAGATGAAAGTGAGAGATACTATGTGGACTCTGTGAAGGGCCG
ATTCACCATCTCCAGAGACAACGCCAACAACTCACTGTATCTGCACATGA
ACAGCCTGAGAGTAGAGGACACGGCTGTCTATTACTGTGCGCGTCCTTAT
TGTGGTGGTGACTGCTATCAAGATCGCTTCTTTGACTACTGGGGCCAGGG
AACCNNGGTCACCGTCTCCT
>CLL1156VH7
CAGGTGCAGCTGGTGCAATCTGGGTCTGAGTTGAAGAAGCCTGGGGCCTC
AGTGAAGGTTTCCTGCAAGGCTTCTGGATACACCTTCACTAGCTATGCTA
TGAATTGGGTGCGACAGGCCCCTGGACAAGGGCTTGAGTGGATGGGATGG
ATCAACACCAACACTGGGAACCCAACGTATGCCCAGGGCTTCACAGGACG
GTTTGTCTTCTCCTTGGACACCTCTGTCAGCACGGCATATCTGCAGATCA
GCAGCCTAAAGGCTGAGGACACTGCCGTGTATTACTGTGCGAGAGAGCAG
TGGCTGGGCCCACTCCACTTTGACTACTGGGGCCAGGGAACCCTGGTCAC
CGTCTCCTCAGGT
>CLL1158VH3
GAGGTGCAGCTGGTGGAGTCTGGGGGAGGCTTGGTAAAGCCTGGGGGGTC
CCTTAGACTCTCCTGTGCAGCCTCTGGATTCACTTTCAGTAACGCCTGGA
TGAGCTGGGTCCGCCAGGCTCCAGGGAAGGGGCTGGAGTGGGTTGGTCGT
ATTAAAAGCAAAACTGATGGTGGGACAACAGACTACGCTGCACCCGTGAA
AGGCAGATTCACCATCTCAAGAGATGACTCAAAAAACACGCTGTATCTGC
AAATGAACAGCCTGAAAACCGAGGACACAGCCGTGTATTATTGTAGAGGC
AGTTGGCTTAATGATGTTTTTGATATCTGGGGCCAAGGGACAATGGTCAC
CGTCTCTTCAGGTAA
>CLL1161VH3M
GAGGTGCAGCTGGTGGAGTCTGGGGGAGGCTTGGTCCAGCCTGGGGGGTC
CCTGAGACTCTCCTGTGCAGCCTCTGGATTCACCTTTAGTAGCTATTGGA
TGAGCTGGGTCCGCCAGGCTCCAGGGAAGGGGCTGGAGTGGGTGGCCAAC
ATAAAGCAAGATGGAAGTGAGAAATACTATGTGGACTCTGTGAAGGGCCG
ATTCACCATCTCCAGAGACAACGCCAAGAACTCACTGTATCTGCAAATGA
ACAGCCTGAGAGCCGAGGACACGGCTGTGTATTACTGTGCGAGAGATTGC
CGCGGTTTATATAGTGGCTACGATTGGTTCGATTTTTACTACTACTACTA
CATGGACGTCTGGGGCAAAGGGACCACGGTCACCGTCTCCTCAGGGAGTG
CATCCGCCCCAACCCTTTTCCCCCTCGTCTCCTGTGAGAATTCCCCGTCG
GATACGAGCAGCGTGGCCGTTGGCTGCCTCGCACAGGACTTCCTTCCCGA
C
>CLL1163VH1
CCTAAGGCTGAGGAAGGGATCCTGGTTTAGTTAAAGAGGATTTTATTCAC
CCCTGTGTCCTCTCCACAGGTGTCCAGTCCCAGGTGCAGCTGGTGCAGTC
TGGGGCTGAGGTGAAGAAGCCTGGGTCCTCGGTGAAGGTCTCCTGCAAGG
CTTCTGGAGGCACCTTCAGCAGCTATGCTATCAGCTGGGTGCGACAGGCC
CCTGGACAAGGGCTTGAGTGGATGGGAGGGATCATCCCTATCTTTGGTAC
AGCAAACTACGCACAGAAGTTCCAGGGCAGAGTCACGATTACCGCGGACG
AATCCACGAGCACAGCCTACATGGAGCTGAGCAGCCTGAGATCTGAGGAC
ACGGCCGTGTATTACTGTGCGATCCTTTTAGGGGCCATACGATATTTTGA
CTGGTTATTCCAGTTCGACCCCTGGGGCCAGGGAACCCTGGTCACCGTCT
CCTCAG
>CLL1164VH4M
CCCTGTCCCTCACCTGCGCTGTCTATGGTGAGTCCTTCAGTGGTTACTAC
TGGAGCTGGATCCGCCAGCCCCCAGGGAAGGGGCTGGAATGGATTGGAGA
AATCAGTCATAGTGGAAGTACCAACTACAACCCGTCCCTCAAGAGTCGAC
TCACCATGTCAGTTGACACGTCCAAGAACCAGTTCTCCCTGAAGTTGACC
TCTGTGACTGCCGCGGACACGGCTGTATATTACTGTGCGAGGAGACCAAT
TTTGGGATATTTTGACTGGTTATCAGGTAGCGGGTTGCTTGACTACTGGG
GCCAGGGAATCCTGGTCACCGTCTCCTCAGGGAGTGCATCCGCCCCAACC
CTTTTCCCCCTCGTCTCCTGTGAGAATTCCCCGTCGGATACGAGCAGCGT
GGCCGTTGGCTGCCTCGCACAGGACTTCCTTCCCGACTCCATCACTTTCT
C
>CLL1166VH3
CAGGTGCAACTGGTGGAGACTGGGGGAGGCGTGGTCCAGCCTGGGGAGTC
CCTGAGACTCTTTTGTGCAGCGTCTGGATTGAACTTCAGTTACTATGGCA
TGCACTGGGTCCGCCAGGCTCCAGGCAAGGGACTGGAGTGGGTGGCATTT
ATACGATATAATGGAAATGCCAAATACTATGCAGACTCCGTGAAGGGCCG
ATTCACTGTCTCCAGAAACAATTCGCAGAGCACGCTCTATCTCCAAATGA
ACAGCCTGAGAGTTGACGACACGGCTGTATATTACTGTGCGAAAGAGAGT
TGGGGCCGGCCTAACAGTGACGTCGGATCGGGTTGGTTCGACCCCTGGGG
CCAGGGAACC
>CLL1167VH1
CAGGTGCAGCTGGTGCAGTCTGGGGCTGAAGTGAAGAAGTCTGGGGCCTC
AGTGAGGGTCTCCTGCAAGGCTTCTGGATACACCTTTACCGACTACGATA
TACACTGGGTGCGGCAGGCCCCTGGACAAGGGCTTGAGTGGATGGGGCGG
ATCGCCCCTGACAGTGGTGACACAAATTATGCACAGCAATTTCAGGGCTG
GGTCACCATGACCAGGGACACGTCCATCAGCACAGCCTACATGGAGATGA
GCAGGCTGCGATATGACGACACGGCCGTGTATTACTGTGCGAGAGACGAA
CCTAGGCACAGTCCCTGGAACGACTATGCCTTTGATATCTGGGGCCAGGG
GACAATGGTCACCGTCTCTTCAGGT
>CLL1168VH4
CAGGTGCAACTACAGGAGTCGGGCCCAGGACTGCTGAAGCCTTCGGAGAC
CCTGTCCCTCACCTGCGTTGTCTCTGGTGACTCCATCAACAGTTACTACT
GGAGCTGGATCCGGCAGCCCCCAGGGAAGGGACTGGAATGGATTGGATAT
GTCTATTACAGTGGGAGCGCCAAGTACAACCCGTCCCTCAACAGTCGAGT
CACCCTGTCAGTAGACACGTCCAACAACCAGTTCTCCCTGAGACTGAGTT
CTGTGACCGCCGCAGACACGGCCGTGTACTACTGTGCGAGACATGGGAAC
AAGTGGGACGTCGACTTTGACTACTGGGGCCAGGGAACCCTGGTCACCGT
CTCCTCAGGTGAGTCCTCACAAGCNCTCCTCTGCTTTAACTCTGAAGGGC
AACTGATTGGAC
>CLL1169VH1
CAGGCGCGGTTGATGCAGTCTGGGGCTGAGGTGAAGAAGCCTGGGGCCTC
AGTGAGAATCTCCTGTCAGACTTCTGGATACACCTTCAGCGACCACTTTA
TACAGTGGGTGCGACAGGCCCCTGGACAAGGGCTTGAGTGGATGGGGTGG
ATCAACCCTAAAAATGGTGACACAAGTTATGCACAGAAGTTTCGGGGCAG
GGTCTACATGACCAGAGACACGTCCACCAGGACAGTCTTCATGGAACTGA
GCAGTCTGAGATCTGACGACACGGCCATTTATTATTGTGCGAGAGATCTT
GGATATGGCACAGCCACATATTGGGGAAAGCACTTTGACTACTGGGGCCA
GGGATCCCTGGTCATCGTCTCCTCAGGTGAGTCCTCATAACCTCTCTCC
>CLL1172VH2
CAGATCACCTTGAAGGAGTCTGGTCCTACGCTGGTGAAACCCACACAGAC
CCTCACGCTGACCTGCACCTTGTCTGGGTTCTCACTCACCACTAGTGGAG
TGGGTGTGGGCTGGATCCGTCAGCCCCCAGGAGAGGCCCTGGAGTGGCTT
GGAGTCATTTATTGGGATGATGATAAGCGCTACAGCCCATCTCTGAAGAG
CAGACTCACCATCACCAAGGACACCTCCAAAAACCAGGTGGTCCTTACAA
TGACCAACGTGGACCCTGTGGACACAGCCACATATTATTGCGCACACAGA
CGTGTCACTGCTGACGCGGACTGGTTCGACCCCTGGGGCCAGGGAACCAC
GGTCACCGTCTCCTCAGGTA
>CLL1174VH4
CAGGTGCAGTTACAACAATGGGGCGCAGGACTGTTGAAGCCTTCGGAGAC
CCTGTCACTCACCTGCGCTGTCTATGGTGGGTCATTCAGTGGTTACTACT
GGAGCTGGATCCGCCAGCCCCCAGGGAAGGGGCTGGAGTGGATTGGGGAA
ACCAATCGTGGTGGAGACAGAAACTACAACCCGTCCCTCAAGAGTCGAGT
CACCATATCGGTAGACACGTCCAAGAACCAGTTCTCCCTGAAAATGAGCT
CTATGACCGCCGCGGACACGGCTGTCTATTACTGTGCGAGATGTGGGTGT
AGTGGTGGCTGTTATTGGCCCTATTTTGACTCCTGGGGCCGGGGAACCNN
GGTCACCGTCTCCTCAGG
>CLL1178VH4
CAGGTGCACCTGCAGGAGTCGGGCCCAGGACTGGTGAAGCCTTCGGGGAC
CCTGTCCCTCACCTGCGCTGTCTCCGGTGGCTCCATCAGCAGTTCTTATT
GGTGGACTTGGGTCCGCCAGTCCCCAGGGAAGGGGCTGGAGTGGATTGGG
GAAATCTTTCAAAGTGGGAATACCAACTATAACCCGTCCCTCAAGAGTCG
AGTCACCATGTCGCTTGACAACTCCAAGAATCTATTCTTCCTGAACCTGA
ACTCTGTGACCGCCGCGGACACGGCCGTATATTATTGTGTGAGAGGCCCC
TTTACCGATGGTTGGTCCGGCTTTGACTACTGGGGCCAGGGAGCCCTGGT
CACCGTCTCCTCAGGTGAGTCCTCACAACGTCTCTCCTGGTTTAATTTT
>CLL1179VH3
GAGGTGCACCTATTGGAGTCTGGGGGAGGCTTCGTACAGCCGGGGGGGTC
CCTGAGACTCTCCTGTGCAGCCTCTGGATTCATGTTTGATAATTATGCCA
TGAGTTGGGTCCGCCAGGCTCCAGGGAAGGGGCTGGAGTGGGTCTCAGCT
ATTCGTGGCAGTGGTGAAAGCACACACTACGCAGACTCCGTGAGGGGCCG
GTTCACCATCTCCAGAGACAATTCCAAGAACACACTGTATTTGCAAATGA
GCACCCTGAGAGCCGAGGACACGGCCGTATATTACTGTGCGAAAGAGGGG
GGCCAGCAACTGGTCCTTGAATACTGGGGCCAGGGAACC
>CLL1180VH3
GACGTGCAGGTGTTGGAGTCTGGGGGAGGCCCGGTGCAGCCTGGGGGGTC
TCTGAGACTCTCCTGTGCAGCCTCTGGATTCACCTTTAGCAGCTGTGCCA
TGAGCTGGGTCCGCCAGGCCCCAGGGAAGGGGCTGGAGTGGATCTCAACT
CTTACTAGTGGTGGTGGAGCCACATACTACGCAGATTCCGTGCTGGGCCG
GTTCACCATCTCCAGAGACAATTCCCAAAACACACTGTATCTGCAAATGA
ACAGCCTGAGAGCCGAGGACACGGCCATATATTATTGTGCGAGAGATCTC
GCTAGGGGTTCTGTTCCGGTACGGTTCGATCTCTGGGGCCGTGGCAC
>CLL1181VH1
CAGGTGCAGCTGGTGCAGTCTGGGGCTGAGGTGAAGAAGCCTGGGTCCTC
GGTGAAGGTCTCCTGCAAGGCTTCTGGAGGCACCTTCAGCAGCTATGCTA
TCAGCTGGGTGCGACAGGCCCCTGGACAAGGGCTTGAGTGGATGGGAGGG
ATCATCCCTATCTTTGGTACACCAAACTACGCACAGAAGTTCCAGGGCAG
AGTCACGATTACCGCGGACGAATCCACGAGCACAGCCTACATGGAGCTGA
GCAGCCTGAGATCTGAGGACACGGCCGTGTATTACTGTGCGAGAGGGGGC
CCTTATGATTACGTTTGGGGGAGTTATCGCCCCCCTGATGCTTTTGATAT
CTGGGGCCAAGGGACAATGGTCACCGTCTCTTCAGGTAAGATGGCTTTC
>CLL1183VH3
CAGGTGCAGCTGGTGGAGTCTGGGGGAGGCGTGGTCCAGCCTGGGAGGTC
CCTGAGACTCTCCTGTGCAGCCTCTGGATTCACCTTCAGTACCTATGACA
TGCACTGGGTCCGCCAGGCTCCAGGCAAGGGGCTGGAGTGGGTGGCAGTT
ATATCATATGATGGAAGTAATAAATACTGTGCAGACTCCGTGAAGGGCCG
ATTCACCATCTCCAGAGACAATTCCAAGAATATGCTGTATCTGCAAATGA
ACAGCCTGAGAGCTGAGGACACGGCTGTGTATTACTGTGCGAAAGAGGTT
GAGGGGCAGCAGCTAGTACGTATCTACTACTACTACGGTATGGACGTCTG
GGGCCAAGGGAC
>CLL1184VH3
CAAGTGCAGCTGGTGGAGTCTGGGGGAGGCTTGGTCAAGCCTGGAGGGTC
CCTGAGACTCTCCTGTGCAGCCTCTGGGTTCTCCTTAAGTGACTACTTCA
TGATCTGGATCCGCCAGCCTCCAGGGAAGGGGCTGGAGTGGATTTCATAC
ATTAGTTCTAGTGGTAGTACCAGATACTACACAGACTCTGTGAAGGGCCG
GTTCACCATCTCCAGGGACAACGCCAAGAACTCAGTGTCTCTGCAAATGA
ACAGCCTGAGAGTCGACGACACGGCCATTTATTACTGTGCGAGAGTGGGT
CTATTATCATTATGTAGTACTACCAGCTGCTACAGCCCTATAGGTTTTGA
CTCCTGGGGCCAGGGAACCNNGGTCACCGTC
>CLL1185VH4
CAGGTGCAGCTGCAGGAGTCGGGCCCAGGACTGGTGAAGCCTTCGGAGAC
CCTGTCCCTCACCTGCACTGTCTCTGGTGGCTCCATCAGTGGTTACTACT
GGAGCTGGATCCGGCAGACCCCAGGGGAGGGACTGGAGTACATTGGGTAC
ATCTTTTACAGTGGGAGCACCAATTACAACCCCTCTGTCGAGAGTCGGGT
CACCATATCAGTAGACAGGTCCAAGAGCCAGTTCTCCCTGAAGCTGAGCT
CTGTGACCGCTGCGGACACGGCCGTGTATTATTGTGCGAGAGATCGAAGT
AGTGGCTGGACGGGTGCTTCTGATATCTGGGGCCAGGGGACAATGGTCAC
CGTCTCTTCAG
>CLL1186VH3
GAGGTGCAACTATTGGAGTCTGGGGGAGGCTTGGTACAGCCTGGGGGGTC
CCTGAGACTCTCCTGTGCAGCCTCTGGATGTCACGTGTCTAGCAGCTCTG
CCATGAGCTGGGTCCGCCAGGCTCCAGGGAAGGGGCTGGAGTGGGTCTCA
GCGATCAGTGGAAGTGGTGGTAGCACATACTACGCAGACTCCGTGAAGGG
CCGGTTCACCATCTCCAGAGACAATTCCAAGAACACGCTGTTTCTGCAAA
TGAACAGCCTGAGAGCCGAGGACACGGCCGTATATTGCTGTGCGAAAGAT
TTGTTGGAGGCTGGTATGAACTACTTTGACTACTGGGGCCAGGGAACC
>CLL1187VH2
CAGGTCACCTTGAGGGAGTCTGGTCCTGCGCTGGTGAAACCCACACAGAC
CCTCACACTGACCTGCACCTTGTCTGGGTTCTCACTCACCACTAATGGAA
TGTGTGTGAGCTGGATCCGTCAGCCCCCAGGGAAGGCCCTGGAGTGGCTT
GCGCGCATTGATTGGGATGATAATAAACACTACAACACATCTCTGAAGAC
CAGGCTCACCATCGCCAAGGACACCTCCAAAAACCAGGTGGTCCTAACAA
TGACCAACGTGGACCCTGTGGACACAGGCACGTATTACTGTGCACGGGGA
TACAGCTATGGACAGGCAGGGGACTACTGGGGCCAGGGAACCNNGGTCAC
CGTCT
>CLL1188VH3
GAGGTGCAGCTGGTGGAGTCTGGGGGAGGCCTGGTCAAGCCTGGGGGGTC
CCTGAGACTCTCCTGTGCAGCCTCTGGATTCACCTTCAGTAGCTATAGCA
TGAACTGGGTCCGCCAGGCTCCAGGGAAGGGGCTGGAGTGGGTCTCATCC
ATTAGTAGTAGTAGTAGTTACATATACTACGCAGACTCAGTGAAGGGCCG
ATTCACCATCTCCAGAGACAACGCCAAGAACTCACTGTATCTGCAAATGA
ACAGCCTGAGAGCCGAGGACACGGCTGTGTATTACTGTGCGAGAGATTTG
TTCTACTATGATAGTAGTGGTTATTATTCGGGTTTTTTTGACTACTGGGG
CCAGGGAACCCTGGTCACCGTCTCC
>CLL1189VH1M
CAGGTCCAGCTGGTGCAGTCTGGGGCTGAGGTGAAGAAGCCTGGGTCCTC
GGTGAAGGTCTCCTGCAAGGCTTCTGGAGGCACCTTCAGCAGCTATGCTA
TCAGCTGGGTGCGACAGGCCCCTGGACAAGGGCTTGAGTGGATGGGAAGG
ATCATCCCTATCCTTGGTATAGCAAACTACGCACAGAAGTTCCAGGGCAG
AGTCACGATTACCGCGGACAAATCCACGAGCACAGCCTACATGGAGCTGA
GCAGCCTGAGATCTGAGGACACGGCCGTGTATTACTGTGCGAGAGATCCG
CAAGAGTATTACGATATTTTGACTGGTTATTATATCGGGGTGGAAGGGTG
GGGTCGGTGGGGCCAGGGAACCCTGGTCACCGTCTCCTCAGGGAGTGCAT
CCGCCCCAACCCTTTTCCCCCTCGTCTCCTGTGAGAATTCCCCGTCGGAT
ACGAGCAGCGTGGCCGTTGGCTGCCTCGCACAGGACTTCCTTCCCGACT
>CLL1191VH3
GAGGTGCAGCTGTTGGAGTCTGGGGGAGGCTTGGTACAGCCTGGGGGGTC
CCTGAGACTCTCCTGTGCAGCCTCTGGATTCACCTTTAGCAGCTATGCCA
TGAGCTGGGTCCGCCAGGCTCCAGGGAAGGGGCTGGAGTGGGTCTCAGCT
ATTAGTGGTAGTGGTGGTAGCACATACTACGCAGACTCCGTGAAGGGCCG
GTTCACCATCTCCAGAGACAATTCCAAGAACACGCTGTATCTGCAAATGA
ACAGCCTGAGAGCCGAGGACACGGCCGTATATTACTGTGCGAAAGATCCC
TATTACGATTTTTGGAGTGGTTACCATCATCGCGGTATGGACGTCTGGNN
CCNAGGGACCACGGTCACCGTCTCCTCAGGTAAGGGCNAATTCCAGCACA
CT
>CLL1193VH3
GAGGTGCAGCTGGTGGAGTCTGGGGGAGGCTTGGTACAGCCTGGGGAGTC
CCTGAGACTCTCCTGTGCAGCCTCTGGATTCACCTTCAGTAACTACGACA
TGCACTGGGTCCGCCAAACTACAGGAAAAGGTCTGGAGTGGATCTCATAT
ATTGGTACTGCTGGTGACACATATTATTCAGATTCTGCGAGGGGCCGATT
CACCATTTCCAGAGAGAATGCCAAGAGTTCCGTGTATCTTCAAATGAACA
GCCTGAGAGCCGGGGACACGGCTGTGTATTACTGTGTAAGAGGACCCCGA
GGGTATTGTAGTGGTGATGGGTGCTTCTCGGATAGTTTTGACTACTGGGG
CCAGGGAATCTTGGTCACCGTCTCCTCAGGTGAGTCCTCACAACCTCTC
>CLL1194VH4
CAGGTGCAGCTACAACAGTGGGGCGCAGGACTGTTGAAGCCTTCGGAGAC
CCTGTCCCTCACGTGCGCTGTCTATGGTGGGTCCTTCAGCGGTTCCTACT
GGAGCTGGATCCGCCAGCCCCCAGGGAAGGGGCTGGAGTGGATTGGTGAA
ATCAACGACAGTGGAAGCACGAACAACAACCCGTCCCTCAGGAGTCGACT
CAGCATGGCAGTAGACACGTCCAAGAGCCAGTTCTCCCTGGACCTGAGGT
CCGTGACCGCCGCGGACACGGCTGTGTATTATTGTGCGAGAAGAAACGAG
GCGTGGTCATTACTTAGAGGTGATGCTTTTGATATCTGGGGC
>CLL1199VH3
GAGGTGCAGCTGTTGGAGTCTGGGGGAGGCTTGGTACAGCCTGGGGGGTC
CCTGAGACTCTCCTGTGCAGCCTCTGGATTCACCTTTAGCAGCTATGCCA
TGAGCTGGGTCCGCCAGGCTCCAGGGAAGGGGCTGGAGTGGGTCTCAGCT
ATTAGTGGTAGTGGTGGTAGCACATACTACGCAGACTCCGTGAAGGGCCG
GTTCACCATCTCCAGAGACAATTCCAAGAACACGCTGTATCTGCAAATGA
ACAGCCTGAGAGCCGAGGACACGGCCGTATATTACTGTGCGAAAGATAGC
AGTCCCGGGTATGATTACGTTTGGGGAAACTACTACTACTACGGTATGGA
CGTCTGGGGCCAAGGGACCANGGTCACCGTC
>CLL1200VH2
CAGATCACCTTGAAGGAGTCTGGTCCTACGCTGGTGAAACCCACACAGAC
CCTCACGCTGACCTGCACCTTCTCTGGATTCTCACTCAGCGCTAGTGGAG
TGGGTGTGGGCTGGATCCGTCAGCCCCCAGGAAAGGCCCTGGAGTGGCTT
GCACTCATTTATTGGGATGATGACAGGCACTACAGCCCATCTCTGAAGAG
CAGGCTGACCGTCACCAAGGACACCTCCAAAAACCAGGTGCTCCTTACAA
TAACCAACATGGACCCTGCGGACACAGGCACATATTACTGTGCACGCAGA
CACCCACAATACGGTGTGATATACTTTGACTACTGGGGCCAGGGAACCCT
GGTCACCGTCTCCTCAGGT
>CLL1201VH2M
CAGATCACCTTGAAGGAGTCTGGTCCTACGCTGGTGAAACCCACACAGAC
CCTCACGCTGACTTGCACCTTCTCTGGGTTCTCACTCAGCACTAGTGGAG
TGGGTGTGGGCTGGATCCGTCAGCCCCCAGGAAAGGCCCTGGAGTGGCTT
GCACTCATTTATTGGAATGATGATAAGCGCTACAGCCCATCTCTGAAGAG
CAGGCTCACCATCACCAAGGACACCTCCAAAAACCAGGTGGTCCTTACAA
TGACCAACATGGACCCTGTGGACACAGCCACATATTACTGTGCACACAGA
CCGCGGGGTGGGTATTGTAGTAGTACCAGCTGCTATTACTACTACTACTA
CGGTATGGACGTCTGGGGCCAAGGGACCACGGTCACCGTCTCCTCAGGGA
GTGCATCCGCCCCAACCCTTTTCCCCCTCGTCTCCTGTGAGAATTCCCCG
TCGGATACGAGCAGCGTGGCCGTTGGCTGCCTCGCACAGGACTTCCTTCC
CGACTC
>CLL1202VH3
GAGGTGCAGCTGTTGGAGTCTGGGGGAGGCTTGGTACAGCCTGGGGGGTC
CCTGAGACTCTCCTGTGCAGCCTCTGGATTCACCTTTAGCAGCTATGCCA
TGAGCTGGGTCCGCCAGGCTCCAGGGAAGGGGCTGGAGTGGGTCTCAGCC
ATTAGTGGTAGTGGTGATAACACATACTACGCAGACTCCGTGAAGGGCCG
GTTCACCATCTCCAGAGACAATTCCAAGAACACGCTGTTTCTGCAAATTT
ACAGCCTGAGAGCCGAGGACACGGCCGTATATTACTGTGCGAAAGGTCAT
TACGATATTTTGACTGACGCAAGGGTAGCTTTTGATATCTGGGGCCAANG
GACAATGGNCACC
>CLL1203VH1
CAGGTGCAGCTGGTGCAGTCTGGGGCTGAGGTGAAGAAGCCTGGGTCCTC
GGTGAAGGTCTCCTGCAAGGCTTCTGGAGGCACCTTCAGCAGCTATGCTA
TCAGCTGGGTGCGACAGGCCCCTGGACAAGGGCTTGAGTGGATGGGAGGG
ATCATCCCTATCTTTGGTACAGCAAACTACGCACAGAAGTTCCAGGGCAG
AGTCACGATTACCGCGGACGAATCCACGAGCACAGCCTACATGGAGCTGA
GCAGCCTGAGATCTGAGGACACGGCCGTGTATTACTGTGCGAGGGGGGGA
TTATATGATTACGTTTGGGGGAGTTATCGCCCGGCGGAGTGGTTCGACCC
CTGGGGCCAGGGAACCCTGGTCACCGTCTCCTCAGGT
>CLL1204VH1
CAGGTCCAGCTTGTGCAGTCTGGGGCTGAGGTGAAGAAGCCTGGGGCCTC
AGTGAAGGTTTCCTGCAAGGCTTCTGGATACACCTTCACTAGCTATGCTA
TGCATTGGGTGCGCCAGGCCCCCGGACAAAGGCTTGAGTGGATGGGATGG
ATCAACGCTGGCAATGGTAACACAAAATATTCACAGAAGTTCCAGGGCAG
AGTCACCATTACCAGGGACACATCCGCGAGCACAGCCTACATGGAGCTGA
GCAGCCTGAGATCTGAAGACACGGCTGTGTATTACTGTGCGAGAGATCTG
TGGCTAGTTACGTATTACTATGATAGTAGTGGTTATTACGATGGATGGTT
CGACCCCTGGGGCCAGGGAACCCTGGTCACCGTCTCCTCAGGT
>CLL1204VH5Mc
CTCCAAGGAGTCTGTACCGAAATGCAGCTGGTGCAGTCTGGAGCAGAGGT
GAAAAAGCCCGGAGATTCTCTGGAGATCTCCTGTAAGGGTTCTGGATATA
AGTTTTCCACCTACTGGATCGGCTGGGTGCGCCAGATGCCCGGGAAAGGC
CTGGAATGGATGGGTTCCATCTATCCTGGTGACTCTGATACCAGATACAG
CCCGTCCTTCCAAGGCCAGGTCACCATCTCAGCCGACAAGTCCATCACCA
CCGCCTACCTGCAGTGGAGCAGCCTGAAGGCCTCGGACACCGCCATATAT
TATTGTGTTGTGCCTTTGGCCCCTGACTCCTGGGGCCAGGGAACCCTAGT
CACCGTCTCCTCAGGGAGTGCATCCGCCCCAACCCTTTTCCCCCTCGTCT
CCTGTGAGAATTCCCCGTCGGATACGAGCAGCGTGGCCGTTGGCTGCCTC
GCACAGGACTTCCTTCCCGAC
>CLL1207VH3
GAGGTGCAGCTGTTGGAGTCTGGGGGAGGCTTGGTCCAGCCTGGGGGGTC
CCTGAGACTCTCCTGTGCAGCCTCTGGATTCAACTTTAGCATCTATGGCA
TGAGCTGGGTCCGCCAGGCTCCAGGGAAGGGGCTGCAGTGGGTCTCAACT
ATTAGTGGTAGTGGTGATAGCACATACTACGCAGACTCCGTGAAGGGCCG
GTTCACCATCTCCAGAGACAATTCCAAGAACACTCTGTATCTGCAAATGA
ACAGCCTGAGAGCCGAGGACACGGCCGTATATTACTGTGCGAAACCAGTG
GATGGTTCGGGGAGTACTGGGGACTACTGGGGCCAGGGAACCCTGGTCAC
CGTCTCCTCAGGT
>CLL1209VH3
GAGGTGCATTTGTTGGAGTCTGGGGGAGGCTTGGTGCAGCCTGGGGGGTC
CCTGAGACTCTCCTGTGCAGCCTCTGGATTCACCTTTAGTACTTATGCCA
TGAGTTGGGTCCGCCAGGCTCCAGGGAAGGGGCTGGAGTGGGTCTCAACT
ATTACTACTACTGGTGGTGTCACATACTACGCGGACTCCGTGAGGGGCCG
GTTCACCATCTCCAGGGACCATTCCAAGAATATGTTGTCTCTGCAAATGA
GCAGCCTGAGAGCCGAGGACACGGCCGTGTATTATTGTGCGAGAGGCGGG
TGGGGGAGCAGCAGCACTATTGACTACTGGGGCCAGGGAACCCTGGTCAC
CGTCTCCTCAGG
>CLL1210VH3
CAGCTGCAGCTGGTGGAGTCTGGGGGCGGCGTGGTCCAGCCTGGGACGTC
CCTGAGACTCTCCTGTGCAGCCTCTGGATTCACCTTCAGTAACTTTGCTA
TGCACTGGGTCCGCCAGGCTCCAGGCAAGGGTCTGGCATGGGTGGCAGTT
ATATCGTATGATGGAAGCAGCAAATACTACGCAGACTCCGTGAAGGGCCG
ATTCACCATCTCCAGAGACAATTCCAACAATACGTTGTATCTGCAAATGA
ACAGCCTGATACCTGAAGACACGGCTGTTTACTACTGTGCGAGAGATCAA
AGTTCCTCCGAAAAGCGGTGGTTCGACCCCTGGGGCCAGGGAACCATGGT
CACCGTCTCCTCAGGT
>CLL1211VH3
GAGGTGCAGCTGGTGGAGTCTGGGGGAGGCTTGGTCCAGCCGGGGGGGTC
CCTGAGACTCTCCTGTGCAGCCTCTGGATTCCCCTTTAGTACCTATTGGA
TGAGTTGGGTCCGCCAGGCTCCAGGGAAGGGGCTGGAGTGGGTGGCCAAC
ATAAAAGACGATGAAAGTGAAAAATATTATGTGGACTCTGTGAAGGGCCG
ATTCACCATCTCCAGAGACAACGCCAACAGCTCACTGTATCTGCAAATGA
GCAGCCTGAGAGTCGAGGACACGGCTCTGTATTACTGTGCGAGGGGATAT
TGTAGTAGTAGTAGTTGCTATCAAGACCGCTTTTTTGACTACTGGGGCCA
GGGAACCCTGCTCACCGTCTCCTCAGGTGAGTCCTCACAACCTCTCTCC
>CLL1217VH4
CAGCTGCAACTACAGCAGTGGGGCGCAGGACTGTTGAAGCCTTTGGAGAC
TTTGTCCCTCACCTGCGCTGTCTACGGTGGGTCCTTCAGTGATTGCAACT
GGGGCTGGGTCCGCCAGGCCCCGGGGAAAGGGCTGGAGTGGATTGGAGAA
ATCAATTATAGGGGAGACAGCCATTACAACCCGTCCCTCAAGAGTCGAGT
CACCGTTTCAGTAGACACGTCCAAGAACCAGTTCTCCCTGAAGGTGAACT
CTGTGACCGCCGCGGATATGGCTGTGTATTATTGTGTGAGAGGCTACGGT
GACTCCCTTACAACTAGGCGTTATTATTATTACGGTATGGACGTCTGGGG
CCAAGGGACCNYGGTCACCGTCTCC
>CLL1218VH1
CAGGTCCAGCTGGTACAGTCTGGGGCTGAGGTGAAGAAGCCTGGGGCCTC
AGTGAAGGTCTCCTGCAAGGTTTCCGGATACTCCCTCACTGAATTATCCA
TGCACTGGGTGCGACAGGCTCCTGGAATAGGGCTTGAGTGGATGGGAGGT
TTTGATCCTAAAGATAGTGAAACAATCTACGCACAGAAGTTCCAGGGCAG
AGTCACCATGACCGAGGACACATCTACAGACACAGCCTACATGGAGCTGA
GCAGCCTGAGATCTGAGGACACGGCCGTGTATTACTGTGCAACACGTCCG
GGGTATTGTAGTGGTGGTACTTGTTACCCCTACTACTACTACGGTATGGA
CGTCTGGGGCCAAGGGACC
>CLL1219VH3
GAGGTGCAGCTGGTGGAGTCTGGGGGAGGCTTGGTCCAGCCTGGCGGGTC
CCTGAGTCTCTCCTGTGCAACCTCTGGATTCACCTTTAGTAACTATTGGA
TGGCGTGGGTCCGCCAGGCTCCAGGGAAGGGGCTGGAGTGGGTGGCCAAC
ATAAACCAAGATGGAAGTGAGAAAAACTATGTGGACTCTGTGAAGGGGCG
ATTCATCGTCTCCAGAGACAACGTCAAGGACTCACTGTATCTGCAAATGA
AAAGCCTGAGAGCCGAGGACACGGCTGTCTATTTCTGTGCGAGAGAGGAG
ACACCGGCGTCGACTCGTTTCTATGATTCGGGGGGGGTCGCCTACTGGGG
CCAGGGAACCCTGGTCACCGTCTCCT
>CLL1221VH1
CAGGTGCAGCTGCTACAGTCTGGGGCTGAGGTGAGGATGCCTGGGGCCTC
AGTGAAGGTCTCCTGCACGGCCTCTGGACACACCTTCAGCGACCACTATG
TGCACTGGGTGCGACAGTCCCTTGGACAAGGGCTTGAATGGATGGGATGG
ATCAACCCTCACACCGGTGGCACAAGTTATGCACAGAGGTTTCAGGGCAG
GGTCACCATGACTACGGACACGTCCATGAGGAAAGCCTACATAGAAGTGA
GCAGCCTAAGATATGACGACACGGCCGTGTATTATTGTACGAGATATAAT
ACGAGTGGCTACAATCCATTTGACTACTGGGGCCAGGGAACCNTGGTCAC
CGTCTCCTCAGGT
>CLL1222VH1
CAGGTGCAGCTGGTGCAGTCTGGGGCTGAGGTGAAGAAGCCTGGGGCCTC
AGTGAAGGTCTCCTGCAAGGCTTCTGGATACACCTTCACCGGCTACTATA
TGCACTGGGTGCGACAGGCCCCTGGACAAGGGCTTGAGTGGATGGGATGG
ATCAACCCTAACAGTGGTGGCACAAACTATGCACAGAAGTTTCAGGGCAG
GGTCACCATGACCAGGGACACGTCCATCAGCACAGCCTACATGGAGCTGA
GCAGGCTGAGATCTGACGACACGGCCGTGTATTACTGTGCGAGAGAGCAG
TGGCTGGCCTCTCCGAACCTTGACTACTGGGGCCAGGGAACCCTGGTCAC
CGTCTCCTCAGGT
>CLL1223VH2
CAGATCACCTTGAAGGAGTCTGGTCCTACGCGGGTGAAACCCACACAGAC
CCTCACGCTGACCTGCACCTTCTCTGGGTTCTCACTCGGGACCAGTGGAG
TGGGTGTGGGCTGGATCCGTCAGCCCCCAGGAGAGGCCCTGGAATACCTT
GCCCTCATTTATTGGGATGATGACAAGCGCTACAGTCCATCTCTAAAGAG
TAGACTCACCATCACCAAGGACACCTCCACAAATCAGGTGGCCCTTACAA
TGACCAATATGGACCCTGTGGACACAGCCACATATTACTGTGCACACAGG
GGGACCTTAAGTGGCTTTTGGGATACTGGATACTTTGACTACTGGGGCCA
GGGAATCCTGGTCACCGTCTCCTCAGGTGAGTCCTCACAACGTCAGTCC
>CLL1223VH3
CAGGTGCAGCTGGTGGAGTCTGGGGGAGGCGTGGTCCAGCCTGGGAGGTC
CCTGAGACTCTCCTGTGAAGCCTCTGGATTCATCTTCAGTAGCTATGGCA
TGCACTGGGTCCGCCAGGCTCCAGGCAAGGGGCTGGATTGGGTGGCAGTT
ATATCATATGATGGAAGTAATGAATACTATGCAGACTCCGTGAAGGGCCG
ATTCACCATCTCCAGAGACAATTCCAAGAACATGTTGTATCTGCAAATGA
ACAGTCTGAGACTTGAGGACACGGCTGTGTATTACTGTGGGAGAAGGCCC
CGGGGTCAGCAGTCCTCTGACTACTGGGGCCAGGGAACCNNGGTCACCGT
CTCCTCAGG
>CLL1226VH3
CAAGTGCAGTTGGTGGAGTCTGGGGGAGGCGTGGTCCAGCCTGGGAGGTC
CCTGAGACTCTTCTGTGCAGCCTCTGGATTCACCTTCAGTAACCATGGCG
TCCACTGGGTCCGCCAGGCTCCAGGCAAGGGGCTGGAATGGGTGGCAGTT
GTAGCATATGATGGAAATGTGAAATATTATGCAGACCCTGTGAAGGGCCG
ATTCACCATCTCCAGAGACAATTCCAAGAACACGCTCTATCTGCAAATGA
ACAACCTGAGACCTGAGGACACGGCTGTTTATTACTGTGCGAAAGGTAGT
AGTAATTGGGACTGGTTCGAGTCCTGGGGCCAGGGAACC
>CLL1227VH2
CAGATCACCTTGAAGGAGTCTGGTCCTACGCTGGTGAAACCCACAGAGAC
CCTCACGCTGACCTGCACCGTCTCTGGGTTCTCACTCAGCACTTATGGAG
TGGGTGTGGGCTGGATCCGTCAGCCCCCAGGAAAGGCCCTGGAATGGCTT
GCTCTCATTTACTGGGATGATGATAGGCGCTACAGCCCATCTCTGAAGAA
CAGGATTGCCATCACCAAGGACACCTCCAAAAACCAGGTGGTCCTTACAA
TGACCAACATGGACCCTGTGGACACAGCCACATATTATTGTGCACACTCC
CGACACATGCCTACGGTCCAAAAAGTTCCCGGGATTTTTGACTACTGGGG
CCAGGGAACCCNGGTCACCGTCTCCTCAGGTA
>CLL1228VH_non_productive
GGGGTGCAGGTGGTGGAGTCTGGGGGAGACCTGGTAAAGCCGGGGGGGTC
CCTTAGACTCTCCTGTGCAGCCTCTGGATTCACTTTCACTAACGCCTGGA
TGAGGTGGGTCCGCCAGGCTCCAGGGAAGGGACCGGAGTGGGTCGGCCGT
ATTAAAAGCAATCCTGATGGTGGGACAACAGACTACGCTACACCCGTGAA
AGGCAGATTCACCATCTCAAGAGATGATTCAAAAAACACTCTGTATCTAC
AAATGAACAGCCTGAAAACTGAGGACACAGCCGTTTATTATTGCACCACT
TGGTACCACNACTACNACTACTGGGGCCAGGGAACCNNGGTCACCGTCTC
CTCAGGT
>CLL1229VH3
GAGGTGCAGCTGGTGGAGTCTGGGGGAGGCTTGGTCCAGCCTGGGGGGTC
CCTGAGACTCTCCTGTGCAGCCTCTGGATTCACCTTTAGTAGCTATTGGA
TGAGCTGGGTCCGCCAGGCTCCAGGGAAGGGGCTGGAGTGGGTGGCCAAC
ATAAAGCAAGATGGAAGTGAGAAATACTATGTGGACTCTGTGAAGGGCCG
ATTCACCATCTCCAGAGACAACGCCAAGAACTCACTGTATCTGCAAATGA
ACAGCCTGAGAGCCGAGGACACGGCCGTGTATTACTGTGCGGGAGGCCGT
GGGAGCTACCGATATTACTACTACTACTACGGTATGGACGTCTGGGGCCN
AGGGACCCTGGTCACCGTCTCCTCAGGTA
>CLL1230VH1
CAGGTCCAGCTTGTGCAGTCTGGGGCTGAGGTGAAGAAGCCTGGGGCCTC
AGTGAAGGTTTCCTGCAAGGCTTCTGGATACAGCTTCAGTATCTATTCCA
TGCATTGGGTGCGCCAGGCCCCCGGACAAAGGCTTGAGTGGATGGGATGG
ATCGACGTTGCCAATGGTAACACAAAGTATTCACAGAACTTCCAGGGCAG
AGTCTTCCAGGGCAGAGTCACCATTACCAGAGACACATCCGCGAGTACAG
TGTACATGGAGTTGAGCAGCCTGAGATCTGAAGACACGGCTGTGTATTAC
TGTGCGAGAGGGCTCCGGGTGGGAGCTAAAATCTGGGGACTTGACCACTT
TGACTACTGGGGCCAGGGAA
>CLL1232VH3M
GAGGTACAACTAGTGCAATCTGGGGGAGCCTTGGTCCAGCCTGGAGGGTC
CCTGAGACTCTCCTGTGCAGCCTCTGGATTCATCTTCAGTGACCACTACA
TGGACTGGGTCCGCCAGGCTCCAGGGAAGGGGCTGGAGTGGGTTGGCCGT
ATTAGAAACATAGCTAATGGCTACACCACAGAATTTGCCGCGTCTGTGAA
CGGCAGATTCTCCATCTGGAGAGATGATTCAAAGAGGTCAGTGTTTCTGC
AACTGAATGGCCTGAAAACCGATGACACAGCCGTGTATTTTTGTGCTAGA
GGAGAGACTGGGGTGACTGACCCAATAGAAATGATCTTCGACGCCTGGGG
CCAGGGAACCCTGGTCACCGTCTCCTCAGGGAGTGCATCCGCCCCAACC
>CLL1234VH3
GAGGTGCAGCTGGTGGAGTCGGGGGGAGGCTTGGTAAAGCCTGGGGGGTC
CCTTAGACTCTCCTGTGCAGTCTCTGGACTCACTTTCAGTAACGCCTGGA
TGAGTTGGGTCCGCCAGGCTCCAGGGAAGGGGCTGGAGTGGGTTGGCCGT
ATTAAAACCAAAACTGATGGTGAGACAGCAGACTACGCTGCACCCGTGAA
AGGCAGATTCACCATCTCAAGAGATGATTCAAAAAACACGCTGTATCTGC
AAATGACCAGCCTGAAAACCGAGGACACAGCCGTGTATTACTGTACCACA
GGTCATTATGGTTCGGGGAATTATTATCGAGACTACTTTGACTACTGGGG
CCNGGGAACCACGGTCACCGTCTCCTCAGGTAAGGGCGAATTCCAGCAC
>CLL1235VH3
GAGGTGCAGCTGGTGGAGTCTGGGGGAGGCTTGGTACAGCCTGGAGGGTC
CCTGAGACTCTCCTGTGCAGCCTCTGGATTCACCTTCAGTAGTTATGAAA
TGAACTGGGTCCGCCAGGCTCCAGGGAAGGGGCTGGAGTGGGTTTCATAC
ATTAGTAGTAGTGGTAGTACCATATACTACGCAGACTCTGTGAAGGGCCG
ATTCACCATCTCCAGAGACAACGCCAAGAACTCACTGTATCTGCAAATGA
ACAGCCTGAGAGCCGAGGACACGGCTGTTTATTACTGTGCGAGAGATTAC
GATTTTTGGAGTGGTTATTATTCTTACTACTACTACTACGGTATGGACGT
CTGGGGCCAAGGGACCNNGGTCACCGTCTC
>CLL1236VH3
GAAGTGCAGCTGTTGGAGTCTGGGGGAGGCTTGGTACAGCCTGGGGAATC
CCTGAGACTCTCCTGTGCAGCCTCTGGACTCACCTTTACCACCTCTGCCA
TGACCTGGGCCCGCCAGGCTCCAGGGAAGGGACTGGAGTGGGTCTCGACC
ATTGATAGTGGCGGAGACACACACTATGCAGACTCCGTGAAGGGCCGGTT
CACCATCTCCAGAGACAATTCCAAGAACATGCTGTTTCTACAGATGAGCA
GCCTGAGAACCGAGGACACGGCCGTATATTACTGTGCGAAGGGCTACTTT
GATTTTCATTTCTGGGGCCAGGGAACCNNGGTCACCGTCTCCTCAGGTA
>CLL1237VH4
CAGGTGCAGCTGCAGGGGTCGGGCCCAGGACTGGTGAAGCCTTCACAGAC
CCTGTCCCTCACCTGCACTGTCTCTGGTGGCTCCATCAGCAGTGGTCATT
ACTACTGGAACTGGATCCGGCAGCCCGCCGGGAAGGGACTGGAGTGGATT
GGGCGTATCTATACCGGTGGGAACACCGACTACAACCCCTCCCTCAAGAG
TCGAGTCACCATCTCAGTAGACACGTCCAAGAACCAGTTCTCCCTGAAGC
TGAGCTCTGTGACCGCCGCAGACACGGCCGTGTATTACTGTGCGAGAGAG
GCGGGTGGCTACAATCCGTTCGCCCCCTGGGGCCAGGGAACCNYGGTCAC
CGTCTCYTCA
>CLL1238VH3
CAGGTGCAGCTGGTGGAGTCTGGGGGAGGCGTGGTCCAGCCTGGGAGGTC
CCTGAGACTCTCCTGTGCAGCCTCTGGATTCACCTTCAGTAGCTATGCTA
TGCACTGGGTCCGCCAGGCTCCAGGCAAGGGGCTGGAGTGGGTGGCAGTT
ATATCATATGATGGAAGCAATAAATACTACGCAGACTCCGTGAAGGGCCG
ATTCACCATCTCCAGAGACAATTCCAAGAACACGCTGTATCTGCAAATGA
ACAGCCTGAGAGCTGAGGACACGGCTGTGTATTACTGTGCGAGAGGGGCC
GCAACTTTGTTCGCATGGGTATACACAAAAACGGGGGCTGACTACTGGGG
CCAGGGAACCNNGGTCACCGTCTCCTCAGG
>CLL1239VH3
CAGGTGCAGCTGGTGGAGTCTGGGGGAGGCGTGGTCCAGCCTGGGAGGTC
CCTGAGACTCTCCTGTGCAGCCTCTGGATTCACCTTCAGTAGCTATGGCA
TGCACTGGGTCCGCCAGGCTCCAGGCAAGGGGCTGGAGTGGGTGGCAGTT
ATATCATATGATGGAAGTAATAAATACTATGCAGACTCCGTGAAGGGCCG
ATTCACCATCTCCAGAGACAATTCCAAGAACACGCTGTATCTGCAAATGA
ACAGCCTGAGAGCTGAGGACACGGCTGTGTATTACTGTGCGAAGTATAGC
AGTGGCTGGTACTGGGGCTGGTTCGACCCCTGGGGCCAGGGAACCCTGGT
CACCGTCTCCTCAGGTA
>CLL1240VH3
CAGGTGCAGCTGGTGGAGTCTGGGGGAGGCGTGGTCCAGCCTGGGAGGTC
CCTGAGACTCTCCTGTGCAGCGTCTGGATTCACCTTCAGTAGCTATGGCA
TGCACTGGGTCCGCCAGGCTCCAGGCAAGGGGCTGGAGTGGGTGGCAGTT
ATATGGTATGATGGAAGTAATAAATACTATGCAGACTCCGTGAAGGGCCG
ATTCACCATCTCCAGAGACAATTCCAAGAACACGCTGTATCTGCAAATGA
ACAGCCTGAGAGCCGAGGACACGGCTGTGTATTACTGTGCGACACGACCC
CAGCTGAATTACGATATTTTGACTGGTTATTATATAGGCGGCGGGTACTT
CGATCTCTGGGGCCGTGGCA
>CLL1241VH1
CAGGTGCAGCTGGTGCAGTCTGGGGCTGAGGTGAAGAAGCCTGGGTCCTC
GGTGAAGGTCTCCTGCAAGGCTTCTGGAGGCACCTTCAGCAGCTATGCTA
TCAGCTGGGTGCGACAGGCCCCTGGACAAGGGCTTGAGTGGATGGGAGGG
ATCATCCCTATCTTTGGTACAGCAAACTACGCACAGAAGTTCCAGGGCAG
AGTCACGATTACCGCGGACGAATCCACGAGCACAGCCTACATGGAGCTGA
GCAGCCTGAGATCTGAGGACACGGCCGTGTATTACTGTGCGAGAGATCGG
TGGGAAAATTACGATTTTTGGAGTGGTTATTTGAATGTCGGTATGGACGT
CTGGGGCCAAGGGACCNNGGTCACCGTCTCCTCAGGTA
>CLL1242VH3
GAGGTGCAGCTGTTGGAGTCTGGGGGAGGCTTGGTACAGCCGGGGGGGTC
CCTGAGACTCTCCTGTGCAGCCTCTGGATTCACCTTTACCAACTATGCCA
TGAGCTGGGTCCGCCAGGCTTCAGGGAAGGGGCTGGAGTGGGTCTCAATT
ATTAGTGGCGGTGGTGGTACCACTTACTATGCAGACTCCGTGAAGGGCCG
CTTCACCATCTCCAGAGACAACTCCAGGAACACCATGTACTTGGAAATCA
ACAGCCCGAGAGCCGACGACACGGCCGTATATTACTGTGCGAAAGGGAAG
AGTGATAGTAGTGGTTATTACTTTGGGGGGCATGCTTTTGATATCTGGGG
CCAAGGGACATTGGTCATCGTCTCTTCAGGTAAGATGCCTTTCCTTCTGT
CTCCTTTCTCTGGGCCCAGCGTCCTCTGTCCTGGAGCTGGGACATAATGT
CCGGGGGCTCCTTGGTCTGCGGT
>CLL1245VH2M
CAGATCACCTTGAAGGAGTCTGGTCCAACGCGGGTGAAACCCACACAGAC
CCTCGCGCTGACCTGCACCTTCTCTGGGTTCTCACTCACCACTAGTGGAG
TGGGTGTGGGCTGGATCCGTCAGCCCCCAGGAAAGGTCCTGGAGTGGCTT
GCAGTCATTTATTGGGATGATGATAAGCGCTACAACCCATCTCTGAAGAG
CAGGCTCACCATCAGCAAGGACACGTCCAAAAACCAGGTGGTCCTTATAA
TGGACCACATGGACCCTGCGGACACAGCCACATATTACTGTGCACACAGA
CAGCCTGGACATCTCAGCGGGTGGGACCAGGGGGCGTTCGACTCCTGGGG
CCAGGGAACCCTGGTCACCGTCTCCTCAGGGAGTGCATCCGCCCCAACCC
TTTTCCCCCTCGTCTCCTGTGAGAATTCCCCGTCGGATACGAGCAGCGTG
GCCGTTGGCTGCCTCGCACAGGACTTCCTTCCCGACTC
>CLL1245VH3M
GAGGTGCGACTGGTGGAGTCTGGGGGAGGCTTGGTCCAGCCGGGGGGGTC
CCTGAGACTCTCCTGTGCAGCCTCTGGATTCACCTTTAGGAAGTATTGGA
TGAGCTGGGTCCGCCAGGCTCCAGGGGAGGGGCCGGAGTGGGTGGCCAGT
ATAAAGGAAGATGGAAGTGAGAAATACCATGTGGACTCTGTGAAGGGCCG
ATTCACCATCTCCAGAGACAACGCCAGGAACTTATTGTATCTGCAAATGG
ACAGCCTGAGAGTCGAGGACACGGCTGTGTATTACTGTGCGAGCCGGGCC
TTAGAGAAGGCTAAAATTTCGTACTTTGACTACTGGGGCCAGGGAACCCT
GGCCACCGTCTCCTCAGGGAGTGCATCCGCCCCAACCCTTTTCCCCCTCG
TCTCCTGTGAGAATTCCCCGTCGGATACGAGCAGCGTGGCCGTTGGCTGC
CTCGCACAGGACTTCCTTCCCGACT
>CLL1246VH4
CAGGTGCACCTACAGCAGTGGGGCGCAGGACTGTTGAAGCCTGCGGAGAC
CCTGTCCCTCACCTGCGCTGTCTATGGCGAGTCCTTCAGTGGTTATTACT
GGAGCTGGATCCGCCAGGCCCCAGGGAAGGGGCTGGAGTGGATTGGAGAA
ATCAATCATATTGGAAGCACCAACTACAACCCGTCCCTCAAGAGTCGGGT
CATGATATCAGCGGACACGTCCAAGAATCAGTTCTCCCTGAAGCTGAGTA
TTGTATCCGCCGCGGACACGGCTGTTTATTACTGTGCGAGAGGCCGTAAC
TTGTCGGGGACTTATTATAACCCCTTTGACTACTGGGGCCGGGGAACC
>CLL1249VH1
CAGGTGCAGCTGGTGCAGTCTGGGGCTGAGGTGAAGAAGCCTGGGGCCTC
AGTGAGGGTCTCCTGCCAGGCTTCTGGATACACCTTCACCACTTGTGATA
TAAATTGGGTGCGACAGGCCACTGGACAAGGGCTTGAGTGGATGGGATGG
ATGAACCCTAACAGTGGTAACACAGGCTATGCACAGAAGTTCCAGGGCAG
AGTCACCATGACCAGGGACACCTCCATAAGCACTGCCTACATGGAGTTGA
GCAGCCTGAGATCTGAGGACACGGCCGTGTATTACTGTGCGAGAGGCCTG
GGGAGCAGCTCGTCCGAGGCTCACTACTGGGGCCAGGGAACCNYGGTCAC
CGTC
>CLL1250VH3
CAGGTGCAGCTGGTGGAATCTGGGGGAGGCGTGGTCCAGCCTGGGAGGTC
CCTGAGACTCTCCTGTGCAGCCTCTGGATTCATCTTCATGAACTATGGCA
TGCACTGGGTCCGCCAGGCCCCAGGCAAGGGGCTAGAGTGGGTGGCAGTT
GTATCATATGATGGGAATAATAAATACTCTGCAGACTCTGTGAAGGGCCG
ATTCACCATCTCCAGAGACAATTCCAAAAACACGCTGTATCTGCAGATGA
ACAGCCTGAGAACTGAGGACACGGCTGTGTATTACTGTGCGAAACATAGG
GCCAATGACGGTGACGCAACCCACTACTACTACTACGGTTTGGACGTCTG
GGGCCAAGGGACC
>CLL1251VH3M
CAGGCGCAACTGGTGGAGTCTGGGGGAGGCGTGGTCCAGCCTGGGTCGTC
CCTGAGACTCTCCTGTGCAGCGTCTGGATTCACTTTCACAGACTATGGCA
TGCACTGGGTCCGCCAGGCTCCAGGCAAGGGGCTGGAGTGGGTGGCAGTT
ATCTGGTCTAATGGAGTGAATAAATACTATGCGGACTCCGTGAGGGGCCG
CTTCACCTTCTCTAGAGACAATTCCCGGTACACACTGGATCTGCAGATGG
ACAGCCTAAGAGCCGAAGACACGGCTGTCTATCACTGTGTGAGAGAGCGT
GCACCCTTTGATGCTTTTGATGTCTGGGGCCAAGGGACAATGGTCACCGT
CTCTTCAGGGAGTGCATCCGCCCCAACCCTTTTCCCCCTCGTCTCCTGTG
AGAATTCCCCGTCGGATACGAGCAGCGTGGCCGTTGGCTGCCTCGCACAG
GACTTCCTTCCCGACTCCATCACT
>CLL1252VH3
CAGCTGCAGCTGGTGGAGTCTGGGGGAGGCGTGGTCCGGTCTGGGAGGTC
CCTGAGACTCTCCTGTGCAGCGTCTGGATTCACCTTCAGAAGTTATGGCA
TGCACTGGGTCCGCCAGGCTCCAGGCAAGGGGCTGGAGTGGGTGGCAGTA
ATATGGCATGAGGGAAATAATAAGTATTATGCAGACTCCGTGAAGGGCCG
ATTCACCATCTCCAGAGACAATTCCAAGAACACGTTGTATCTGCAAATGG
ACAGCCTGAGAGCCGAGGACACGGCTGTGTATTATTGTGCGAGAGAAGGT
TATTACAGTTATCCCACCTGCTACTACGGTATGGACGTCTGGGGCCAAGG
GACC
>CLL1254VH3
CAGGTGCAGCTGGTGGAGTCTGGGGGAGGCTTGGTCAAGCCTGGAGGGTC
CCTGAGACTCTCCTGTGCAGCCTCTGGATTCACCTTCAGTGACTACTACA
TGAGCTGGATCCGCCAGGCTCCAGGGAAGGGGCTGGAGTGGGTTTCATAC
ATTAGTAGTAGTAGTAGTTACACAAACTACGCAGACTCTGTGAAGGGCCG
ATTCACCATCTCCAGAGACAACGCCAAGAACTCACTGTATCTGCAAATGA
ACAGCCTGAGAGCCGAGGACACGGCCGTGTATTACTGTGCGAGAGAAGGG
ATATGGTTCGGGGAGCTAAGTTCTCCGCTTGACTACTGGGGCCAGGGAAC
CNNGGTCACCGTCTCCTCAGGT
>CLL1254VH2u_non_productive
CAGATCACCTTGAAGGAGTCTGGTCCTACGCTGGTGAAACCCACACAGAC
CCTCACGCTGACCTGCACCTTCTCTGGGTTCTCACTCAGCACTAGTGGAG
TGGGTGTGGGCTGGATCCGTCAGCCCCCAGGAAAGGCCCTGGAGTGGCTT
GCACTCATTTATTGGAATGATGATAAGCGCTACAGCCCATCTCTGAAGAG
CAGGCTCACCATCACCAAGGACACCTCCAAAAACCAGGTGGTCCTTACAA
TGACCAACATGGACCCTGTGGACACAGCCACATATTACTGTGCACACTTC
CGACGAGTATAGCAGTGGCTGGTACGGAAAGACTACTGGGGCCAGGGAAC
C
>CLL1256VH3
GAGGTGCAGCTGGTGGAGTCTGGGGGAGGCTTGGTACAGCCTGGGGGGTC
CCTGAGACTCTCCTGTGCAGCCTCTGGATTCACCTTTAGCAGCTATGCCA
TGAACTGGGTCCGCCAGGCTCCAGGGAAGGGGCTGGAGTGGGTCTCAGCT
ATTAGTGGTAGTGGTGGTAGCACATACTACGCAGACTCCGTGAAGGGCCG
GTTCACCATCTCCAGAGACAATTCCAAGAACACGCTGTATCTGCAAATGA
ACAGCCTGAGAGCCGAGGACACGGCCGTATATTACTGTGCGAAACGGGGG
GATTTTTGGAGTGGTTACCCCTACTACTTTGACTACTGGGGCCAGGGAAC
CCTGGTCACCGTCTCCTCAGGGA
>CLL1257VH3
GGAGAANNGAGACATTGAGTGGACGTGAGTGAGATAAGCAGTGAATATAT
GTGGCAGTTTCTGACTAGGTTGTCTCTGTGTTTGCAGGTGTCCAGTGTCA
GGTGCAGCTGGTGGAGTCTGGGGGAGGCTTGGTCAAGCCTGGAGGGTCCC
TGAGACTCTCCTGTGCAGCCTCTGGATTCACCTTCAGTGACTACTACATG
AGCTGGATCCGCCAGGCTCCAGGGAAGGGGCTGGAGTGGGTTTCATACAT
TAGTAGTAGTGGTAGTACCATATACTACGCAGACTCTGTGAAGGGCCGAT
TCACCATCTCCAGGGACAACGCCAAGAACTCACTGTATCTGCAAATGAAC
AGCCTGAGAGCCGAGGACACGGCCGTGTATTACTGTGCGAGAGACCCCAA
AGGGAGTGGTTCGGGGAGTAGACGGGACGGCTACTGGGGCCAGGGAA
>CLL1258VH3
TGGAGAAATAGAAAAATTGAGTGTCAATGGAAAAGAGTGAGAGAAACAGT
GAATACGTGTGGCAGTTTCTGACCAGGATTTCTTTTTGTTTGCAGGTGTC
CAGTGTGAGGTGCAGTTGTTGGAGTCTGGGGGAGTCTTGGTACAGCCGGG
GGGGTCCCTGAGACTCTCCTGTGCAGCCTCTGGATTCACCTTTAGCACCT
ATGCCATGACCTGGGTCCGCCAGGCTCCGGGGAAGGGGCTGGAGTGGGTC
TCAAGTATAATTGGTAGTGGTGATGACACATACTACGCAGACTCCGTGAA
GGGCCGGTTCATCATCTCCAGAGACAATTCCAAGAACACTCTGTATCTGC
AAATGAACAGCCTGAGAGCCGAGGACACGGCCGTATATTACTGTGCGAAG
GTGTTATCGTTGGTCCGATACTATTGGTACGGCATGGACGTCTGGGGCCA
AGGGAC
>CLL1259VH3A
GTTGCTATTTTAAAAGGTGTCCAGTGTGAGGTACAATTGGTGGAGTCCGG
GGGAGGCTTAGTTCAGCCTGGGGGGTCCCTGAGACTCGCCTGTGCAGCCT
CTGGATTCACCTTCAGTCCCTACTGGATGCACTGGGTCCGCCAAGTTCCA
GGGAAAGAACTGGTGTGGGTCTCACTTATTAGTGGCGATGGAGTTAAGAC
AAACTACGCGGACTCCGTGGAGGGCCGATTCACCATCTCCAGAGACAACG
CCAGAAATATACTGTATCTGCAGATGAACAGTCTGAGAGTCGAGGACACG
GCTATTTATTACTGTGTAAGAGAAGGTATAAGATACTTTGATTACTGGGG
CCAGGGAACCCTGGTCACCGTCTCCTCAGCATCCCCGACCAGCCCCAAGG
TCTTC
>CLL1260VH4M
CAGGTGCAGCTGCAGGAGTCGGGCCCAGGACTGCTGACGCCCTCGGGAAC
CCTGTCCCTCACCTGCGCTGTCTCAGGTGACTCCATTAACACTGATCACT
GGTGGAGTTGGGTCCGCCAGCCCCCAGGGAAGGGGCTGGAGTGGATTGGG
GAAATCCATCATAGTGGCAACACCAATTACAACCCGTCCCTCAAGAGTCG
AGTCATCATATCACTAGACAAGCCCAAGAACCAGTTCTCCCTGAACCTGT
TCTCTATGACCGCCGCGGACACGGCCGTCTATTATTGTGCGAGTGCCCGT
TGGAACTACTGGGGCCAGGGGACGCTGGTCATTGTCTCCTCAGGGAGTGC
ATCCGCCCCAACCCTTTTCCCCCTCGTCTCCTGTGAGAATTCCCCGTCG
>CLL1261VH4M
CAGCTGCAGCTGCAGGAGTCGGGCCCAGGACTGGTGAAGCCTTCGGAGAC
CCTGTCCCTCACCTGCACTGTCTCTGGTGGCTCCATCAGCAGTAGTAGTT
ACTACTGGGGCTGGATCCGCCAGCCCCCAGGGAAGGGGCTGGAGTGGATT
GGGAGTATCTATTATAGTGGGAGCACCTACTACAACCCGTCCCTCAAGAG
TCGAGTCACCATATCCGTAGACACGTCCAAGAACCAGTTCTCCCTGAAGC
TGAGCTCTGTGACCGCCGCAGACACGGCTGTGTATTACTGTGCGAGAGGT
TCTAAGGGGGCGTATTACGATTTTTGGAGTGGTTATTATCGGGGCTCCTT
TGACTACTGGGGCCAGGGAACCCTGGTCACCGTCTCCTCAGGGAGTGCA
>CLL1262VH1
GCTCCCTAGTCCCAGTGATGAGAAAGAGATTGAGTCCAGTCCAGGAAGAT
CTCATCCACTTCTGTGCTCTCTCCACAGGAGCCCACTCCCAGGTGCACCT
GGTGCAGTCTGGGGCTGAAGTGAAGAGGCCTGGGGCCTCAGTGCAGGTCT
CCTGCAAAACTTCTGGATACAGGTTCACCGGCTACTGTATACATTGGGTG
CGACAGGTCCCTGGACAAGGGCCTGAGTGGATGGGATGGATCAACGCTAA
TACTGGTGGCACAAACTTTGCACAGAAGTTTCAGGGCAGGGTCACCATGA
CCAGGGACACGTCCATCACCACAGTCTACATGGAGCTGAGCAGGCTGAGA
CTTGACGACACGGCCGTGTATTATTGTGCGAGAGAAATTAAGATTTACTA
TGATAGTAGTGGTTCTTCCTATAATGCTTTTGATATATGGGGCCAAGGGA
CAATGGTCACCGTCTCTTCAG
>CLL1263VH2
CAGGTCCCCTTGAGGGAGTCTGGTCCTGCGCTGGTGAATCCCACACAGAC
CCTCACACTGACCTGCACCCTCTCTGGGTTCTCACTCACCACTAGTGGAA
TGTGTGTGAGCTGGATCCGTCAACCCCCAGGGAAGGCCCTGGAGTGGCTT
GCACTCATTGATTGGGATGATGATAAATACTACAGCACATCTCTGAGGAC
CAGGCTCACCATCTCCAGGGACACCTCCAAGAACCAGGTGGTCCTTACAA
TGACCAACGTGGACCCTGTGGACACAGCCACATATTATTGTGCACGGACC
CGGTATGAGAAGGGATACTGTAGTGGTAATAGCTGCTACCCACCCAAACT
ATACTGGTTCGACCCCTGGGGCCAGGGAACC
>CLL1264VH3
GAGGTGCAGCTGGTGGAGTCTGGGGGAGGCTTGGTCCAGCCTGGGGGGTC
CCTGAGACTCTCCTGTGCAGCCTCTGGATTCACCTTTACTAATTATTGGA
TGAGTTGGGTCCGCCAGGCTCCAGGGAAGGGGCTGGAGTGGGTGGCCAAC
ATAAAGCCAGATGGAAGTGAGAAATACTATGTGGACTCTGTGAAGGGCCG
ATTCATCGTCTCCAGAGACAACGCCAAGAGGTCATTGTATCTGCAAATGA
ACAGCCTGAGAGCCGAGGACACGGCTGTGTATTACTGTGCGAGAGATCCC
TTCTGGGGGTCACACGACTCCTGGGGCCAGGGAACCCTGGTCACCGTCAG
TCCAGGTGAGAAACCCTGGTCACCGTCTCCTCAGGTGGAAATGACTCCCG
CATGGAGGCGGTGACCG
>CLL1264VH1u_non_productive
CAGGTGCAGCTGGTGCAGTCTGGGGCTGAGGTGAAGAAGCCTGGGGCCTC
AGTGAAGGTCTCCTGCAAGGCTTCTGGATACACCTTCACCGGCTACTATA
TGCACTGGGTGCGACAGGCCCCTGGACAAGGGCTTGAGTGGATGGGATGG
ATCAACCCTAACAGTGGTGGCACAAACTATGCACAGAAGTTTCAGGGCAG
GGTCACCATGACCAGGGACACGTCCATCAGCACAGCCTACATGGAGCTGA
GCAGGCTGAGATCTGACGACACGGCCGTGTATTACTGTGCGAGAGTCCAC
AGTAACTAGAAGAACTGGTTCGACCCCTGGGGCCAGGGAACCNTGGTCAC
CGTCTCCTCAGGT
>CLL1265VH3
GAGGTGCGACTGGTGGAGTCTGGGGGAGGCTTGGTCCAGCCTGCAGGGTC
CCTGATACTCTCCTGTGCAGCCTCGGGATTCACCTTCAGTATTCATGAGA
TGAGCTGGGTCCGCCAGGCTCCAGGGAAGGGTCTGGAGTGGGTTTCAGCG
ATTAGTGGTAGTGGGGGAACCAAACATTACGCAGACTCTGTGAAGGGCCG
ATTCACCATCTCCAGAGACAACTCCAACAACTCACTGTTTCTGCAAATGA
ACAGCCTGAGAGCCGAGGACACGGCAATTTATTACTGTACGACAAAGGGG
GCTCGCGTCCACTGGGGCCAGGGAATCTTAGTCACCGTCTCCTCAGGTGA
GTCCTCACAACCTCTCTCCCGGTTTAACTCTGAAGCATTTGGTGCTTC
>CLL1268VH1
CAGGTCCAGCTGGTGCAGTCTGGGGCTGAGGTGAAGAAGCCTGGGTCCTC
AGTGAAGGTCTCCTGCAAGGCTTCTGGAGGCACCTTCAGCAGCTATGCTA
TCAGCTGGGTGCGACAGGCCCCTGGACAAGGGCTTGAGTGGATGGGAGGG
ATCATCCCTATCTTTGGTACAGCAAACTACGCACAGAAGTTCCAGGGCAG
AGTCACGATTACCGCGGACGAATCCACGAGCACAGCCTACATGGAGCTGA
GCAGCCTGAGATCTGAGGACACGGCCGTGTATTACTGTGCGAGAGATGTT
TACGATTTTTGGAGTGGTTATTTACGCGCTTTTGATATCTGGGGCCAAGG
GACAATGGTCACCGTCTCTTCAGGTA
>CLL1271VH4M
CAGGTGCAACTACAACAGTGGGGCGCAGGACTGTTGAAGCCTTCGGAGAC
CCTGTCCCTCTCCTGCGCTGTCTATGGTGGGTCTCTCAGTGGTTTCTACT
GGAGCTGGATCCGCCAGCCCCCAGGGAAGGGGCTGGAGTGGATTGGTGAC
ATCAATCCTTCTGGAGGCACCAATTACAACCCGTCCCTCAAGAGTCGAGT
CACCATATTAGCAGACACGTCGAGGAACCAGTTCTCCCTGAAGGTCAGCT
CTGTAACTGCCGCGGACACGGCTGTCTATTACTGTGCGAGAGGCCGCTGG
AGCCCGAAGTTTGTCCTCTGGGGCCAGGGAACCCTGGTCACCGTCTCCTC
AGGGAGTGCATCCGCCCCAACCCTTTTCCCCCTCGTCTCCTGTGAGAAT
>CLL1273VH3M
GAGGTGCAGCTGTTGGAGTCTGGGGGAGGCTTGGTACAGCCTGGGGGGTC
CCTGAGACTCTCCTGTGCAGCCTCTGGATTCACCTTTAGTAGTTATGCCA
TGAGCTGGGTCCGCCAGGCTCCAGGGAAGGGGCTGGAGTGGGTCTCAACT
ATTAGTGGTAGTGGTGGTAGCACATACTACGCAGACTCCGTGAAGGGCCG
GTTCATCATCTCCAGAGACAATTCCAAGAACACGCTGTATTTGCAAATGA
ACAGCCTGAGAGTCGAGGACACGGCCATATATTACTGTGCGAAAGAGGGT
AGTAGTAACCCGGGGTCTCCCCCCCCCAACTGGGGCCAGGGAACCCTGGT
CACCGTCTCCTCAGGGAGTGCATCCGCCCCAACCCTTTTCCCCCTCGTC
>CLL1274VH3M
CAGCTGCAGCTGGTAGAGTCTGGGGGAGGCGTGGTCCAGCCTGGGAGGTC
CCTGAGACTCTCCTGTGTAGCCTCTGGATTCTCCTTCAGTGACTATGCTT
TGCACTGGGTCCGCCAGGCTCCAGGCAAGGGGCTGGAATGGGTGGCACTT
ATATCATATGATGGAAGCAAGATTTACTACGCAGACTCCGTGAAGGGCCG
ATTCGCCATCTCCAGAGACAATTCCAAAAACACTCTGTATTTGCAAGAGA
ACAGCCTGAGACCTGAGGACACGGCTGTGTATTATTGTGTGAGAGAGGAA
TACGGCCAAATTTACTTTGACTTCTGGGGCCAGGGAACCCTGGTCACCGT
CTCCTCAGGGAGTGCATCCGCCCCAACCCTTTTCCCCCTCGTCTCCTGTG
AGAATTCCCCGTCGGATACGAGCAGCGTGGCCGTTGGCTGCCTCGCACAG
GACTTCCTTCCCGAC
>CLL1275VH1
CAGGTCCAGCTTGTGCAGTCTGGGGCTGAGGTGAAGAAGCCTGGGGCCTC
AGTGAAGGTTTCCTGCAAGGCTTCTGGATACACCTTCACTAGCTATACTA
TGCATTGGGTGCGCCAGGCCCCCGGACAAAGGCTTGAGTGGATGGGATGG
ATCAACGCTGGCAATGGTAACACAAAATATTCACAGAAGTTCCAGGGCAG
AGTCACCATTACCAGGGACACATCCGCGAACACAGCCTACATGGAGCTGA
GCAGCCTGAGATCTGAAGACACGGCTGTGTATTACTGTGCGAGAGAGTCG
GTAGAAGCAGCAGCTGGCCACTGGGGCCAGGGAACCNNGGTCACCGTCTC
CTCAGGT
>CLL1276VH3
CAGGTGCAGCTGGTGGAGTCTGGGGGAGGCGTGGTCCAGCCTGGGAGGTC
CCTGAGACTCTCCTGTGCAGCGTCTGGATTCACCTTCAGTAGCTATGGCA
TGCACTGGGTCCGCCAGGCTCCAGGCAAGGGGCTGGAGTGGGTGGCAGTT
ATATGGTATGATGGAAGTAATAAATACTATGCAGACTCCGTGAAGGGCCG
ATTCACCATCTCCAGAGACAATTCCAAGAACACGCTGTATCTGCAAATGA
ACAGCCTGAGAGCCGAGGACACGGCTGTGTATTACTGTGCGAGAGATCTC
GCGATGGAGTGGTTCGGTTATTACTACTACTACTACGGTATGGACGTCTG
GGGCCAAGGGACC
>CLL1277VH2
CAGATCACCTTGAAGGAGTCTGGTCCTACGCTGGTGAAACCCACACAGAC
CCTCACGCTGACCTGCACCTTCTCTGGGTTCTCACTCAGCACTAGTGGAG
TGGGTGTGGGCTGGATCCGTCAGCCCCCAGGAAAGGCCCTGGAGTGGCTT
GCACTCATTTATTGGGATGATGATAAGCGCTACAGCCCATCTCTGAAGAG
CAGGCTCACCATCACCAAGGACACCTCCAAAAACCAGGTGGTCCTTACAA
TGACCAACATGGACCCTGTGGACACAGCCACATATTACTGTGCACACTGG
CGAGGATACAGCTATGGTAGATGGGGCCAGGGAACCCNGGTCACCGTCTC
CTCAGG
>CLL1278VH3
CAGGTGCAGCTGGTGGAGTCTGGGGGAGGCGTGGTCCAGCCTGGGAGGTC
CCTGAGACTCTCCTGTGCAGCCTCTGGATTCACCTTCAGTAGCTATGGCA
TGCACTGGGTCCGCCAGGCTCCAGGCAAGGGGCTGGAGTGGGTGGCAGTT
ATATCATATGATGGAAGTAATAAATACTATGCAGACTCCGTGAAGGGCCG
ATTCACCATCTCCAGAGACAATTCCAAGAACACGCTGTATCTGCAAATGA
ACAGCCTGAGAGCTGAGGACACGGCTGTGTATTACTGTGCGAAAGATGGA
TTTGAGGAGGGTTACGATTTTTGGAGTGGTTATTATTCCACGTCGACGAT
TTACTACTACTACTACGGTATGGACGTCTGGGGCCAAGGGACC
>CLL1279VH1
CAGGTGCAGCTGGTGCAGTCTGGGGCTGAGGTGAAGAAGCCTGGGGCCTC
AGTGAAGGTCTCCTGCAAGGCTTCTGGATACACCTTCACCGGCTACTATA
TGCACTGGGTGCGACAGGCCCCTGGACAAGGGCTTGAGTGGATGGGATGG
ATCAACCCTAACAGTGGTGGCACAAACTATGCACAGAAGTTTCAGGGCTG
GGTCACCATGACCAGGGACACGTCCATCAGCACAGCCTACATGGAGCTGA
GCAGGCTGAGATCTGACGACACGGCCGTGTATTACTGTGCGAGAGCTCAG
TGGCTGGGCACCACCTACTTTGACTACTGGGGCCAGGGAACC
>CLL1280VH3
GAGGTGCAGCTGGTGGAGTCTGGGGGAGGCTTGGTAAAGCCTGGGGGGTC
CCTTAGACTCTCCTGTGCAGCCTCTGGTTTCACTTTCAGTAACGCCTGGA
TGAACTGGGTCCGCCAGGCTCCAGGGAAGGGGCTGGAGTGGGTCGGCCGT
ATTAAAAGCAAAACTGATGGTGGGACAACAGACTACGCTGCACCCGTGAA
AGGCAGATTCACCATCTCAAGAGATGATTCAAAAAACACGCTGTATCTGC
AAATGAACAGCCTGAAAACCGAGGACACAGCCGTGTATTACTGTACCACA
GAGATGGTTCGGGCATTACTATGGTTCGGGGAGTTCTCAGGCAACTGGTT
CGACCCCTGGGGCCNGGGAACCCTGGTCACCGTCTTCCTCAGGTAAGGG
>CLL1281VH5
GAGGTGCAGCTGGTGCAGTCTGGAGCAGAGGTGAAAAAGCCCGGGGAGTC
TCTGAAGATCTCCTGTAAGGGTTCTGGATACAGCTTTACCAGCTACTGGA
TCGGCTGGGTGCGCCAGATGCCCGGGAAAGGCCTGGAGTGGATGGGGATC
ATCTATCCTGGTGACTCTGATACCAGATACAGCCCGTCCTTCCAAGGCCA
GGTCACCATCTCAGCCGACAAGTCCATCAGCACCGCCTACCTGCAGTGGA
GCAGCCTGAAGGCCTCGGACACCGCCATGTATTACTGTGCGAGACATCGA
GGGTGGGGCTTAGTGGTGGTAGCTGCTACTCCATGGTACTACTACTACGG
TATGGACGTCTGGGGCCAAGGGACC
>CLL1282VH3aMc_non_productive
CTTGTTGCTATATTAGAAGGTGTCCAGTGTGAGGTGCAGCTGGTGGAGTC
TGGGGGAGGCTTGGTACAGCCTGGGGGGTCCCTGAGACTCTCCTGTGCAG
CCTCTGGATTCACCTTCAGTAGCTACGACATGCACTGGGTCCGCCAAGCT
GCAGGAAAAGGTCTGGAGTGGGTCGCAGCTATTGGTACTGCTGGTGACAC
ATACTACCCACACTCCGTGAAGGGCCGATTCACCATCTCCAGAGAAAATG
CCGAGAACTCCTTGTATCTTCAAATGAACAGCCTGAGAGCCGGGGACACG
GCTCTGTATTACTGTGCAAGAGATCCGGGGGGTGATGGGAGCCACACCTT
TGACTACTGGGGCCAGGGAATCCTGGTCACCGTCTCCTCAGGGAGTGCAT
CCGCCCCAACCCTTTTCCCCCTCGTCTCCTGTGAGAATTCCCCGTCGGAT
ACGAGCAGCGTGGCCGTTGGCTGCCTCGCACAGGACTTCCTTCCCGACT
>CLL1283VH4
CAGCTGCAGCTGCAGGAGTCGGGCCCAGGACTGGTGAAGCCTTCGGAGAC
CCTGTCCCTCACCTGCACTGTCTCTGGTGGCTCCATCAGCAGTAGTAGTT
ACTACTGGGGCTGGATCCGCCAGCCCCCAGGGAAGGGGCTGGAGTGGATT
GGGAGTATCTATTATAGTGGGAGCACCTACTACAACCCGTCCCTCAAGAG
TCGAGTCACCATATCCGTAGACACGTCCAAGAACCAGTTCTCCCTGAAGC
TGAGCTCTGTGACCGCCGCAGACACGGCTGTGTATTACTGTGCGAGACTG
TCCCCCCCCGCTCCGTGGGAGCTACTAGGGGGTCGTGGGTTACTGTACTA
CTTTGACTACTGGGGCCAGGGAACC
>CLL1284VH3
CAGGTGCAGCTGGTGGAGTCTGGGGGAGGCTTGGTCAAGCCTGGAGGGTC
CCTGAGACTCTCCTGTGCAGCCTCTGGATTCACCTTCAGTGACTACTACA
TGAGCTGGATCCGCCAGGCTCCAGGGAAGGGGCTGGAGTGGGTTTCATAC
ATTAGTAGTAGTGGTAGTACCATATACTACGCAGACTCTGTGAAGGGCCG
ATTCACCATCTCCAGGGACAACGCCAAGAACTCACTGTATCTGCAAATGA
ACAGCCTGAGAGCCGAGGACACGGCCGTGTATTACTGTGCGAGAGATACG
TATTACTATGATAGTAGTGGTTACCGAAGTCTACAGGCCTACTACTACTA
CTACGGTATGGACGTCTGGGGCCAAGGGACC
>CLL1286VH3
GAAATATTTCTGTTGGAGTCTGGGGGAGGCTCGGTGCAGCCTGGGGGGTC
CCTGAGACTCTCCTGTGCAGCCTCTGAATTCACCTTTAGAAGCTATGCCA
TGACCTGGGTCCGCCAGGCTCCAGGGAAGGGGCTGGAGTGGGTCTCAGGT
ATTAGTGGTAGTGACGGTATTACATACTATGCAGACTCCGTGAAGGGCCG
GTTCACCATCTCCAGAGACAATTCCCAGAATACAGTATATCTGCAAATGA
ACAGCCTGAGAGTCGAGGACACGGCCGTATATTACTGTGCGAAAGGAGGC
CCCACTCTGGATACAGCTATGGTTAATTTTGACTTTTGGGGCCAGGGAAC
CNNGGTCACCGTCTCC
>CLL1287VH1
CAGGTGCAGCTGGTGCAGTCTGGGGCTGAGGTGAAGAAGCCTGGGGCCTC
AGTGAAGGTTTCCTGCAAGGCATCTGGATACACCTTCACCAGCTACTATA
TGCACTGGGTGCGACAGGCCCCTGGACAAGGGCTTGAGTGGATGGGAATA
ATCAACCCTAGTGGTGGTAGCACAAGCTACGCACAGAAGTTCCAGGGCAG
AGTCACCATGACCAGGGACACGTCCACGAGCACAGTCTACATGGAGCTGA
GCAGCCTGAGATCTGAGGACACGGCCGTGTATTACTGTGCGAGAGAGCAG
TGGCTGGTACATACCCACATTGACTACTGGGGCCAGGGAACC
>CLL1288VH3
CAGGTGCAGCTGGTGGAGTCTGGGGGAGGCTTGGTCAAGCCTGGAGGGTC
CCTGAGACTCTCCTGTGCAGCCTCTGGATTCACCTTCAGTGACTACTACA
TGAGCTGGATCCGCCAGGCTCCAGGGAAGGGGCTGGAGTGGGTTTCATAC
ATTAGTAGTAGTGGTAGTACCATATACTACGCAGACTCTGTGAAGGGCCG
ATTCACCATCTCCAGGGACAACGCCAAGAACTCACTGTATCTGCAAATGA
ACAGCCTGAGAGCCGAGGACACGGCCGTGTATTACTGTGCGAGAGACCCC
TCTAGCAGTGGCTGGTATATCTACTACTACGGTATGGACGTCTGGGGCCA
AGGGACC
>CLL1289VH3
CAGGTGCAGCTGGTGGAGTCTGGGGGAGGCGTGGTCCAGCCTGGGAGGTC
CCTGAGACTCTCCTGTGCAGCCTCTGGATTCACCTTCAGTAACTATGGCA
TGCACTGGGTCCGCCAGGCTCCAGGCAAGGGGCTGGAGTGGGTGGCAGTT
ATATCATATGATGGAAGTAATAAATACTATGCAGACTCTGTGAAGGGCCG
ATTCACCATCTCCAGAGACAATTCCAAGAACACACTGCATCTGCAAATGA
ACAGCCTGAGAACTGAGGACACGGCTGTGTATTACTGTGCGAAGGATCTT
CGGTTGTGGGAGCTATTCGATGTTTTTGATATCTGGGGCCAAGGGACAAT
GGTCACCGTCTCTTCAGGTA
>CLL1290VH3
CAGGTGCAGCTGGTGGAGTCTGGGGGAGGCGTGGTCCAGCCTGGGAGGTC
CCTGAGACTCTCCTGTGCAGCCTCTGGATTCACCTTCAGTAGCTATGGCA
TGCACTGGGTCCGCCAGGCTCCAGGCAAGGGGCTGGAGTGGGTGGCAGTT
ATATCATATGATGGAAGTAATAAATACTATGCAGACTCCGTGAAGGGCCG
ATTCACCATCTCCAGAGACAATTCCAAGAACACGCTGTATCTGCAAATGA
ACAGCCTGAGAGCTGAGGACACGGCTGTGTATTACTGTGCGAAAGGTCCC
TCCGGTGACTACGTATTCCCTTTCGACTACTGGGGCCAGGGAACC
>CLL1291VH3
GAGGTTCAACTAGTGGAGTCTGGGGGAGGCTTGGTCCAGCCTGGGGGGTG
CCTGAGACTCTCCTGTGCAGCCTCTGGATTCACCGTCAGTACCAACTATA
TGAGCTGGGTCCGCCAGGCTCCAGGGAAGGGGCTGGAGTGGGTCTCAGTT
CTTTTTAGAGATGGGACCACATATTACGCAGACTCCGTGAAGGGCAGATT
CAACATCTCCAGAGACAATTTCAAGAATATGCTCTATCTTCAAATGAACA
GCCTGAGAGCCGAGGACACGGCTGTTTATTACTGTGCGAGAGCGCCCTAT
AGTATTGGCTGGACGGCAGAATTTGACTACTGGGGCCAGGGAACC
>CLL1292VH3
CAGGTGCAGCTGGTGGAGTCTGGGGGAGGCGTGGTCCAGCCTGGGAGGTC
CCTGAGACTCTCCTGTGCAGCGTCTGGATTCACCTTCAGTAGCTATGGCA
TGCACTGGGTCCGCCAGGCTCCAGGCAAGGGGCTGGAGTGGGTGGCAGTT
ATATGGTATGATGGAAGTAATAAATACTATGCAGACTCCGTGAAGGGCCG
ATTCACCATCTCCAGAGACAATTCCAAGAACACGCTGTATCTGCAAATGA
ACAGCCTGAGAGCCGAGGACACGGCTGTGTATTACTGTGCGAGAGATCTT
TGGAGTACCAGCTACAAAAGGGACTACTACTACTACGGTATGGACGTCTG
GGGCCAAGGGACC
>CLL1294VH3M
GAGGTACAGCTGGTGGAGTCTGGGGGAGGCCTGGTCATGCCTGGGGGGTC
CCTGAGACTCTCCTGTGCAGCCTCTGGATTTATCTTCAGTGACTATAACA
TGAACTGGGTCCGCCTGGCTCCAGGGAGCGGGCTGGAGTGGGTCTCATCC
ATTACTACTAATAGTGGTCACATATACTACGCAGACTCAGTGAAGGGCCG
ATTCACCATCTCCAGGGACAACGCCCAGAACTCGTTGTATCTGCAAATGA
ACATCCTGACAGCCGAGGACACGGCTGTATATTTCTGTGCGAGAGACCCT
TACAGGGGACTCTATGGTATGTTCTACTTCTACTACATGGACGTCTGGGG
CAAAGGGACCACGGTCACCGTCTCCTCAGGGAGTGCATCCGCCCCAACC
>CLL1295VH1M
CAGGTGCAGCTGGTGCAGTCTGGGGCTGAGGTGAAGAAGCCTGGGTCCTC
GGTGAAGGTCTCCTGCAAGGCTTCTGGAGGCACCTTCAGCAGCTATGCTA
TCAGCTGGGTGCGACAGGCCCCTGGACAAGGGCTTGAGTGGATGGGAGGG
ATCATCCCTATCTTTGGTACAGCAAACTACGCACAGAAGTTCCAGGGCAG
AGTCACGATTACCGCGGACGAATCCACGAGCACAGCCTACATGGAGCTGA
GCAGCCTGAGATCTGAGGACACGGCCGTGTATTACTGTGCGAGAGATATT
GTGGATGGAGGATATTGTAGTGGTGGTACCTGCTACTCTTGGTACTACTT
CGGTACGGACGTCTGGGGCCAAGGGACCACGGTCACCGTCTCCTCAGGG
>CLL1297VH1M
CAGGTCCAGCTGGTGCAGTCTGGGGCTGAGGTGAAGAAGCCTGGGTCCTC
GGTGAAGGTCTCCTGCAAGGCTTCTGGAGGCACCTTCAGCAGCTATGCTA
TCAGCTGGGTGCGACAGGCCCCTGGACAAGGGCTTGAGTGGATGGGAGGG
ATCATCCCTATCTTTGGTACAGCAAACTACGCACAGAAGTTCCAGGGCAG
AGTCACGATTACCGCGGACGAATCCACGAGCACAGCCTACATGGAGCTGA
GCAGCCTGAGATCTGAGGACACGGCCGTGTATTACTGTGCGAGAGCAACA
ATGAATTACGATTTTTGGAGTGGTTATCCCCCGACGGCGCTCTACTACTA
CTACGGTATGGACGTCTGGGGCCAAGGGACCACGGTCACCGTCTCCTCA
>CLL1298VH3
GAGGTGCAGCTGGTGGAGTCTGGGGGAGGCTTGGTCCAGCCGGGGGGGTC
CCTGACACTCTCCTGTGCAGCCTCTGGATTCACATTTAGTAGTTATTGGA
TGAGCTGGGTCCGCCAGGCTCCAGGGAAGGGGCTGGAGTGGGTGGCCAAT
ATAAAACAAGATGGAAGTGAGAAATACCATGTTGACTCTGTGAAGGGCCG
ATTCACCATCTCCAGAGACAACACCAAAAAGTTACTGTATCTACAAATGA
ACAGCCTGAGAGCCGAGGACACGGCTACGTATTACTGTGCGAGAGATAAG
GAGTCAGTGGCAGGTTATTACTACTATGGTTTGGACGTCTGGGGCCAAGG
GACC
>CLL1299VH3M
GAGGTGCAGCTGTTGGAGTCTGGGGGAGACTTGGTACAGCCGGGGGGGTC
CCTGAGACTCTCCTGTGCAGCCTCTGGATTCACCTTTAGCAGCTATGCTA
TGACCTGGGTCCGCCAGGCTCCAGGGAAGGGGCTGGAGTGGGTCTCCGCT
ATTAGTGGTAGTGGCGGTAGCACAAACTACGGAGACTCCGTGAAGGGCCG
GTTCACCATCTCCAGAGACAATTCCAACAACACCCTGTATCTGCAAATGG
ACAGCCTGAGACCCGAGGACACGGCCGTGTATTATTGTGCGAAAGGTCTT
GTAATTGGACTCCCAGACGTCTGGGGTCAAGGGACCTCGGTCACCGTCTC
CTCAAGGAGTGCATCCGCCCCAACCCTTTTCCCCCTCGTCTCCTGTGAG
>CLL1300VH3M
GAAATACAACTGGTGGAGTCTGGGGGAGGCTTGCTCCAGCCGGGGGGGTC
CCTGAGACTCTCCTGTGTAGCCTCTGGATTCACGTTTAGTAGATATTGGA
TGAGTTGGGTCCGCCAGGCTCCAGGGAAAGGGCTGGAGTGGGTGGCCACC
ATCAAACAAGATGGACGTGAGAAAGAATATGTGGACTCTGTGAAGGGCCG
ATTCACCATCTCCAGGGACAATGCCGAGAAGTCACTTTATTTGCAAACGA
ACAGTCTGAGAGTCGAGGACACGGCTATATATTACTGTGCGAAGACAAAT
TATGACTCCGATGGGAAGTCGAAATACAGGCACTTCGATCTCTGGGGCCG
TGGCACCCTGGTCACTGTCTCATCAGGGAGTGCATCCGCCCCAACCCTT
>CLL1300VH1Mc_non_productive
TATCCGACGGGGAATTCTCACAGGAGACGAGGGGGAAAAGGGTTGGGGCG
GATGCACTCCCTGAGGAGACGGTGACCAGGGTTCCCTGGCCCCAGTAGTC
AAAGNAGTACGAACTACTATCATAGTAATAATCTCTCGCACAGTAATACA
CGGCCGTGTCGTCAGATNTCAGNCTGCTCAACTCCATGTAGGCTGTGCTG
ATGGACGTGTCCCTGGTCATGGTGACCCTGCCCTGAAACTTCTGTGCATA
GTTTGTGNCACCACTGTTAGGGTTGATCCATCCCATCCACTCAAGCCCTT
GTCCAGGGGCCTGTCGCACCCAGTGTATATAGTAGNCGGTGAAGGTGTAT
GCAGAAGCCTTGCAGGAGACCTTCACTGAGGCCCCAGGCTTCTTCACCTC
AGCCCCAGACTGCACCAGCTGCACCTGGGAGTGGGCTCCTGTGGCTGCTG
CCACCAAGAAGAGGATCCTC
>CLL1301VH4M
CAGGTGCAGCTGCAGGAGTCGGGCCCAGGACTGGTGAAGCCTTCACAGAC
CCTGTCCCTCACCTGCGCTGTCTCTGGTGGCTCCATCAGCAGTGGTGGTT
ACTACTGGAGCTGGATCCGCCAGCACCCAGGGAAGGGCCTGGAGTGGATT
GGGTACATCTATTACAGTGGGAGCACCTACTACAACCCGTCCCTCAAGAG
TCGAGTTACCATATCAGTAGACACGTCTAAGAACCAGTTCTCCCTGAAGC
TGAGCTCTGTGACTGCCGCGGACACGGCCGTGTATTACTGTGCGAGAGCG
CCCATAGGGTCTACGATTTTTGGAGTGGTTATTATACGTTTTGCTTTTGA
TATCTGGGGCCAAGGGACAATGGTCACCGTCTCTTCAGGGAGTGCATCC
>CLL1302VH3
GAGGTGCAGTTGGTGGAGTCTGGAGGAGGATTGATCCAGCCTGGGGGGTC
CCTGAGACTCTCCTGTGTAGCCTCTGGATTCTTCGTCAGTGACAACTATA
TGAGCTGGGTCCGCCAGGCTCCAGGGAAGGGGCTGGAGTGGGTCTCAGTT
ATTTATGGCGGTGGTTCCACGTACTACGCAGACTCCGTGAGGGGCCGATT
CACCATCTCCAGAGACAATTCCAGGAACACATTGTTTCTTCAAATGACCA
GGTTGAGAGCCGACGACACGGCCATATATTACTGTGCGAGAGATGCATCT
AGCAGCAGCTTGAGTTACTGGGGCCGGGGAACCACGGTCACCGTCTCCTC
AGGTA
>CLL1303VH3
GAGGTGCAGCTGGTGGAGTCTGGGGGAGGCTTGGTACAGCCTGGGGGGTC
CCTGAGACTCTCCTGTGCAGCCTCTGGATTCACCTTCAGTAGCTATAGCA
TGAACTGGGTCCGCCAGGCTCCAGGGAAGGGGCTGGAGTGGGTTTCATAC
ATTAGTAGTAGTAGTAGTACCATATACTACGCAGACTCTGTGAAGGGCCG
ATTCACCATCTCCAGAGACAATGCCAAGAACTCACTGTATCTGCAAATGA
ACAGCCTGAGAGACGAGGACACGGCTGTGTATTACTGTGCGAGAGTTTCA
CCCGGAGAGCCTTTGATTTGGAGTGGTTATTATAAGAACTACTACTACTA
CGGTATGGACGTCTGGGGCCAAGGGACCNNGGTCACCGTCTCC
>CLL1304VH3
GAGGTGCAGCTGGTGGAGTCTGGGGGAGGCTTGGTACAGCCTGGAGGGTC
CCTGAGACTCTCCTGTGCAGCCTCTGGATTCACCTTCAGTAGTTATGAAA
TGAACTGGGTCCGCCAGGCTCCAGGGAAGGGGCTGGAGTGGGTTTCATAC
ATTAGTAGTAGTGGTAGTACCATATACTACGCAGACTCTGTGAAGGGCCG
ATTCACCATCTCCAGAGACAACGCCAAGAACTCACTGTATCTGCAAATGA
ACAGCCTGAGAGCCGAGGACACGGCTGTTTATTACTGTGCGAGAGATTCT
CAGTTGGTGGTGGTAGCTGCTATCTACTACTACTACTACGGTATGGACGT
CTGGGGCAAAGGGACC
>CLL1305VH1
CAGGTTCAGCTGGTGCAGTCTGGAGCTGAGGTGAAGAAGCCTGGGGCCTC
AGTGAAGGTCTCCTGCAAGGCTTCTGGTTACACCTTTACCAGCTATGGTA
TCAGCTGGGTGCGACAGGCCCCTGGACAAGGGCTTGAGTGGATGGGATGG
ATCAGCGCTTACAATGGTAACACAAACTATGCACAGAAGCTCCAGGGCAG
AGTCACCATGACCACAGACACATCCACGAGCACAGCCTACATGGAGCTGA
GGAGCCTGAGATCTGACGACACGGCCGTGTATTACTGTGCGAGAGATCGG
ACGTCGGCTCCGACCTCCTCGTTCGGGGAGTTATTACTAAGCCCCCTCTT
TGACTACTGGGGCCAGGGAACC
>CLL1306VH4
CAGCTGCAGCTGCAGGAGTCGGGCCCAGGACTGGTGAAGCCTTCGGAGAC
CCTGTCCCTCACCTGCACTGTCTCTGGTGGCTCCATCAGCAGTAGTAGTT
ACTACTGGGGCTGGATCCGCCAGCCCCCAGGGAAGGGGCTGGAGTGGATT
GGGAGTATCTATTATAGTGGGAGCACCTACTACAACCCGTCCCTCAAGAG
TCGAGTCACCATATCCGTAGACACGTCCAAGAACCAGTTCTCCCTGAAGC
TGAGCTCTGTGACCGCCGCAGACACGGCTGTGTATTACTGTGCGAGGGAC
CGCCTAGGATATTGTAGTAGTACCAGCTGCTATATCTACTACTACGGTAT
GGACGTCTGGGGCAAAGGGACC
>CLL1307VH3G
CAAGTGCAGCTGGTGGAGTCGGGGGGAGGCGTGGTCCAGCCTGGGACGTC
CCTGACACTCTCCTGTGCAGCCTCTGGAATCACCTTCAGTAGCCAAGCCA
TGCACTGGGTCCGCCAGGCTCCAGACAAGGGACTGGAGTGGGTGGCAGTT
ATATCATCTGATGAAAGTTATAAATACTATGCAGACTCCGTGAAGGGCCG
ATTCACCATCTCCAGAGACGAATCCCAGAACACGCTGTATCTGCAAATGA
ACAGTCTGAGAGCTGAGGACACGGCTGTCTATTACTGTGCGAAAGATCAA
GGGAACAGTGGCTGGTATGGTTATTATTACTATTATGGTATGGACGTCTG
GGGCCAAGGGACCACGGTCATCGTCTCCTCAGCCTCCACCAAGGGCCCA
>CLL1308VH4
CAGGTGCAGCTACAGCAGTGGGGCGCAGGACTGTTGAAGCCTTCGGAGAC
CCTGTCCCTCACCTGCGCTGTCTATGGTGGGTCCTTCAGTGGTTACTACT
GGAGCTGGATCCGCCAGCCCCCAGGGAAGGGGCTGGAGTGGATTGGGGAA
ATCAATCATAGTGGAAGCACCAACTACAACCCGTCCCTCAAGAGTCGAGT
CACCATATCAGTAGACACGTCCAAGAACCAGTTCTCCCTGAAGCTGAGCT
CTGTGACCGCCGCGGACACGGCTGTGTATTACTGTGCGAGACTCTTAGCT
GGGGCCTTTTACTACTACTACTACGGTATGGACGTCTGGGGCCAAGGGAC
C
>CLL1309VH4
CAGCTGCAGCTGCAGGAGTCGGGCCCAGGACTGGTGAAGCCTTCGGAGAC
CCTGTCCCTCACCTGCACTGTCTCTGGTGGCTCCATCAGCAGTAGTAGTT
ACTACTGGGGCTGGATCCGCCAGCCCCCAGGGAAGGGGCTGGAGTGGATT
GGGAGTATCTATTATAGTGGGAGCACCTACTACAACCCGTCCCTCAAGAG
TCGAGTCACCATATCCGTAGACACGTCCAAGAACCAGTTCTCCCTGAAGC
TGAGCTCTGTGACCGCCGCAGACACGGCTGTGTATTACTGTGCGAGACGG
CGCTACTATGGTTCGGGGAGTTATTATCTAGTCCCGGATGCTTTTGATAT
CTGGGGCCAAGGGACAATGGTCACCGTCTCTTCAGG
>CLL1311VH1
CAGGTGCAGCTGGTGCAGTCTGGGGCTGAGGTGAAGAAGCCTGGGTCCTC
GGTGAAGGTCTCCTGCAAGGCTTCTGGAGGCACCTTCAGCAGCTATGCTA
TCAGCTGGGTGCGACAGGCCCCTGGACAAGGGCTTGAGTGGATGGGAGGG
ATCATCCCTATCTTTGGTACAGCAAACTACGCACAGAAGTTCCAGGGCAG
AGTCACGATTACCGCGGACAAATCCACGAGCACAGCCTACATGGAGCTGA
GCAGCCTGAGATCTGAGGACACGGCCGTGTATTACTGTGCGAGAGATCCA
GATATTGTAGTAGTACCAGCTGCTTTCGAGTACTACTACTACGGTATGGA
CGTCTGGGGCCAAGGGACC
>CLL1312VH1
CAGGTTCAGCTGGTGCAGTCTGGAGCTGAGGTGAAGAAGCCTGGGGCCTC
AGTGAAGGTCTCCTGCAAGGCTTCTGGTTACACCTTTACCAGCTACGGTA
TCAGCTGGGTGCGACAGGCCCCTGGACAAGGGCTTGAGTGGATGGGATGG
ATCAGCGCTTACAATGGTAACACAAACTATGCACAGAAGCTCCAGGGCAG
AGTCACCATGACCACAGACACATCCACGAGCACAGCCTACATGGAGCTGA
GGAGCCTGAGATCTGACGACACGGCCGTGTATTACTGTGCGAGAGAGCAG
TGGCTGCCAATCGACTACTTTGACTACTGGGGCCAGGGAACC
>CLL1313VH2
CAGATCACCTTGAAGGAGTCTGGTCCTACGCGGGTGAAACCCACACAGAC
CCTCACGCTGACCTGCTCCTTCTCTGGGTTCTCACTCACCGCTCGCCCAG
TGGGAGTGGGCTGGATCCGTCAGGCCCCAGGAAAGGCCCTGGAGTGGCTT
GCAGTCATTTATTGGGATGATGATAAGCGCTACAGCCCATCTCTGAGGAG
CAGACTCAGTGTCACCAAGGACACCTCCAAAAACCAGGTTGTCCTTACAA
TGACCAACATGGACCCTGTAGACACAGCCACATATTACTGTGCTCACAGG
GCGAATTGGAACGGTTATTGGGACCTATCCTACTTTGACTACTGGGGCCA
GGGATCCCTGGTCACCGTCTCCTCAGGTGAGTCCTCACAACCTCTCTCC
>CLL1315VH4
CAGGTGCAGCTACAGCAGTGGGGCGCAGGACTATTGAAGCCTGCGGAGAC
CCTGTCCCTCACCTGCGCTGTCTATGGCGGGTCCCTCAGGGGTTACTATT
GGACTTGGATCCGCCAGCCCCCAGGGAAGGGGCTGGAGTGGATTGGGGAA
ATCAATCATAGTGGAAACACCAACTGCAACCCGGCCCTCAAGAGCCGAGT
TACCATTTCAGTAGACGCGTCCAAGAACCAGTTCTCCCTGAAAATGAACT
CTTTGACCGCCGCGGACACGGCTGTCTATTTCTGTGCGAGAGGCTTAGAA
ACTGGAACGACGGGTGTGTGGTTCGACCCCTGGGGCCAGGGAACC
>CLL1316VH1M
CAGGTGCAGCTGGTGCAGTCTGGGGCTGAGGTGAAGAAGCCTGGGTCCTC
GGTGAAGGTCTCCTGCACGGCCTCTGGAGGCACCTTCACCAGTTATGTTA
TCAGTTGGGTGCGACAGGCCCCTGGACAAGGGCTTGAGTGGATGGGAGGC
ATCACCCCTATTTATGATAAGCCAAACTACGCACAGAAATTCCAGGGAAG
ACTCACGATTACCGCGGACGAATTTACGAGCACAGCCTTCATGGAACTGA
GCAGCCTGAGGTCTGAGGACACGGCCGTGTATTACTGTGCGAGAGCAGAC
TACGGTGAATTCGGAATTTACGGGACGACCTACTACTACTACGGCATGGA
CGTCTGGGGCCAGGGGACCACGGTCACCGTCTCCTCAGGGAGTGCATCCG
CCCCAACC
>CLL1316VH4M
CAGCTGCAGCTGCAGGAGTCGGGCCCAGGACTGGGGAAGCCTTCGGAGAC
CCTGTCCCTCACCTGCACTATTTCTGGTGCCTCCGTCACCAGTAATGTTT
ACTACTGGGGCTGGATCCGCCAGCCCCCAGGGAAGGGGCTGGAGTGGATT
GGGACTTTCTATAATAGTGCAACCTACTACAATTCGTCCCTCATGAGTCG
AGTCACCATATCCATAGACACGTCGAAGAACCAATTCTCCCTGAGGCTGA
GCTCTGTGACCGCCTCAGACACGGCTGTCTATTACTGTGCGAGACATATC
TACGGACGCGGTTTGGGCGTCTGGGGCCAAGGGACCACGCTCACCGTCTC
CTCAGGGAGTGCATCCGCCCCAACCCTTTTCCCCCTCGTCTCCTGTGAGA
ATTCCCCGTCGGATACGAGCAGCGTGGCCGTGGTG
>CLL1317VH4
CAGGTGCAGCTGCAGGAGTCGGGCCCAGGACTGGTGAAGCCTTCGGAGAC
CCTGTCCCTCACCTGCACTGTCTCTGGTGGCTCCATCAGTAGTTACTACT
GGAGCTGGATCCGGCAGCCCCCAGGGAAGGGACTGGAGTGGATTGGGTAT
ATCTATTACAGTGGGAGCACCAACTACAACCCCTCCCTCAAGAGTCGAGT
CACCATATCAGTAGACACGTCCAAGAACCAGTTCTCCCTGAAGCTGAGCT
CTGTGACCGCTGCGGACACGGCCGTGTATTACTGTGCGAGGAACCCATAT
TGTGGTGGTGACTGCTATTCGGATGCTTTTGATATCTGGGGCCAAGGGAC
AATGGTCACCGTCTCTT
>CLL1318VH1
CAGGTGCAGCTGGTGCAGTCTGGGGCTGAGGTGAAGAAGCCTGGGTCCTC
GGTGAAGGTCTCCTGCAAGGCTTCTGGAGGCACCTTCAGCAGCTATGCTA
TCAGCTGGGTGCGACAGGCCCCTGGACAAGGGCTTGAGTGGATGGGAGGG
ATCATCCCTATCTTTGATACAGCAAACTACGCACAGAAGTTCCAGGGCAG
AGTCACGATTACCGCGGACGAATCCACGAGCACAGCCTACATGGAGCTGA
GCAGCCTGAGATCTGAGGACACGGCCGTGTATTACTGTGCGAGAGCTAAT
AGCAGCAGCTGGTACAGGGGGTCCCCATATTACTACTACTACTACGGTAT
GGACGTCTGGGGCCAAGGGACC
>CLL1319VH4
CAGGTGCAGCTGCAGGAGTCGGGCCCAGGACTGGTGAAGCCTTCACAGAC
CCTGTCCCTCACCTGCACTGTCTCTGGTGGCTCCATCAGCAGTGGTGGTT
ACTACTGGAGCTGGATCCGCCAGCACCCAGGGAAGGGCCTGGAGTGGATT
GGGTACATCTATTACAGTGGGAGCACCTACTACAACCCGTCCCTCAAGAG
TCGAGTTACCATATCAGTAGACACGTCTAAGAACCAGTTCTCCCTGAAGC
TGAGCTCTGTGACTGCCGCGGACACGGCCGTGTATTACTGTGCGAGAGAT
TTATACGGGTGGACGTATTGTAGTAGTACCAGCTGCTATAGGTACTACGG
TATGGACGTCTGGGGCCAAGGGACC
>CLL1320VH3M
GAAGTGGAACTGGTGGAGTCTGGGGGAAACTTGGTACAGCCTGGCAGGTC
CCTGAGACTCTCCTGTGCAGCCTCTGGATTCATTTTTGATGATTATGCCA
TGCACTGGGTCCGACAAGCTCCAGGAAAGGGCCTGGAGTGGGTCTCAGGT
ATTAGTTGGAATAGTGGTATCATAGGTTATGCGGACTCTGTGAAGGGTCG
ATTCACCACCTCCAGAGACAACCCCGGGAACTCACTGTATCTCCAAATGA
GCAGTCTGAGACCTGAGGACACGGCCTTTTATTACTGTGTAAAAGATACG
AGGTCAGAAATGTCTACAACCAAGTTTGACTACTGGGGCCAGGGAACCCT
GGTCACCGTCTCCTCAGGGAGTGCATCCGCCCCAACCCTTTTCCCCCTC
>CLL1321VH3
CAGGTGCAGCTGGTGGAGTCTGGGGGAGGCGTGGTCCAGCCTGGGAGGTC
CCTGAGACTCTCCTGTGCAGCGTCTGGATTCACCTTCAGTAGCTATGGCA
TGCACTGGGTCCGCCAGGCTCCAGGCAAGGGGCTGGAGTGGGTGGCAGTT
ATATGGTATGATGGAAGTAATAAATACTATGCAGACTCCGTGAAGGGCCG
ATTCACCATCTCCAGAGACAATTCCAAGAACACGCTGTATCTGCAAATGA
ACAGCCTGAGAGCCGAGGACACGGCTGTGTATTACTGTGCGAGAGCGGCC
AGTATTACGATTTTTGGAGTGGTTACCCAGGAGTACTTTGACTACTGGGG
CCAGGGAACCCTGGTCACCGTCTCCTCAGGTAAGGGCGAATTCCAGCAC
>CLL1322VH3
GAGGTGCAGGTGGTGGAGTCCGGGGGAGGCTTGGTCCAGCCTGGGGGGTC
CCTGAAACTCTCCTGTACAGCCTCTGGGTTCACCTTCAGTGACTCTGCTA
TACACTGGGTCCGCCAGGCTTCCGGGAAAGGGCTGGAGTGGGTTGGCCGT
ACTAGAAGCAAAGCTAACAACTACGCGACAGCATATGCTGCGTCGGTCAA
AGGCAGGTTCACCATCTCCAGAGATGAAGCACAGAACACGGCGTATCTGC
AAATGGACAGCCTGAAAACCGAGGACACGGCCGTGTATTACTGTACTAGA
TCATTGGACTATGGTGGTAACTTCCACTTTGACTACTGGGGCCAGGGAAC
C
>CLL1323VH4
CAGGTGCAGCTGCAGGAGTCGGGCCCAGGACTGGTGAAGCCTTCACAGAC
CCTGTCCCTCACCTGCACTGTCTCTGGTGGCTCCATCAGCAATACTGATT
ACTACTGGAGCTGGATCCGCCAGCACCCAGGGAAGGGCCTGGAGTGGATT
GGGTACATCTATTACAGTGGGAGCATTTACTACAACCCGTCCCTCAAGAG
TCGAGTTACCATATCAGTAGACAAGTCTAAGAACCAGTTCTCCCTGAAGC
TGAGCTCTGTGACTGCCGCGGACACGGCCGTGTATTACTGTGCGAGAGTC
TCTGGGGCTGGTGATTGTAGTGGTGGTAGATGCTACTCCTGGGACTACTA
CTACGGTATGGACGTCTGGGGCCAAGGGACCNNGGTCACCGTCTCT
>CLL1324VH1
CAGGTGCAGCTGGTGCAGTCTGGGGCTGAGGTGAAGAAGCCTGGGTCCTC
GGTGAAGGTCTCCTGCAAGGCTTCTGGAGGCACCTTCAGCAGCTATGCTA
TCAGCTGGGTGCGACAGGCCCCTGGACAAGGGCTTGAGTGGATGGGAGGG
ATCATCCCTATCTTTGGTACAGCAAACTACGCACAGAAGTTCCAGGGCAG
AGTCACGATTACCGCGGACGAATCCACGAGCACAGCCTACATGGAGCTGA
GCAGCCTGAGATCTGAGGACACGGCCGTGTATTACTGTGCGAGAGAGGCG
TCCTATGGTTCAGGGAGTTATTATCAACAATACTACTACTACTACTACAT
GGACGTCTGGGGCAAAGGGACC
>CLL1325VH4M
CAGATGCAGCTGCAGGAGTCGGGCCCAGGACTGCTGACGCCTTCGGAGAC
CCTGCCCCTCACCTGCACTGTCTCTGGTGGCTCCGTCAGTAGTGGTAATC
ACTACTGGAGTTGGATCCGGCAGCCCCCAGGGAAGGGACTGGAGTGGATT
GGGTATGTCTTTTACACTGGGGCCACCTACTACAGTCCCTCACTCAAGAG
TCGAGTCACCATATCATTAGACACGTCCAAGAACCAGTTCTCCCTGAGGC
TGACCTCTGTGACCGCTGCGGACACGGCCGTGTATTACTGTGCGAGGTGG
TTTTACGATTTTTGGGGTGGTTCTTACCCCTTCTATTTCTACTACATGGA
CGTCTGGGGCAAGGGGACAACGGTCACCGTCTCCCCAGGGAGTGCATCCG
CCCCAACCCTTTTCCCCCTCGTCTCCTGTGAGAATTCCCCGTCGGATACG
AGCAGCGTGGCCGTTGGCTGCCTCGCACAGGACTTCCTTCCCGACTCCAT
C
>CLL1326VH3
GAGGTGCAGCTGGTGGAGTCTGGAGGAGGCTTGGTCCAGCCTGGGGGGTC
CCTGAGACTCTCCTGTGCAGCCTCTGGGTTCACCGTCAGTAGCAACTACA
TGAGCTGGGTCCGCCAGGCTCCAGGGAAGGGGCTGGAGTGGGTCTCAGTT
ATTTATAGCGGTGGTAGCACATACTACGCAGACTCCGTGAAGGGCCGATT
CACCATCTCCAGACACAATTCCAAGAACACGCTGTATCTTCAAATGAACA
GCCTGAGAGCTGAGGACACGGCCGTGTATTACTGTGCGAGAGATCGGGTG
GATATAGTGGCTACGACTACCTATTACTACTACTACTACGGTATGGACGT
CTGGGGCCAAGGGACC
>CLL1327VH3
GAGGTGTACCTGGTGGAGTCTGGGGGAGGCTTGGTAAAGTCGGGGGGGTC
CCTCAGACTCTCCTGTGAAGTGTCTGGATTCACTTTCACTAACGCCTGGA
TGACCTGGGTCCGCCAGGCTCCAGGGAAGGGGCTGGAGTGGGTTGGCCGT
ATTAAAGGCAGAAGTGATGGTGGGGCAACGGACTACGCTGCAGTCGTGAG
AGGCAGATTCACCTTCTCAAGAGATTATTCAAAAAACACGGTGCATCTGC
AAATGAACAGCCTGAGAACGGAGGACACAGCCGTGTATTACTGTATCACA
GAGGAAGGAAGCTTGGTATCGGCTACGGAAACATTTGACTCCTGGGGCCA
GGGAACCNNGGTCACCGTCTNNNAGGTANNNNNNGGGNNNCTGGCCCAGG
AGTCAAATGTT
>CLL1328VH4
CAGGTGCAGCTGCAGGAGTCGGGCCCAGGACTGGTGAAGCCTTCGGAGAC
CCTGTCCCTCACCTGCACTGTCTCTGGTGGCTCCGTCACTAATGATAATT
ACTACTGGAACTGGGTCCGGCAGTCCCCAGGGAAGGGACTGGAGTGGATT
GGATATATCTATGACAGTGGGAGCACCAACTACAACCCCTCCCTCAAGAG
TCGAGCCACCATATCAGTAGACAGGTCCAAGAACCAGTTCTCCCTGGACC
TGAAATATGTGACCACTGCGGACACGGCCGTATATTTCTGTGCGAGGTCT
ACTTGTAGTGGTTATCACTGCTACATGGACGTCTGGGCCAAAGGGACCNN
GGTCACCGTCTCNTCAGG
>CLL1329VH3
GAGGTGCAGCTGGTGGAGTCGGGGGGAGGCTTGGTCCAGCCTGGAGGGTC
CCTGACACTCTCCTGTGCAGCCTCTGGATTCACCTTCAGTGACCACTACA
TGGACTGGGTCCGCCAGGCTCCAGGGAAGGGGCTGGAGTGGGTTGGCCGT
GTTAGAAACAAAGCTAACAGTTACACCCCAGAGTATGCCGCGTCTGTGAA
AGGCAGATTCACCATTTCAAGAGATGATTCACAGAGTTCAATCTTTATGA
TAATGGACAGCCTGAAGACCGAAGACACGGCCGTGTATTTTTGTGTCAGA
ACTTACGGGACCGGTTGGTCGGACCACTACTTTGACTACTGGGGCCAGGG
AACCC
>CLL1331VH4
CAGCTGCAGCTGCAGGAGTCGGGCCCAGGACTGGTGAAGCCTTCGGAGAC
CCTGTCCCTCACCTGCACTGTCTCTGGTGGCTCCATCAGCAGTAGTAGTT
ACTACTGGGGCTGGATCCGCCAGCCCCCAGGGAAGGGGCTGGAGTGGATT
GGGAGTATCTATTATAGTGGGAGCACCTACTACAACCCGTCCCTCAAGAG
TCGAGTCACCATATCCGTAGACACGTCCAAGAACCAGTTCTCCCTGAAGC
TGAGCTCTGTGACCGCCGCAGACACGGCTGTGTATTACTGTGCGAGAGTA
TCGTACAGTTACTACTTTGACTACTGGGGCCAGGGAACCNNGGTCACCGT
CTC
>CLL1331VH4M
CAGCTGCAGCTGCAGGAGTCGGGCCCAGGACTGGTGAAGCCTTCGGAGAC
CCTGTCCCTCACCTGCACTGTCTCTGGTGGCTCCATCAGCAGTAGTAGTT
ACTACTGGGGCTGGATCCGCCAGCCCCCAGGGAAGGGGCTGGAGTGGATT
GGGAGTATCTATTATAGTGGGAGCACCTACTACAACCCGTCCCTCAAGAG
TCGAGTCACCATATCCGTAGACACGTCCAAGAACCAGTTCTCCCTGAAGC
TGAGCTCTGTGACCGCCGCAGACACGGCTGTGTATTACTGTGCGAGAGTA
TCGTACAGTTACTACTTTGACTACTGGGGCCAGGGAACCCTGGTCACCGT
CTCCTCAGGGAGTGCATCCGCCCCAACCCTTTTCCCCCTCGTCTCC
>CLL1333VH1
CAGGTGCAGCTGGTGCAGTCTGGGGCTGAGGTGAAGAAGCCTGGGTCCTC
GGTGAAGGTCTCCTGCAAGGCTTCTGGAGGCACCTTCAGCAGCTATGCTA
TCAGCTGGGTGCGACAGGCCCCTGGACAAGGGCTTGAGTGGATGGGAGGG
ATCATCCCTATCTTTGGTACAGCAAACTACGCACAGAAGTTCCAGGGCAG
AGTCACGATTACCGCGGACGAATCCACGAGCACAGCCTACATGGAGCTGA
GCAGCCTGAGATCTGAGGACACGGCCGTGTATTACTGTGCAGTTGGCGTA
CTATGGTTCGGGGAGTTATTATTTTCCTACTACTACTACTACGGTATGGA
CGTCTGGGGCCAAGGGACCNNGGTCACCGTCTCC
>CLL1334VH4
CAGGTGCGGCTACAGCAGTGGGGCGCAGGGCTGTTGAAGCCTTCGGAGAC
CCTGTCCCTCAACTGCGCTGTCTATGGTGGGTCCTTCAGTGGTCACTACT
GGACCTGGGTCCGCCAGCCCCCAGGGAAGGGGCTGGAGTGGATTGGACAA
ACCAATCATGGTGGAACCACCAACTACAACCCGTCCCTCGAGGGTCGAGT
CACCATATCAGTAGACACGTCCAAGAACCAGTTCTCCCTGAGGTTGATCT
CTGTGACCGCCGCGGACACGGCTATTTATTACTGTGCGAGACAATCAGCC
CATTATAGCAGCGCCTGGAGTGATTACTGGTACATCGATGTCTGGGGCCG
TGGCACCNNGGTCACCGTC
>CLL1335VH5
GGGGTGCAGCTGGTGCAGTCTGGAGCAGAACTTAAAAAGCCCGGAGAGTG
TCTGAAGATCTCCTGTGAGGCCTCTGGATACAGCTTTAGTACTCATTGGA
TCGGCTGGGTGCGCCAGATGCCCGGGAAAGGCCTGGAATGGATGGGGATC
ATCTATCCTGGTGACTTTGATACCATATACAACCCGTCCTTCCAAGGCCA
GGTCACCATCTCAGCCGACAAGTTGAAAAATACCGCCTACCTGCAGTGGA
GCAGTCTGAAGGCCTCGGACAGCGCCATTTATTACTGTGCGCGACGAGGC
AGCACCTCGTCTGATTATTACTACTCTATGGACGTCTGGGGCCAAGGGAC
C
>CLL1336VH3
GAGGTGCACCTGGTGGAGTCTGGGGGAGGCTTGGTAAAGCCTGGGGGGTC
CCTTACACTCTCCTGTGTAGTCTCTGGATTGCCTTTTGGTACCGCCTGGA
TGACCTGGGTCCGCCAGGTTCCAGGGAAGGGGCTGGAGTGGGTTGGCCGA
ATTAAAAGTCAAGGTGATGGTGGGACAACAGACTACGCTGCACCCGTGAA
AGGCAGATTCACCATCTCAAGAGATGATTCACAAAACACGCTGTTTCTGC
ATATGAACAGTCTGAAAACGGACGACACAGCCGTTTATTATTGTACCAAA
GATCGCCCATATACATTTGGGGGAGTCATCGTTTTCTGGGGCCAGGGAAC
CCAAGTCACCGTCTCCCCAGGTGAGTCCTCACAACCTCTCTCCTGGTTT
>CLL1340VH1
CAGGTGCAGCTGGTGCAGTCTGGGGCTGAGGTGAAGAAGCCTGGGTCCTC
GGTGAAGGTCTCCTGCAAGGCTTCTGGAGGCACCTTCAGCAGCTATGCTA
TCAGCTGGGTGCGACAGGCCCCTGGACAAGGGCTTGAGTGGATGGGAGGG
ATCATCCCTATCTTTGGTACAGCAAACTACGCACAGAAGTTCCAGGGCAG
AGTCACGATTACCGCGGACGAATCCACGAGCACAGCCTACATGGAGCTGA
GCAGCCTGAGATCTGAGGACACGGCCGTGTATTACTGTGCGAGCCGCGAT
ATTACGATTTTTGGAGTGGTTATTATAAGGGGCTACTACTACTACGGTAT
GGACGTCTGGGGCCAAGGGACC
>CLL1341VH3
CAGGCGCAGCTGGAGGAGTCTGGGGGAGGCGTGGTCCAGCCGGGGGGGTC
CCTGAGACTCTCCTGTGCAGCGTCTGAATTCACCTTCAGTCGTTATGGCA
TGCACTGGGTCCGCCAGGCTCCAGGCAAGGGGCTGGAGTGGGTGGCTTTT
ATAAGATATGATGGAAGTAAAACATACTATGCAGACTCCGTCAGGGGCCG
ATTCACCATCTCCAGAGACAATTCCAAGAACACATTGTATTTACAAATGA
ACAGCCTGAGAGCCGACGACACGGCTGTGTTTTACTGTGCGAAAATTTGG
TTGGGGGGAATGAGAAACTATTTTACCTATTACTCCGACTACTGGGGCCA
GGGAACC
>CLL1342VH3
CAGGTGCAACTGGTGGAGTCTGGGGGAGGCTTGGTCCAGCCTGGGGGGTC
CCTGAGACTCTCCTGTGCAGCCTCTGGATTCAGGTTTAGTAGTTACTGGA
TGGCCTGGGTCCGCCAGGCTCCAGGAAAAGGTCTGGAGTGGGTGGCCAAC
ATAAACCAAGATGGAAGCGAGAGATACTATGTGGACTCTGTGAGGGGCCG
ATTCACCCTCTCCAGAGACAACACTCAGAACTCAGTGTCTCTAGAAATGA
ACAGCCTGAGAGCCGACGACTCGGCCATGTATTACTGTGTGAGAGATCGG
TTCAAGGCGCTGACTGGTTTTGGAGTGTACTGGTACTTCGATCTCTGGGG
CCGTGCCACC
>CLL1342VH4
CAGGTGCAGCTACAACAGTGGGGCGCAGGACTGTTGAAGCCTTCGGAGAC
CCTGTCCCTCAGCTGCGCTGTGTATGGTGACTCCTTCAGTGGTTATTACT
GGAGCTGGATCCGCCAGTTCCCAGGGAAGGGGCTGGAATACATTGGGGAA
ATCAATCATAGTGGAAGCACCAACTACAACCTGTCCCTAAAGAGTCGAGT
CACCATATCAGTAGACACGTCCAAGAACCAGTTCTCCCTGAAACTGAGCT
CCGTGACCGCCGCGGACATGGCTGTGTATTACTGTGCGAGAGGCTTTGGG
GTGGAACCTACGACTCGACGGTATTACTACTACGGTATGGACGCCTGGGG
CCAAGGGACCACGGTCACCGTCTCCTCAGG
>CLL1343VH3M
GAGGTGCAACTGGTGGAGTCGGGGGGAGGCTTGGTCCAGCCTGGAGGGTC
CCTGAGACTCTCCTGTGCAGCCTCTGGATTCACCTTCAGTGACCACTACA
TGGACTGGGTCCGCCAGGCTCCAGGGAAGGGGCTGGAGTGGGTTGGGCGT
ACTAGAAACAAGGCTAACAGTTACACTACAGAATACGCCGCGTCTGTGAA
AGGCAGATTCACCATCTCAAGAGATGATTCAAAGAACTCACTGTATCTGC
AAATGAACAGCCTGAAAATCGAGGACACGGCCGTGTATTACTGTGCTAGG
GTAGGATATTGTACTAGTACCACCTGCCGAAATAGGAATGACTACTGGGG
CCAGGGAGCCCTGGTCACCGTCTCCTCAGGGAGTGCATCCGCCCCAACCC
TTTTCCCCCTCGTCTCCTGTGAGAATTCCCCGTCGGATACGAGCAGCGTG
GCCGTTGGCTGCCTCGCACAGGACTTCCTTCCCGACTCC
>CLL1344VH1
CAGGTCCAGCTGGTGCAATCTGGGGCTGAGGTGAAGAAGCCTGGGTCCTC
GGTGAAGGTCTCCTGCAAGGCTTCTGGAGGCACCTTCAGCAGCTATACTA
TCAGCTGGGTGCGACAGGCCCCTGGACAAGGGCTTGAGTGGATGGGAAGG
ATCATCCCTATCCTTGGTATAGCAAACTACGCACAGAAGTTCCAGGGCAG
AGTCACGATTACCGCGGACAAATCCACGAGCACAGCCTACATGGAGCTGA
GCAGCCTGAGATCTGAGGACACGGCCGTGTATTACTGTGCGAGATCGACG
AACCTGGACTACTTTTTCGCCGCAGTTACCGGAAACTGGTTCGACCCCTG
GGGCCAGGGAACCNNGGTCACCGTCTCCTCAGGT
>CLL1345VH1
CCAGGTGCAGCTGGTGCAGTCTGGGGCTGAGGTGAAGAAGCCTGGGTCCT
CGGTGAAGGTCTCCTGCAAGGCTTCTGGAGGCACCTTCAGCAGCTATGCT
ATCAGCTGGGTGCGACAGGCCCCTGGACAAGGGCTTGAGTGGATGGGAGG
GATCATCCCTATCTTTGGTACAGCAAACTACGCACAGAAGTTCCAGGGCA
GAGTCACGATTACCGCGGACGAATCCACGAGCACAGCCTACATGGAGCTG
AGCAGCCTGAGATCTGAGGACACGGCCGTGTATTACTGTGCGAGCGCCTC
GTATAGCAGTGGCTGGTACCCCCTGAGCTACTACTACTACATGGACGTCT
GGGGCAAAGGGACC
>CLL1346VH4
CAGGTGCAGCTGCAGGAGTCGGGCCCAGGACTGGTGAAGCCTTCGGAGAC
CCTGTCCCTCACCTGCACTGTCTCTGGTGGCTCCATCAATAATTACTACT
GGAGCTGGATCCGGCAGCCCCCAGGGAAGGGACTGGAGTGGATTGGATAT
ATCTTTGACAGTGGGAGCGCCAAGTACAACCCCTCCCTCAAGAGTCGAGT
CACCATATCGGTAGACACGTCCAAGAATCATTTCTTCCTGAACCTCAACT
CTGTGACCGCTGCGGACGCGGCCATCTATTACTGTGCGAGAGACCAGTTG
CCCCATAATTCGGGAGGAGGTGTTGGGTTCGGCCCCTGGGGCCGGGGAAC
CNYGGTCACCGTCTCT
>CLL1347VH4
CAGGTGCAGCTGCAGGAGTCGGGCCCAGGACTGGTGAAGCCTTCGGAGAC
CCTGTCCCTCACCTGCACTGTCTCTGGTGGCTCCATCAGTAGTTACTACT
GGAGCTGGATCCGGCAGCCCCCAGGGAAGGGACTGGAGTGGATTGGGTAT
ATCTATTACAGTGGGAGCACCAACTACAACCCCTCCCTCAAGAGTCGAGT
CACCATATCAGTAGACACGTCCAAGAACCAGTTCTCCCTGAAGCTGAGCT
CTGTGACCGCTGCGGACACGGCCGTGTATTACTGTGCGAGAGGGAGGGGG
GATTACTATGATAGTAGTGGTTTTCTCTACTACTACTACGGTATGGACGT
CTGGGGCCAAGGGACC
>CLL1348VH4
CAGGTGCAGCTGCAGGAGTCGGGCCCAGGACTGGTGAAGCCTTCGGGGAC
CCTGTCCCTCACCTGCGCTGTGTCTGGTGGCTCCGTCAGCAGTACTAATT
GGTGGAATTGGGTCCGCCAGTCCCCAGGGAAGGGACTGGAGTGGATTGGA
GAAATCTATCATAGTGGAAGCACCAACTACAACCCGTCCCTCAAGAGTCG
AGTCACCATATCAATTGCCACGTCCGAGAACCAGTTCTCCCTGAATGTGC
GCTCTGTGACCGCCGCGGACACGGCCGTATATTACTGTGTGAGAGGGGTT
GATAATACTGGCCTAATTGGGGGCTTTGACTACTGGGGCCGGGGAATCCT
GGTCACCGTCTCCTCACGTAAGTCGCATTTTTGGGGGGAGATAGGGGTG
>CLL1349VH3
GAGGTGCAGCTGTTGGAGTCTGGGGGAGACTTGGTACAGCCGGGGGGGTC
CCTGAGACTCTCCTGTGCAGCCTCTGGATTCACCTTTAATAACTATGCCA
TGAACTGGGTCCGCCAGGCTCCGGGGAGGGGGCTGGAGTGGTTCTCAGGT
ATTAGTGGTAGTGGTGGGAACACATACTACGCAGACTCCGTGAAGGGCCG
GTTCACCATCTCCAGAGACAATTCCAAGAACACCCTGTATATAGAAATGA
ACAGCCTGAGAGCCGAGGACGCGGCCGTATATTATTGTGCGAGAGGGGAC
CCACTCCCCCCGAATGATTTTGATATCTGGGGCCNAGGGACAATGGTCAC
CGTCTCTTCAGGTA
>CLL1351VH3
GAGGTGCAGCTGTTGGAGTCTGGGGGAGGCTTGGTACAGCCTGGGGGGTC
CCTGAGACTCTCCTGTGCAGCCTCTGGATTCACCTTTAGCAGCTATGCCA
TGAGCTGGGTCCGCCAGGCTCCAGGGAAGGGGCTGGAGTGGGTCTCAGCT
ATTAGTGGTAGTGGTGGTAGCACATACTACGCAGACTCCGTGAAGGGCCG
GTTCACCATCTCCAGAGACAATTCCAAGAACACGCTGTATCTGCAAATGA
ACAGCCTGAGAGCCGAGGACACGGCCGTATATTACTGTGCGAAAGCCAGA
TTGATGACTACAGTGACTACGTTCTTGTACTACTACTACGGTATGGACGT
CTGGGGCCAAGGGACC
>CLL1353VH3
GAGGTGCAGCTGGTGGAGTCTGGGGGAGCCTTGGTACAGCCTGGGGGGTC
CCTGAGACTCTCCTGTGCAGCCTCTGGATTCACCTTCAGTTCCTATAGCA
TGAACTGGGTCCGCCAGGCTCCAGGGAAGGGGCTGGAGTGGGTTTCATAC
ATTAGTAGTAGTAGTAGTGCCATATACTACGCAGACTCTGTGAAGGGCCG
ATTCACCATCTCCAGAGACAATGCCAACAACTCACTCTATCTGCAAATGA
GCAGCCTGAGAGACGAGGACACGGCTCTGTATTACTGTGCGAGAGGGACC
GAAGATTACATTTGGGGGATTTATCGGGCTAAGTACAACTGGTTCGACCC
CTGGGGCCAGGGAACCCTGGTCACCGTCTCCTCAGGTAAGA
>CLL1354VH1
CAGGTCTACCTGGTACAATCTGGGACTGAGGTGAGGAGGCCTGGGGCCTC
AGTGAAGGTCTCCTGCAGGGCTTCCGGATACGCCTTCTCTATGTTTTCTG
TCCACTGGGTGCGCCAAGTCCCCGGCCAAAGGCTTGAGTGGATGGGATGG
ATCAACACTGACAATGGTGACACAAGATATTCAGAGAAATTCCAGGTCAG
ACTCACCATTACCAGGGAAACATCCGCGAGGACAGCCTACTTGGAACTGA
GAAGCCTGAGATCTGAAGACACGGCTGTCTACTACTGTGCGAGAGGTATC
CGAGGCGATGGTCGCGATATTTACGGGGCCGACTACTTTGACTACTGGGG
CCAGGGNACCCTGGTCACCGTCTCCTCAGGT
>CLL1358VH4
CAGGTGCTACTACAACAGTGGGGCGCAGGACTGTTGGAGCCTTCGGACAC
CCTGTCCCTCACCTGCGCTGTCTATGGTGGGTCCCTCAGTGGTTACTACT
GGATCTGGATCCGCCAGTCCCCAGGGAAGGGGCTGGAGTGGATTGGGAAA
ATCAAGTATAGTGGAAGCACCGACTATAACCCGTCCCTCAAGAGTCGAGT
CACCATATCAATAGACACGTCCAAGAAGCAGTTCTCCCTGAAACTGAGCT
GTGTGACCGCCGCGGACACGGCTGTGTATTACTGTACGAGAGCAATGGAT
TACTACTACGGGATGGACGTCTGGGGCCCGGGGACCATGGTCACCGTCTC
CTCAGGTA
>CLL1359VH3
GAGGTGCAGCTGGTGGAGTCCGGGGGAGGCTTAGTTCAGCCTGGGGGGTC
CCTGAGACTCTCCTGTGCAGCCTCTGGATTCACCTTCAGTAGCTACTGGA
TGCACTGGGTCCGCCAAGCTCCAGGGAAGGGGCTGGTGTGGGTCTCACGT
ATTAATAGTGATGGGAGTAGCACAAGCTACGCGGACTCCGTGAAGGGCCG
ATTCACCATCTCCAGAGACAACGCCAAGAACACGCTGTATCTGCAAATGA
ACAGTCTGAGAGCCGAGGACACGGCTGTGTATTACTGTGCAAGAGGTGGC
CCCGGATATTGTAGTAGTACCAGCTGCTATATCCTCTTCTACTACTACTA
CGGTATGGACGTCTGGGGCCNAGGGACCACGGTCACCGTCTCCTCAGGT
>CLL1360VH4
CAACTGCATCTGCAGGAGTCCGGCTCAGGACTGGTGAAGCCTTCACAGAC
CCTGTCCCTCACCTGCGCTGTCTCTGGTGACTCCATCAGCCGTGGTGGTT
ACTCTTGGACCTGGATCCGGCAGCCACCAGGGAAGGGCCTGAAGTGGATT
GGGTGCATATATAATAGTGGGAGCACCTACTACAACCCGTCCCTCAAGAG
TCGAGTCACCATATCACTAGACAGATCCAAGAACCACTTCTCCCTGAAGC
TGACCTCTGTGACCGCCGCGGACACGGCCGTGTATTACTGTGCCAGAGGG
GGTGATGGCTACTTCTCCTGGGGCCAGGGAACCCTGGTCACCGTCTCCTC
AGGTANCNGTAATACACGGCCGTGTCCGCGG
>CLL1361VH4
CAGCTGCAACTGCAGGAGTCGGGCCCAGGACTGGTGAAGCCTTCGGAGAC
CCTGTCCCTCACCTGCACTGTCTCTGGTGACTCCATCACCAGTAGTAGTT
ACTACTGGGCCTGGATCCGCCAGCCCCCAGGGAAGGGCCTGGAGTGGATT
GGGAGTGTCTTTTATAGTGGGAGCACCTACTACAACCCGTCCCTCAAGAG
TCGAGTCACCATATCCGTAGACGCGTCCAAGAACCAGTTCTCCCTGAAGC
TGAGCTCTGTGACCGCCGCAGACACGGCTGTGTTTTACTGTGCGAGACTT
TATAGTGGGAGCTACTCTGACTACTGGGGCCTGGGAACCNTGGTCACCGT
CTCCTCAGGTA
>CLL1363VH1
CAGGTGCAGCTGGTGCAGTCTGGGGCTGAGGTGAAGAAGCCTGGGTCCTC
GGTGAAGGTCTCCTGCAAGGCTTCTGGAGGCACCTTCAGCAGCTATGCTA
TCAGCTGGGTGCGACAGGCCCCTGGACAAGGGCTTGAGTGGATGGGAGGG
ATCATCCCTATCTTTGGTACAGCAAACTACGCACAGAAGTTCCAGGGCAG
AGTCACGATTACCGCGGACGAATCCACGAGCACAGCCTACATGGAGCTGA
GCAGCCTGAGATCTGAGGACACGGCCGTGTATTACTGTGCGAGCCCTCCA
AGGACGTATTACGATTTTTGGAGTGGTCCCAGGGGGCCAGATTACTACTA
CTACTACGGTATGGACGTCTGGGGCCAAGGGACC
>CLL1364VH3
CAGGTGCAGCTGGTGGAGTCTGGGGGAGACGTGGTCCAGCCTGGGAGGTC
CCTGAGACTCTCCTGTGCAGCGTCTGGATTCACCTTCAGCAACTATGTCA
TGCACTGGGTCCGCCAGGCTCCAGGCAAGGGGCTGGAGTGGGTGGCAGTT
ATATGGGGTGATGGAAGTGAGGAATACTATGCGGACTCCGTGGAGGGCCG
ATTCACCATCTCCAGAGACAATTCCAAGAACACATTGTATCTGCAAATGA
ACAGCCTGAGAGGCGACGACATGGCTGTCTATTACTGTGCGAGAGAGGAG
GACAGCGGTGCAAGTGGAACTGGCGGTATGGACGTCTGGGGCCAAGGGAC
CACGGTCACCGTCTCCTCAGGTA
>CLL1365VH1
CAGGTGCAGCTGGTGCAGACTGGGGCTGAGGTGAAGAAGCCTGGGTCCTC
GGTGAAGGTCTCCTGCAAGGCTTCTGGAGGCACCTTCAGGAATTATGATA
TCAGTTGGGTGCGACAGGCCCCTGGACAAAGGCTTGAGTGGATGGGAGGG
ATCATCCCTCTCTTTGGTAAAGCAAACTACGCACAGAAGTTCCAGGGCAG
AGTCACCATTACCGCGGACGAATCGACAACCACAGCCTACATGGAGCTGA
GGAGCCTGAGATCTGAGGACACGGCCGTGTATTACTGTGCGAGGGGATTT
GATTATGAAAGTAGTGGTTATTACTATTACTACTGGGGCCAGGGAACCCT
GGTCACCGTCTCCTCAGGT
>CLL1365VH3
GAGGTGCAGTTGGTGGAATCTGGGGGAGGCCTGGTCCAGCCTGGAGGGTC
CCTGAGACTCTCCTGTGCAGCCTCTGGATTCATTTCAAGTGACCACTACA
TAGACTGGATCCGCCAGGCTCCAGGGAAGGGGCTGGAGTGGGTTGGCCGT
TCTAGAAACAGCGCTAACAGTTATACCACAGAATATGCCGCGTCTGTGAA
AGGCAGATTCTCCATCTCAAGAGATAATGCAAACAACTTAATTCATCTGC
AAATGAACAGCCTGAAAATCGAAGACTCGGGCATGTATTACTGTGCTAGC
AGTAGTAGGAGTTCCTGGAGCGACTTTGACTACTGGGGCCAGGGGACC
>CLL1368VH1M
CAGGTGCAGCTGGTGCAGTCTGGGGCTGAGGTGAAGAAGCCTGGGTCCTC
GGTGAAGGTCTCCTGCAAGGCTTCTGGAGGCACCTTCAGCAGCTATGCTA
TCAGCTGGGTGCGACAGGCCCCTGGACAAGGGCTTGAGTGGATGGGAGGG
ATCATCCCTATCTTTGGTACAGCAAACTACGCACAGAAGTTCCAGGGCAG
AGTCACGATTACCGCGGACGAATCCACGAGCACAGCCTACATGGAGCTGA
GCAGCCTGAGATCTGAGGACACGGCCGTGTATTACTGTGCGATCCACCGT
CGCAAGGCGGATTGGGATTTTTGGAGTGGTCAAAATCCGGAGATATATTA
CTACTACTACTACGGTATGGACGTCTGGGGCCAAGGGACCACGGTCACCG
TCTCCTCAGGGAGTGCATCCGCCCCAACCCTTTTCCCCCTCGTCTCCTGT
GAGAATTCCCCGTCGGATACGAGCAGCGTGGCCGTTGGCTGCCTCGCACA
GGACTTCCTTCCCGACTCCATCA
>CLL1369VH1
CAGGTGCAGCTGGTGCAGTCTGGGGCTGAGGTGAAGAAGCCTGGGTCCTC
GGTGAAGGTCTCCTGCAAGGCTTCTGGAGGCACCTTCAGCAGCTATGCTA
TCAGCTGGGTGCGACAGGCCCCTGGACAAGGGCTTGAGTGGATGGGAGGG
ATCATCCCTATCTTTGGTACAGCAAACTACGCACAGAAGTTCCAGGGCAG
AGTCACGATTACCGCGGACAAATCCACGAGCACAGCCTACATGGAGCTGA
GCAGCCTGAGATCTGAGGACACGGCCGTGTATTACTGTGCGAGAGATTCG
TTTTTCAGCAGCAGCTGGTACCCGGAGGTGATTGCTATTCCAGACTACTG
GGGCCAGGGAACCCTGGTCACCGTCTCCTCAGGT
>CLL1371VH4
CAGGTGCAGCTGCAGGAGTCGGGCCCAGGACTGGTGAAGCCTTCGGAGAC
CCTGTCCCTCACCTGCACTGTCTCTGGTTACTCCATCAGCAGTGGTTACT
ACTGGGGCTGGATCCGGCAGCCCCCAGGGAAGGGGCTGGAGTGGATTGGG
AGTATCTATCATAGTGGGAGCACCTACTACAACCCGTCCCTCAAGAGTCG
AGTCACCATATCAGTAGACACGTCCAAGAACCAGTTCTCCCTGAAGCTGA
GCTCTGTGACCGCCGCAGACACGGCCGTGTATTACTGTGCGAGAGTGATG
GAGAAGTATTACGATTTTTGGAGTGGTTATTACTACTTTGACTACTGGGG
CCAGGGAACC
>CLL1380VH3M
CCTGTGCAGCCTCTGGATTCATGTTTAGTAACTATTGGATGAACTGGGTC
CGCCAGGCTCCAGGGAAGGGGCTGGAGTGGGTGGCCAACATAAAGCAAGA
TGGAAGTGAGAAATACTATGTGGACTCTGTGAGGGGCCGATTCACCATCT
CCAGAGACAACGCCAAGAACTCACTGTATTTGCAAATGAACAGCCTGAGA
GCCGAGGACACGGCTGTGTATCACTGTGCGAGACCTTCCGCCCCCGGTGA
CTACGATGCTCTTGATATCTGGGGCCAAGGGACAATGGTCACCGTCTCTT
CAGGGAGTGCATCCGCCCCAACCCTTTTCCCCCTCGTCTCCTGTGAGAAT
TCCCCGTCGGATACGAGCAGCGTGGCCGTTGGCTGCCTCGCACAGGACTT
CCTTCCCGACTCC
>CLL1381VH4
CAGGTGCAGCTACAACAGTGGGGCGCAGGACTGCTGAAGCCTTCGGAGAC
CCTGTCCCTCAGTTGCGCTGTCTATGGTGGGTCCCTCAATGACTACTACT
GGGCCTGGATCCGCCAGTCCCCAGGGAAGGGCCTGGAGTGGATTGGGGAA
ATCAATGACAGTGGAAGCACCAACTACAATCCGTCCCTCAAGAGTCGAGT
CACCATATTAGTGGACACGTCCAAGAAGCAGTTCTCCCTGAAGCTGACCT
CTGTGACCGCCGCGGACACGACTTTTTATTACTGTGCGAGAGGGGGGAGT
GGTGACTCAACTCATTGGTTCGACCCCTGGGGCCAGGGAACCCTGGTCAC
CGTCT
>CLL1382VH3
GAGGTGCAGCTGGTGGAGTCCGGGGGAGGCTTAGTTCAGCCTGGGGGGTC
CCTGAGACTCTCCTGTGCGACCTCTGAATTCACCTTCAGTACCTACTGGA
TGCACTGGGTCCGCCAAGCTCCAGGGAAGGGGCTGGTGTGGGTCTCACGT
ATTAATAGTGATGGGAGTTCCACAAACTACGCGGACTCCGTGAAGGGCCG
ATTCATCATCTCCAGAGACAACGCCAAGAATACGCTGTATCTGCAAATGA
ACAGTCTGAGAGCCGAGGACACGGCTGTGTATTACTGTACAAGATCCTCC
CGGGGGAGTTACGATTTTTGGAGTGGTTACACCTGGAGCTTTGACTACTG
GGGCCAGGGAACC
>CLL1383VH4
CAGGTGCAACTGCAGGAGTCGGGCCCAGGACTGGTGAAGCCTTCGGGGAC
CCTGTCCCTCACCTGCGCTGTCTCTGGTGGCTCCATCAACAGTAATTACT
GGTGGAGTTGGGTCCGCCAGCCCCCAGGAAAGGGGCTGGAGTGGATTGGG
GAAATCTATCATAGTGGGAGAACCAACTACAGTCCGTCCCTCAAGAGTCG
AGTCACCATATCAGTAGACGGGTCCAAGAACCAATTCTTCCTGCAGTTGA
CCTCTGTGACCGCCGCGGACACGGCCGTGTATTATTGTGGGAGAGGTTCC
GCAGAAGATGGCTACAATTGGGGGGACTACTGGGGCCAGGGAACCNNGGT
CACCGTCTCCNCAGGTA
>CLL1384VH3
CAGGTGCAGCTGGTGGAGTCTGGGGGAGGCGTGGTCCAGCCTGGGAGGTC
CCTGAGACTCTCCTGTGCAGCCTCTGGATTCACCTTCAGTAGCTATGGCA
TGCACTGGGTCCGCCAGGCTCCAGGCAAGGGGCTGGAGTGGGTGGCAGTT
ATATCATATGATGGAAGTAATAAATACTATGCAGACTCCGTGAAGGGCCG
ATTCACCATCTCCAGAGACAATTCCAAGAACACGCTGTATCTGCAAATGA
ACAGCCTGAGAGCTGAGGACACGGCTGTGTATTACTGTGCGAAAGATCCC
TCCTCCCCTACAGTAACCTCTGATTACTACTACTACTACGGTATGGACGT
CTGGGGC
>CLL1386VH4M
CAGGTGCAGCTGCAGGAGTCGGGCCCAGGACTGGTGAAGCCTTCGGAGAC
CCTGTCCCTCACCTGCACTGTCTCTGGTGGCTCCATCAGTAGTTACTACT
GGAGCTGGATCCGGCAGCCCCCAGGGAAGGGACTGGAGTGGATTGGGTAT
ATCTATTACAGTGGGAGCACCAACTACAACCCCTCCCTCAAGAGTCGAGT
CACCATATCAGTAGACACGTCCAAGAACCAGTTCTCCCTGAAGCTGAGCT
CTGTGACCGCTGCGGACACGGCCGTGTATTACTGTGCGAGAGGGTATTAC
TATGATAGTAGTGGTTATTACTTTATCTCGAACCAATACTACTTTGACTA
CTGGGGCCAGGGAACC
>CLL1388VH4
CAGGTGCAGCTGCAGGAGTCGGGCCCAGGACTGGTGAAGCCTTCGGAGAC
CCTGTCCCTCACCTGCACTGTCTCTGGTGGCTCCGTCGCCATTGCTAGTT
ATTACTGGAGCTGGATCCGGCAGCCCCCAGGGAGGGGACTGGAGTACATT
GGCTATATCTATTACAGTGGGAGCACCAACTACAACCCCTCCCTCAAGAG
TCGAATTACCATATCAGTAGACACGTCCAAGAACCAGTTCTCCCTGAAGC
TGAGCTCTGTGACCGCTGCGGACACGGCCGTGTATTACTGTGCGAGAGTA
GTCGCCAGTTACTATGATATTTTTGGTCATGATGCTTTTGATATCTGGGG
CCAAGGGACAATGGTCACCGTCTCTTCAAGTAAGATGGCTTTCCCTCTG
>CLL1389VH4
CAGGTGCAGCTACAACAGTGGGGCGCAGGACTATTGAAGCCTCCAGAGAC
CCTGTCCCTCACCTGCGCAGTCTACGACGGGTCCTTCAGTGATTATTGGT
GGAGCTGGATCCGTCAGCCCCCCGGAAAGGGGCTGGAGTGGATTGGCGAA
ATCAATCATGGTGGGAGCCCCAATTACAACCCGTCCCTCGACAGGCGAGT
CACCATATCAGTGGACACGCCTAAGAACCAGTTCTCCTTGAAGGTGACCT
CTGTGACCGCCGCGGACACGGCTGTTTATTACTGTGCGAGAAATCGCAGA
CAGTCCTACCCTAATGATGGTTTTGATATCTGGGGCCAGGGGACAACGGT
CACCGTCTCTTCAGGTAAGATGCCTTTCCTTCTGCCTCCTCTCTCTGGG
>CLL1391VH4
CAGGTGCAGCTGCAGGAGTCGGGCCCAGGACTGGTGAAGCCTTCGGAGAC
CCTGTCCCTCACCTGCACTGTCTCTGGTGACTCCATCAGTAGTTACTTCT
GGACCTGGATCCGGCAGCCCCCAGGGAAGGGACTGGAGTGGATTGGGCAT
ATCTGTAATAGTGGGAGTACCCACTACAACCCCTCCCTCAAGAGTCGAGT
CACCATATCAATGGACACGTCCAAGAACCAGTTCTCCCTGAAGCTGAACT
CTGTGACCGCTGCGGACACGGCCGTTTATTACTGTGCGAGAGGAATGAAC
GATTTTTGGAACTGGGGCCAGGGAACCNNGGTCACCGTCTCCTCAGGTAA
>CLL1393VH3
GAGGTGCACCTGGTGGAGTCTGGGGGAGACTTGGTCCAGCCTGGGGGGTC
CCTGAGACTCTCCTGTGCGGCCTCTGGATTCACCGTCAATAACAACTACA
TGAGCTGGGTCCGCCAGGCTCCAGGGAAGGGGCTGGAGTGGGTCTCAGTT
ATTTATAGAGATGGTACCACATACTACGCAGACTCCGTGAAGGGCAGATT
CGCCATCTCCAGAGACAATTCCAAGAACACACTGTTTCTTCAAATGAACA
GCCTGAGAGTCGAGGACACGGCTGTGTATTACTGTGCGGGAGGCAGCAGC
TGGTACATTGACTACTGGGGCCAGGGAACCNNGGTCACCGTCTCCTCAGG
TAA
>CLL1394VH3
GAGGTGCAGCTGGTGGAGTCTGGGGGAGGCTTGGTCCAGCCTGGGGGGTC
CCTGAGACTCTCCTGTGCAGCCTCTGGATTCACTTTTAGGGACTATTACA
TGGCCTGGGTCCGCCAGGCTCCAGGGAAGGGGCTGGAGTGGGTGGCCAAC
ATAAAGCCAGATGGAAGTGACAAAAACTATGTGGACTCTGTGAGGGGCCG
ATTCACCATCTCCAGAGACAACGCCGAGAAGTCATTGTATCTGCAAATGA
ACAGCCTGAGAGCCGAGGACACGGCTGTCTATTACTGTCTGAGTCGGGGA
AGTGACTACTGGGGCCAGGGAACCNNGGTCACCGTCTCCTCAGG
>CLL1396VH1M
CAGGTGCAGCTGGTGCAGTCTGGGGCTGAGGTGAAGAAGCCTGGGGCCTC
AGTGAAGGTCTCCTGCAAGGCTTCTGGATACACCTTCACCGGCTACTATA
TGCACTGGGTGCGACAGGCCCCTGGACAAGGGCTTGAGTGGATGGGATGG
ATCAACCCTAACAGTGGTGGCACAAACTATGCACAGAAGTTTCAGGGCTG
GGTCACCATGACCAGGGACACGTCCATCAGCACAGCCTACATGGAGCTGA
GCAGGCTGAGATCTGACGACACGGCCGTGTATTACTGTGCGAGAGATATT
TCCGTCTCTACGGCAGCTCAAGACTACTACTACGGTATGGACGTCTGGGG
CCAAGGGACCACGGTCACCGTCTCCTCAGGGAGTGCATCCGCCCCAACCC
TTTTCCCCCTCGTCTCCTGTGAGAATTCCCCGTCGGATACGAGCAGCGTG
GCCGTTGGCTGCCTCGCACAGGACTTCCTTCCC
>CLL1397VH1
CAGGTGCAGCTGGTGCAGTCTGGGGCTGAGGTGAAGAAGCCTGGGTCCTC
GGTGAAGGTCTCCTGCAAGGCTTCTGGAGGCACCTTCAGCAGCTATGCTA
TCAGCTGGGTGCGACAGGCCCCTGGACAAGGGCTTGAGTGGATGGGAGGG
ATCATCCCTATCTTTGGTACAGCAAACTACGCACAGAAGTTCCAGGGCAG
AGTCACGATTACCGCGGACAAATCCACGAGCACAGCCTACATGGAGCTGA
GCAGCCTGAGATCTGAGGACACGGCCGTGTATTACTGTGCGACCCCCCCT
CGGGGAACATATGATAGTAGTGGTTATTACTACGGAGGGCTGGATAACTA
CTACGGTATGGACGTCTGGGGCCAAGGGACCACGGTCACCGTCTCCTCAG
GGAGTGCATCCGCCCCA
>CLL1399VH4
CAGGTGCAGCTACAGCAGTGGGGCGCAGGACTGTTGAAGCCTTCGGAGAC
CCTGTCCCTCACCTGCGCTGTCTATGGTGGGTCCTTCAGTGGTTACTACT
GGAGCTGGATCCGCCAGCCCCCAGGGAAGGGGCTGGAGTGGATTGGGGAA
ATCAATCATAGTGGAAGCACCAACTACAACCCGTCCCTCAAGAGTCGAGT
CACCATATCAGTAGACACGTCCAAGAACCAGTTCTCCCTGAAGCTGAGCT
CTGTGACCGCCGCGGACACGGCTGTGTATTACTGTGCGAGAGGCGCCCGA
AAAATTGGATATTGTAGTAGTACCAGCTGCTATGTAGGCTACTACTACTA
CTACATGGACGTCTGGGGCAAAGGGACC
>CLL1400VH5
GAAGTGCAGCTGGTGCAGTCCGGAGCAGAGGTGAAAAAGCCCGGGGAGTC
TCTGAGGATCTCCTGTAAGGGTTCTGGATACAGCTTTACCAGCTACTGGA
TCAGCTGGGTGCGCCAGATGCCCGGGAAAGGCCTGGAGTGGATGGGGAGG
ATTGATCCTAGTGACTCTTATACCAACTACAGCCCGTCCTTCCAAGGCCA
CGTCACCATCTCAGCTGACAAGTCCATCAGCACTGCCTACCTGCAGTGGA
GCAGCCTGAAGGCCTCGGACACCGCCATGTATTACTGTGCGAGACTCGGT
TGGTTCGGAATATACTACTTTGACTACTGGGGCCAGGGAACCNNGGTCAC
CGTCTCCTCAGGTA
>CLL1401VH3
GAAGAGCAGTTGGTGGAGTCTGGGAGAGTCGTGGCACAGCCTGGGGGGTC
CCTGAGACTCTCCTGTGCAGCCTCTGGATTCACCTTTGATGATTATGCCA
TGCACTGGGTCCGTCAAGTTCCGGGGAAGGGTCTGGAGTGGCTCTCTGTT
ATTAATTGGGATGGTAGTCGCACCTACTATGCAGACTCTGTGAAGGGTCG
ATTCACCATCTCCAGAGACAACAGCAAAAACTCCCTGTTTCTGCAAATGA
ACAGTCTGAGAACTGAAGACACCGCCTTATATTACTGTGCAAAAATAGAG
AACAATAACTCTGGTGCTTTTGATATGTGGGGCCAAGGGACAATGGTCAC
CGTTTCTTCAGGTAAGATGGCCTTCCTTCTGCCTCCTTTCTCTGGGCCC
>CLL1402VH4G
CAGGTGCAGCTAAAACAGTGGGGCGCAGGACTGTTGAAGCCTTCGGAGAC
CCTGTCCCTCACCTGCGCTGTCTATGGTGGGTCCTTCAGTGATTATTTCT
GGAGCTGGATCCGCCAGACCCCAGGAAAGGGGCTGGAGTGGATTGGGGAA
ATCAATCATAGTGGAAGCACCAACTACAACCCGTCCCTCAAGAGTCGAGG
CACCGTATCAGCAGACACGTCCAAGAAACAGTTCTCCCTGCAATTGAGCT
CTGTGACCGCCGCGGACACGGCTGTATATTACTGTGCGAGAGGCCACTAC
GATAGTAGTGATTATTACCTCCCCTTTGACTATTGGGGCCGGGGAACCCC
GGTCACCGTCTCCTCAGGGAGTGCATCCGCCCCAACCCTTTTCCCCCTCG
TCTCCTGTGAGAATTCCCCGTCGGATACGAGCAGCGTGGCCGTTGGCTGC
CTCGCACAGGACTTCCTTCCCGACTCCATC
>CLL1403VH3
GAGGTGCAGCTGGTGGAGTCCGGGGGAGGCTTAGTTCAGCCTGGGGGGTC
CCTGAGACTCTCCTGTGCAGCCTCTGGATTCACCTTCAGTAGCTACTGGA
TGCACTGGGTCCGCCAAGCTCCAGGGAAGGGGCTGGTGTGGGTCTCACGT
ATTAATAGTGATGGGAGTAGCACAAGCTACGCGGACTCCGTGAAGGGCCG
ATTCACCATCTCCAGAGACAACGCCAAGAACACGCTGTATCTGCAAATGA
ACAGTCTGAGAGCCGAGGACACGGCTGTGTATTACTGTGCAAGAGCTAGA
GCAGGACGGTACAACTGGAACGACTGGGGCTATGATGCTTTTGATATCTG
GGGCCAAGGGACAATGGTCACCGTCTCT
>CLL1406VH3
CAGGTGCAGCTGGTGGAGTCTGGGGGAGGCTTGGTCAAGCCTGGAGGGTC
CCTGAGACTCTCCTGTGCAGCCTCTGGATTCACCTTCAGTGACTACTACA
TGAGCTGGATCCGCCAGGCTCCAGGGAAGGGGCTGGAGTGGGTTTCATAC
ATTAGTAGTAGTGGTAGTACCATATACTACGCAGACTCTGTGAAGGGCCG
ATTCACCATCTCCAGGGACAACGCCAAGAACTCACTGTATCTGCAAATGA
ACAGCCTGAGAGCCGAGGACACGGCCGTGTATTACTGTGCGAGAGACGTC
ATAGTGGGAGCTACGGGGCGAAAGAACGGTATGGACGTCTGGGGCCAAGG
GACCNTGGTCACCGTCTCT
>CLL1407VH4
CAGCTGCAGCTGCAGGAGTCGGGCCCAGGACTGGTGAAGCCTTCGGAGAC
CCTGTCCCTCACCTGCACTGTCTCTGGTGGCTCCATCAGCAGTAGTAGTT
ACTACTGGGGCTGGATCCGCCAGCCCCCAGGGAAGGGGCTGGAGTGGATT
GGGAGTATCTATTATAGTGGGAGCACCTACTACAACCCGTCCCTCAAGAG
TCGAGTCACCATATCCGTAGACACGTCCAAGAACCAGTTCTCCCTGAAGC
TGAGCTCTGTGACCGCCGCAGACACGGCTGTGTATTACTGTGCGAGACAG
CCTAGGGGGCGTATAGCAGCTCGTGTCTACTGGGGCCAGGGAACCCTGGT
CACCGTCTCCTCAGGTA
>CLL1408VH3
CAGGTGCAGCTGGTGGAGTCTGGGGGAGGCTTGGTCAAGCCTGGAGGGTC
CCTGAGACTCTCCTGTGCAGCCTCTGGATTCACCTTCAGTGACTACTACA
TGAGCTGGATCCGCCAGGCTCCAGGGAAGGGGCTGGAGTGGGTTTCATAC
ATTAGTAGTAGTGGTAGTACCATATACTACGCAGACTCTGTGAAGGGCCG
ATTCACCATCTCCAGGGACAACGCCAAGAACTCACTGTATCTGCAAATGA
ACAGCCTGAGAGCCGAGGACACGGCCGTGTATTACTGTGCGAGATGGGAC
AGATTACTATGGTTCGGGGAGTTATCTTACTACTACTACGGTATGGACGT
CTGGGGCCAAGGGACC
>CLL1410VH4
CAGCTGCAGCTGCAGGAGTCGGGCCCAGGACTGGTGAAGCCTTCGGAGAC
CCTGTCCCTCACCTGCACTGTCTCTGGTGGCTCCATCAGTAGTAGTATTT
ACTCCTGGGGCTGGATCCGCCAGCCCCCAGGGAAGGGACTGGAGTGGATT
GGGAATATCCATTATAGTGGGAGCACCAACTACAACCCGTCATTCAAGAG
TCGAGTCACCATATCCGTAGACACCTCCAAGAACCAGTTCTCCCTGAAGC
TGAACTCTGTGACCGCCGCAGACACGGCTGTATATTACTGTGCGAGAGGT
GCCGCATACTGGGGCCAGGGAACCCTGGTCACCGTCTCCTCAGGTA
>CLL1412VH3
GAGGTGCAGCTGTTGGGGTCTGGGGGAGGCTTGGTACAGCCTGGGGGGTC
CCTGAGACTCTCCTGTGCAGCCTCTGGATTCACCTTTAGCACCTATGCCA
TGAGCTGGGTCCGCCGGGCTCCAGGGAAGGGGCTGGAATGGGTCTCAGGT
ATTAGTGGTGGTGGTGGCAGCACATACTACGCAGACTCCGTGAAGGGCCG
GTTCACCATCTCCAGAGACAATTCCAAGAACACGCTGTATCTGCAAATGA
ACAGCCTGAGAGCCGAGGACACGGCCGTATATTACTGTGCGAAAGATAAG
GGATTGACTACGGTGACTACGGGCGACGGGTACTTTGACTACTGGGGCCA
GGGAACC
>CLL1413VH4
CAGCTGCAACTGCAGGAGTCGGGCCCAGGACTGGCGAAGCCTTCGGAGAC
CCTGTCCCTCACCTGCATTGTCTCTGGTGGCTCCATCAGCAGTAGTAGCT
ACTACTGGGTCTGGATCCGCCAGCCCCCAGGGAAGGGGCTGGAGTGGATT
GGGAGTATGCATTATAGTGGGAGCACCTACTACAACCCGTCCCTCAAGAG
TCGAGTCACCATATCGGTAGACACGTCCAAGAACCAGTTCTCCCTGAAGG
TGACCTCTGTGACCGCCGCAGACACGGCTGTGTTTTACTGTGCGAGACAC
CCAGTTGGCGGTAGTTATTATGTCGACTACTGGGGCCAGGGAACCCTGGT
CACCGTCTCCTCAGGT
>CLL1415VH3
CAGGTACAACTTCAGGAGTCGGGCCCAGGACTGGTGAAGCCTTCGGAGAC
CCTGTCGCTCACCTGCACCGTCTCTGGTGCCTCCGTCAATCGTGCTAATT
ACTACTGGAGCTGGATCCGGCAGACCCCAGGGACGGGACTGGAGTGGATT
GGGTTTATTTATCACAGTGGGGGCACCTCCTACAGCCCCTCCCTCAAGAG
TCGAGTCACCATATCACTAGACACCTCCAAGAACCAGTTCTCCTTGAAGG
TGGCCTCAGTGACCGCTGCGGACACCGCCATGTATTACTGTGCGAGTACA
TTTTGTGGTGGTGAATGCTACTATGACCACTGGGGCCAGGGAACCCTGGT
CACC
>CLL1416VH1
CAGGTGCAGCTGGTGCAGTCTGGGGCTGAGGTGAAGAAGCCTGGGTCCTC
GGTGAAGGTCTCCTGCAAGGCTTCTGGAGGCACCTTCAGCAGCTATGCTA
TCAGCTGGGTGCGACAGGCCCCTGGACAAGGGCTTGAGTGGATGGGAGGG
ATCATCCCTATCTTTGGTACAGCAAACTACGCACAGAAGTTCCAGGGCAG
AGTCACGATTACCGCGGACAAATCCACGAGCACAGCCTACATGGAGCTGA
GCAGCCTGAGATCTGAGGACACGGCCGTGTATTACTGTGCGAGAGGGGGG
TATTATGATTACATTTGGGGGAGTTATCGCTCAAATGATGCTTTTGATAT
CTGGGGCCAAGGGACAATGGTCACCGTCTCTTCAGGTAAGATGGCTTTC
>CLL1417VH3M
CAGGTGCAGTTGGTGGAGTCTGGGGGAGGCGTGGTCCAGCCTGGGAGGTC
CCTGAGACTCTCCTGTGCAGCCTCCGGATTCACCTTCAGTAGCTATGCCA
TGCACTGGGTCCGCCAGGCTCCAGGCAAGGGACTGGAGTGGGTGGCAGTT
ATATCATTTGATGGATCTAATAAATACTATGCAGATTCCGTGAAGGGCCG
ATTCACCATCTCCAGAGACAATTTCAAGGACACACTGTATCTGCAGATGA
ACAGCCTGAGACCTGAGGACACGGCTGTGTATTACTGTGCGAAGGCGTCC
GATTTTTGGAGTATTTATGCCGGAGGGTACTTTGACTACTGGGGCCAGGG
AACCCTGGTCACCGTCTCCTCAGGGAGTGCATCCGCCCCAACCCTTTTCC
CCCTCGTCTCCTGTGAGAATTCCCCGTCGGATACGAGCAGCGTGGCCGTT
GGCTGCCTCGCACAGGACTTCCTTCCCG
>CLL1418VH2
CAGGTCACCTTGAAGGAGTCTGGTCCTGTGCTGGTGAAACCCACAGAGAC
CCTCACGCTGACCTGCACCGTCTCTGGGTTCTCACTCAGCAATGCTAGAA
TGGGTGTGAGCTGGATCCGTCAGCCCCCAGGGAAGGCCCTGGAGTGGCTT
GCACACATTTTTTCGAATGACGAAAAATCCTACAGCACATCTCTGAAGAG
CAGGCTCACCATCTCCAAGGACACCTCCAAAAGCCAGGTGGTCCTTACCA
TGACCAACATGGACCCTGTGGACACAGCCACATATTACTGTGCACGGAGC
TCTACAAACCCCGACGATTTTTGGAGTGGTTACGCCATTGGATATTACTA
CTACTACTACGGTATGGACGTCTGGGGCCAAGGGACC
>CLL1419VH3
GAGGTGCAGCTGGTGGAGTCTGGGGGAGGCTTGGTCCAGCCTGGGGGGTC
CCTGAGACTCTCCTGTGCAGCCTCTGGATTCACCTTTAGTAGCTATTGGA
TGAGCTGGGTCCGCCAGGCTCCAGGGAAGGGGCTGGAGTGGGTGGCCAAC
ATAAAGCAAGATGGAAGTGAGAAATACTATGTGGACTCTGTGAAGGGCCG
ATTCACCATCTCCAGAGACAACGCCAAGAACTCACTGTATCTGCAAATGA
ACAGCCTGAGAGCCGAGGACACGGCCGTGTATTACTGTGCCACCTCGGCA
GTGGCCGGAAAGGGGTACTACTTTGACTACTGGGGCCAGGGAACCCTGGT
CACCGTCTCCTCAGGTA
>CLL1422VH1
CAGGTGCAGCTGGTGCAGTCTGGGGCTGAGGTGAAGAAGCCTGGGGCCTC
AGTGAAGGTCTCCTGCAAGGCTTCCGGATACACCTTCAGCGTCTACTATA
TACACTGGGTGCGACAGGCCCCTGGACAAGGGCTTGAGTGGATGGGATGG
ATCAAGCCTGACAGTGGTGACACAAACTATGCGCAGAAGTTTCAGGGCAG
GGTCACCATGACCAGGGACGCGTCCATCAGCACAGCCTACATGGAGCTGA
GCAGGCTGAGATCTGACGACACGGCCGTGTATTACTGTGCGAGAGATGTG
GAATTACGATTTTCGCAAGGGTGGCTCGACCCCTGGGGCCAGGGAAGTCT
GGTCACCGTCTCCTCAGGTGAGTCCTCACCGCCCCCTCTGTGAGTCCAC
>CLL1423VH3
CAGGTGCAGGTGGTGGAGTCTGGGGGAGACGTGGTCCAGCCTGGGGGGTC
CCTGAGACTCTCCTGTGCAGCCTCTGGATTCAGCTTCAGTAGCTATGACA
TGCACTGGGTCCGCCAGGCTCCAGGCAAGGGGCTTGAATGGGTGGCAGTT
ATCACACATGATGGCAAAAGCAAAGGCTATGCAGACTGCGTGAAGGGCCG
ATTCACCATATCCAGAGACAATGCCAAGAACACGGTATTTCTGCAAATGA
ACAGCCTGACGACTGAAGACACGGCTCTATATTACTGTGCGAAGGATCAG
AGCGGCACCCGGTCCCTTGACCACTGGGGCCAGGGAACC
>CLL1425VH2
CAGATCACCTTGAAGGAGTCTGGTCCTACGCTGGTGAAACCCACACAGAC
CCTAACGTTGACCTGCTCCCTCTCTGGATTCTCACTCAGCACTGGTGGAG
TGGCTGTGGGCTGGATCCGTCAGCCCCCAGGAAAGGCCCTGGAGTGGCTT
GCACTCATTTATTGGAATGATGATAGGCGATACAGCCCATCTCTGAGGAC
CAGACTCACCATAACCAAGGACACCTCCAAAAACCAGGTGGTCCTTACAA
TGACCAACGTGGACCCTGTGGACACAGCCACATATTATTGTGCACACAAG
GGGGCGGGATATAATAACTACGCTATGGACGTCTGGGGCCAAGGGACC
>CLL1426VH5
GAGGTGCAGCTGGTGCAGTCTGGAGCAGAGGTGAAAAAGCCGGGGGAGTC
TCTGAAGATCTCCTGTAAGGGTTCTGGATACAGCTTTACCAGCTACTGGA
TCGGCTGGGTGCGCCAGATGCCCGGGAAAGGCCTGGAGTGGATGGGGATC
ATCTATCCTGGTGACTCTGATACCAGATACAGCCCGTCCTTCCAAGGCCA
GGTCACCATCTCAGCCGACAAGTCCATCAGCACCGCCTACCTGCAGTGGA
GCAGCCTGAAGGCCTCGGACACCGCCATGTATTACTGTGCGAGACTCGGG
GTGTATTACGATTTTTGGAGTGGTTATAACCTTCCGGGCTACTTTGACTA
CTGGGGCCAGGGAACCCTGGTCACCGTCTCCTCAGGT
>CLL1427VH3
CAGGTGCAGCTGGTGGAGTCTGGGGGAGGCTTGGTCAAGCCTGGAGGGTC
CCTGAGACTCTCCTGTGCAGCCTCTGGATTCACCTTCAGTGACTACTACA
TGAGCTGGATCCGCCAGGCTCCAGGGAAGGGGCTGGAGTGGGTTTCATAC
ATTAGTAGTAGTGGTAGTACCATATACTACGCAGACTCTGTGAAGGGCCG
ATTCACCATCTCCAGGGACAACGCCAAGAACTCACTGTATCTGCAAATGA
ACAGCCTGAGAGCCGAGGACACGGCCGTGTATTACTGTGCGAGAGACGTG
GTTATGGGCTATGGTTCGGGGAGTTATTATAACTGGTTCGACCCCTGGGG
CCAGGGAACC
>CLL1428VH2
CAGATCACCTTGAAGGAGTCTGGTCCTACGCTGGTGAAACCCACACAGAC
CCTCACGCTGACCTGCACCTTCTCTGGGTTCTCACTCAGCACTAGTGGAG
TGGGTGTGGGCTGGATCCGTCAGCCCCCAGGAAAGGCCCTGGAGTGGCTT
GCACTCATTTATTGGGATGATGATAAGCGCTACAGCCCATCTCTGAAGAG
CAGGCTCACCATCACCAAGGACACCTCCAAAAACCAGGTGGTCCTTACAA
TGACCAACATGGACCCTGTGGACACAGCCACATATTACTGTGCACACAGT
CAACTATGGTTCGGGGAGTCCGGTGGGAAAAACTGGTTCGACCCCTGGGG
CCAGGGAACC
>CLL1430VH1
CAGGTGCAGTTGGTGCAGTCTGGGGCTGAGGTGAAGAAGCCTGGGGCCTC
AGTGAAGGTCTCCTGCAAGGCTTCTGGATACACCTTCACCGACTACTATA
TGCACTGGGTGCGACAGGCCCCTGGACAAGGGCTTGAGTGGATGGGATGG
ATCAACCCTAAGAGTGGTGGCACAAATTATGGACAGAAGTTTCAGGGCTG
GGTCACGATGACCAGGGACACGTCCATCAGCGCTGCCTACATGGAGCTGA
GCAGGCTGAGATCTGACGACACGGCCGTCTATTACTGTGCGATCCATTAC
GGTGACCCAACGGGGGCTGACTACTGGGGCCAGGGAACCCTGGTCACCGT
CTCCTCAGGT
>CLL1430VH3
CAGGTGCAGGTGGTGGAGTCTGGGGGAGGCGTGGTCCAGCCTGGGGGGTC
CCTGAGACTCTCCTGTGCAACGTCTGGATTCACCTTCAAAGACTTTGGCA
TGCACTGGGTCCGCCAGCCTCCAGGCAAGGGGCTGGAGTGGGTGACTTTT
ATATGGTCTAATGAAAGAACTAAATTCTATGCCGACTCCGTGAAGGGCCG
ATTCACCGTCTCCAGAGACAATTCCAAGAACATATTGTATTTGCAGATGG
ACAGCCTGAGAGCCGAGGACACGGCTGTCTATTACTGTGCGGGAGATCCG
CCCCACAGTGGTTATGCCCTTGCCAACTGGGGCCAGGGAACCATGGTCAC
CGTCTCCTCAGGTA
>CLL1431VH3bM
GAACTGCAGTTGGTGGAGTCTGGGGGAGACTTGGTACAGCCTGGCAGGTC
CCTGAGACTCTCCTGTGCAGCCTCTGGATTCACCTTTGATGATTATGCCA
TGCACTGGGTCCGGCAAGCTCCAGGGAAGGGCCTGGAGTGGGTCTCAGGT
ATTAGTTGGAATAGTGCTACCCTAAACTATGCGGACTCTGTGATGGGCCG
ATTCACCATCTCCAGAGACAACGCCAAGAACTCCCTATATCTGCAAATGA
ACAGTCTGAGAGCTGAGGACACGGCCTTGTATTATTGTGCAACCGAGACA
AAGATTTGTAATGGTGAAAGGTGCAAGTCGGCCTTTGACTACTGGGGCCA
GGGCACCCTGGTCACCGTCTCCTCAGGGAGTGCATCCGCCCCAACCCTTT
TCCCCCTCGTCTCCTGTGAGAATTCCCCGTCGGATACGAGCAGCGTGGCC
GTTGGCTGCCTCGCACAGGACTTCCTTCCCGACTC
>CLL1431VH3aLMd_non_productive
TGGGTTTTCCTTGTTGCTATTATAAAAGGTGTCCAGTGTCAGGTGCAGCT
GGTGGAGTCTGGGGGAGGCTTGGTCAAGCCTGGAGGGTCCCTGAGACTCT
CCTGTGCAGCCTCTGGATTCACCTTCAGTGACTACTACATGAGCTGGATC
CGCCAGGCTCCAGGGAAGGGGCTGGAGTGGGTTTCATACATTAGTAGTAG
TGGTAGTACCATATACTACGCAGACTCTGTGAAGGGCCGATTCACCATCT
CCAGGGACAACGCCAAGAACTCACTGTATCTGCAAATGAACAGCCTGAGA
GCCGAGGACACGGCCGTGTATTACTGTGCGAGAGATAGCATGCCTAATTA
CGATATTTTGACTGGTTATTACCCTTACTACTACTACTACGGTATGGACG
TCTGGGGCAAAGGGACCACGGTCACCGTCTCCTCAGGGAGTGCATCCGCC
CCAACCCTTTTCCCCCTCGTCTCCTGTGAGAATTCCCCGTCGGATACGAG
CAGCGTGGCCGTTGGCTGCCTC
>CLL1432VH1
CAGGTGCAGCTGGTGCAGTCTGGGGCTGAGGTGAAGAAGCCTGGGTCCTC
GGTGAAGGTCTCCTGCAAGGCTTCTGGAGGCACCTTCAGCAGCTATGCTA
TCAGCTGGGTGCGACAGGCCCCTGGACAAGGGCTTGAGTGGATGGGAGGG
ATCATCCCTATCTTTGGTACAGCAAACTACGCACAGAAGTTCCAGGGCAG
AGTCACGATTACCGCGGACAAATCCACGAGCACAGCCTACATGGAGCTGA
GCAGCCTGAGATCTGAGGACACGGCCGTGTATTACTGTGCGAGGGGGGGG
GATTATGATTACATTTGGGGGAGTTATCGCCCCAATGATGCTTTTGATAT
CTGGGGC
>CLL1433VH3
CAGCTGCACCTGGTGGAGTCTGGGGGAGGCGTGGTCCAGCCTGGGAGGTC
CCTGAGACTCTCCTGTGTAGCCTCTGGAGTCACCTTCAGTTCCTCTGGCA
TGCACTGGGTCCGCCAGGCGCCTGGCAAGGGGCTGGAGTGGGTGGCAGTT
ATTTCATATGATACAAGTGAGAAATTCTATGGAGACTTCGTGAAGGGCCG
ATTCACCATTTCCAGAGACAATTCCAAGAACACGCTGTTTCTGCAAATGA
ACAGCCTGAGACCTGAGGACACGGCTGTTTATTACTGTGCGAAATCCAAT
AACTACGCTGCTTTTGATATCTGGGGCCAAGGGACATTGGTCACCGTCTC
TTCGGGTAAGATGGCTTTCCTTCTGCCTCCTTTCTCTGGGCC
>CLL1435VH1
CAGGTGCAACTGGTGCAGTCTGGGGCTGAGGTGAAGAAGCCTGGGGCCTC
AGTGAAGGTCTCCTGCTGGGCTTCTGGATACACCTTCATCGAATATGATA
TTGACTGGGTGCGACAGGCCGCTGGACAAGGGCTTGAGTGGATGGGATGG
ATGAACCCGAAGAGTGGTAACTCAGGGTTTGCACAGAAGTTCCAGGGCAG
AGTCACCATGACCAGAGACACCTCCATAAGTACAGCCTACATGGAGCTGA
ACAGCCTGACATCTGAGGACACGGCCGTATATTACTGTGCGAGAGCCCCG
GGACGGCGCTGTAGTGGTGGAAGTTGCTACTCAAGTTTCCGGTGGTTCGA
CCCCTGGGGCCAGGGAACC
>CLL1440VH1
CAGGTGCAGCTGGTGCAGTCTGGGGCTGAGGTGAAGAAGCCTGGGTCCTC
GGTGAAGGTCTCCTGCAAGGCTTCTGGAGGCACCTTCAGCAGCTATGCTA
TCAGCTGGGTGCGACAGGCCCCTGGACAAGGGCTTGAGTGGATGGGAGGG
ATCATCCCTATCTTTGGTACAGCAAACTACGCACAGAAGTTCCAGGGCAG
AGTCACGATTACCGCGGACGAATCCACGAGCACAGCCTACATGGAGCTGA
GCAGCCTGAGATCTGAGGACACGGCCGTGTATTACTGTGCGGAGGAGAGA
TGGCTACAATTTACCTGGGGCCAGGGAACCCTGGTCACCGTCTC
>CLL1443VH1
CAGGTGCAGCTGGTGCAGTCTGGGGCTGAGGTGAAGAAGCCTGGGGCCTC
AGTGAAGGTCTCCTGCAAGGCTTCTGGATACACCTTCACCGGCTACTATA
TGCACTGGGTGCGACAGGCCCCTGGACAAGGGCTTGAGTGGATGGGATGG
ATCAACCCTAACAGTGGTGGCACAAACTATGCACAGAAGTTTCAGGGCAG
GGTCACCATGACCAGGGACACGTCCATCAGCACAGCCTACATGGAGCTGA
GCAGGCTGAGATCTGACGACACGGCCGTGTATTACTGTGCGAGAGATAGG
GATAGGGCAGCTGGTTTTAACCCTCTCGGGGGACCATACTACTACTACTA
CGGTATGGACGTCTGGGGCCAAGGGACC
>CLL1444VH4
CAGGTGCAGCTGCAGGAGTCGGGCCCAGGACTGGTGAAGCCTTCACAGAC
CCTGTCCCTCACCTGCACTGTCTCTGGTGGCTCCATCAGCAGTGGTGGTT
ACTACTGGAGCTGGATCCGCCAGCACCCAGGGAAGGGCCTGGAGTGGATT
GGGTACATCTATTACAGTGGGAGCACCTACTACAACCCGTCCCTCAAGAG
TCGAGTTACCATATCAGTAGACACGTCTAAGAACCAGTTCTCCCTGAAGC
TGAGCTCTGTGACTGCCGCGGACACGGCCGTGTATTACTGTGCGAGAGAG
TTGTATTACGATTTTTGGAGTGGCCCCCACTACTACGGTATGGACGTCTG
GGGCCAAGGGACC
>CLL1445VH3
CAGGTGCAGCTGGTGGAGTCTGGGGGAGGCGTGGTCCAGCCTGGGAGGTC
CCTGAGACTCTCCTGTGCAGCGTCTGGATTCACCTTCAGTAGCTATGGCA
TGCACTGGGTCCGCCAGGCTCCAGGCAAGGGGCTGGAGTGGGTGGCAGTT
ATATGGTATGATGGAAGTAATAAATACTATGCAGACTCCGTGAAGGGCCG
ATTCACCATCTCCAGAGACAATTCCAAGAACACGCTGTATCTGCAAATGA
ACAGCCTGAGAGCCGAGGACACGGCTGTGTATTACTGTGCGAGATTCTCC
CGGCCGTATTACGATTTTTGGAGTGGTTATTATGTTACGGACTACTACTA
CATGGACGTCTGGGGCAAAGGGACC
>CLL1446VH4
CAGGTGCATCTACAGCAGTGGGGCGCAGGACTGTTGAAGCCTTCGGAGAC
CCTGTCCCTCACCTGCGCTGTCTATGGTGGGTCCTTCAGTGGTTATTATT
GGAGTTGGATCCGCCAGGCCCCAGAGAAGGGGCTGCAATGGATTGGGGAA
ATCGATCACAGTGGAAATACCAACTACAACCCGTCCCTCAAGAGTCGAGT
CACCATGTCAGTTGACACGTCCAAGAACCAATTCTCCCTGAAGGTGACCT
CTGTGACCGCCGCGGACACGGCTGCATATTACTGTGCGAGACTCATATTT
CCCGGCTATAGTAGTGGCTGGGCGGGGAATCACTACTATTATATGGACGT
CTGGGGCAAAGGGACC
>CLL1447VH1
CAGGTGCAGCTGGTGCAGTCTGGGGCTGAGGTGAAGAAGCCTGGGTCCTC
GGTGAAGGTCTCCTGCAAGGCTTCTGGAGGCACCTTCAGCAGCTATGCTA
TCAGCTGGGTGCGACAGGCCCCTGGACAAGGGCTTGAGTGGATGGGAGGG
ATCATCCCTATCTTTGGTACAGCAAACTACGCACAGAAGTTCCAGGGCAG
AGTCACGATTACCGCGGACGAATCCACGAGCACAGCCTACATGGAGCTGA
GCAGCCTGAGATCTGAGGACACGGCCGTGTATTACTGTGCGAGCGCGATC
GGATATGCCGCAACATACTACTACTACTACGGTATGGACGTCTGGGGCCA
AGGGACC
>CLL1450VH3
CAGGTGCAACTGGTGGAGTCTGGGGGAGGCGTGGTCCAGCCTGGGAGGTC
CCTGAGAGTCTCCTGTGCAGCCTCTGGATTCACCTTCAGTAACTATGGCA
TACACTGGGTCCGCCAGGCTCCGGGCAAGGGGCTGGAGTGGCTGGCAGTC
ATATCATATGATGGACGTAATAAATACTATGCAGACTCCGTGAAGGGCCG
ATTCACCATCTCCAGAGGCAATTCCAAGAACACGCTGTATCTGCAAATGA
GCAGCCTGAGATCTGAGGACACGGCTGTATATTACTGTGCGAAAGATCAA
GGCGGCGTGAACAGCAGATGGGGATACTACTTTGACTACTGGGGTCAGGG
AACCNNGGTCACCGTCTCC
>CLL1451VH3
CAGGTGCAGCTGGTGGAGTCTGGGGGAGGCTTGGTCAAGCCTGGAGGGTC
CCTGAGACTCTCCTGTGCAGCCTCTGGATTCACCTTCAGTGACTACTACA
TGAGCTGGATCCGCCAGGCTCCAGGGAAGGGGCTGGAGTGGGTTTCATAC
ATTAGTAGTAGTGGTAGTACCATATACTACGCAGACTCTGTGAAGGGCCG
ATTCACCATCTCCAGGGACAACGCCAAGAACTCACTGTATCTGCAAATGA
ACAGCCTGAGAGCCGAGGACACGGCCGTGTATTACTGTGCGAGAAAACAC
ATATCCAATTACTATGATAGTAGTGGTTATTACTACATGGGCTACTACTA
CGGTATGGACGTCTGGGGCCAAGGGACC
>CLL1452VH3
GAGGTACATTTGTTGGAATCTGGGGGAGGCTTGGTACAGCCTGGGGGGTC
CCTGAGACTCTCCTGTGCAGCCTCTGGATTCACCTTTAGTAACTATGCCA
TGAGTTGGGTCCGCCAGGCTCCAGGGAGGGGGCTGGAGTGGGTCTCCGGC
ATTAGTGTCAGTGGTGGCAGCACATACTACGCAGACTCCGTGAAGGGCCG
GTTCACCATCTCCAGAGACAATTCCAACAACACCTTATATCTGCAAATGA
ACAGCCTGAGAGCCGACGACACGGCCACATATTACTGTGCGAACGCGAAC
GGTGGGAGCCGCGGTTCAGACTGGGGCCAGGGAACCNNGGTCACCGTCTC
CTCAGGTA
>CLL1453VH3M
GAAGTGCAATTGTTGGACTCTGGGGGAGGGTTGGTACAGACTGGGGGGTC
CCTGAGACTCTCCTGTGCAGCCTCTGGATTCACCTTTAGCAGTTATGCCA
TGAGCTGGGTCCGCCAGGCTCCAGGGAAGGGGCTGGAGTGGGTCTCAACT
ATTAGTGGTAGTGGTGGTAATAGTGGTAGTGGTGGTAATACATACTACGC
AGACTCCGTGAAGGGCCGGTTCACCATCTCCAGAGACAATTCCAAGAACA
CGCTGGATCTGCGAATGAACAGCCTGAGAGCCGAGGACACGGCCATATAT
TACTGTGCGAAATCCCCCTTTTACTATGATAGTAATGGTTTTCACTCCAA
GTACTACTTTGACTCCTGGGGCCAGGGAACCCTGCTCACCGTCTCCTCAG
GGAGTGCATCCGCCCCAACCCTTTTCCCCCTCGTCTCCTGTGAGAATTCC
CCGTCGGATACGAGCAGCGTGGCCGTTGGCTGCCTCGCACAGGACTTCCT
TCCCGAC
>CLL1454VH3
GAGGTGCAGCTGGTGGAGTCTGGGGGAGGTGTGGTACGGCCTGGGGGGTC
CCTGAGACTCTCCTGTGCAGCCTCTGGATTCACCTTTGATGATTATGGCA
TGAGCTGGGTCCGCCAAGCTCCAGGGAAGGGGCTGGAGTGGGTCTCTGGT
ATTAATTGGAATGGTGGTAGCACAGGTTATGCAGACTCTGTGAAGGGCCG
ATTCACCATCTCCAGAGACAACGCCAAGAACTCCCTGTATCTGCAAATGA
ACAGTCTGAGAGCCGAGGACACGGCCTTGTATTACTGTGCGAGATTACGG
ACGGCGTATTACGATATTTTGACTGGTCAAACTATCGGTGGGGTCTTTGA
CTACTGGGGCCAGGGAACCNNGGTCACCGTCTCCTCAGGT
>CLL1455VH3
GAGGTGCAGCTGGTGGAGTCCGGGGGAGGCTTAGTTCAGCCTGGGGGGTC
CCTGAGACTCTCCTGTGCAGCCTCTGGATTCACCTTCAGTAGCTACTGGA
TGCACTGGGTCCGCCAAGCTCCAGGGAAGGGGCTGGTGTGGGTCTCACGT
ATTAATAGTGATGGGAGTAGCACAAGCTACGCGGACTCCGTGAAGGGCCG
ATTCACCATCTCCAGAGACAACGCCAAGAACACGCTGTATCTGCAAATGA
ACAGTCTGAGAGCCGAGGACACGGCTGTGTATTACTGTGCAAGAGATCAC
GCGTATTACGATTTTTGGAGTGCCATATCAAGGTGGTTCGACCCCTGGGG
CCAGGGAACC
>CLL1458VH3
GAGGTGCAGCTGTTGGAGTCTGGGGGAGGCTTGGTACAGCCTGGGGGGTC
CCTGAGACTCTCCTGTGCAGCCTCTGGATTCACCTTTAGCAACTATGCCA
TGAGCTGGGTCCGCCAGGCTCCAGGGAAGGGGCTGGAGTGGGTCTCAGCT
ATTAGTGGTAGTGGTGGTAGCACATACTACGCAGAGTCCGTGAAGGGCCG
GTTCACCATCTCCAGAGACAACTCCAAGAACACGCTGTTTCTGCAAATGA
ACAGCCTGAGAGCCGAAGACGCGGCCGTATATTACTGTGCGAAAGATGTG
GAAGTGGGAGCCCTGCAGAATGATGCTTTTGATATCTGGGGCCAAGGGAC
AATGGTCACCGTCTCTTCAGGT
>CLL1460_non_productive
GAGACTGAGTGTGGGTGAACATGAGTGAGAAAAACTGGATTTGTGTGGCA
TTTCCTGACAACGGTGTCGTTCTCTTTGCAGGTGTCCAGTGTCAGATGCA
GCTGGTGGAGTCTGGGGGAAACGTGGTCCAGCCGGGGGGGTCCCTGAGAC
TCTCCTGCGCAGCGTCTGGATTCATCTTCAGTAGTTATGGCATGCACTGG
GTCCGCCAGGCTCCAGGCAAGGGGCTGGAGTGGCTGGCAGTCATACTGAA
TGATGGCAGTAATACTAAATATGCAGACTCCGTGAGGGGCCGATTCACCA
TCTCCAGAGACAATTCCAGAGACACGTTGTATCTGCAAATGTACAGNCTG
AGAGCCGGGGACTCGGGTGTCTACTACTGTGCGAGAGATGAC
>CLL1463VH3
GAGGTGCAGCTGGTGGAGTCTGGGGGAGGCCTGGTCAAGCCGGGGGGGTC
CCTGAGACTCTCCTGTGCAGCCTCTGGATTCAGCTTCAGTAGCTATAGCA
TGAACTGGGTCCGCCAGGCTCCAGGGAAGGGGCTGGAGTGGGTCTCATCC
ATAAGTAGTAGTAGTAGCTACATATACTACGCAAACTCAGTGAAGGGCCG
ATTCACCATCTCCAGAGACAACGCCAAGAACTCACTGTTTCTGCAAATGA
ACAGCCTGACAGCCGAGGACACGGCTGTGTATTACTGTGCGAGAGAAGAT
GGGCAGCACCTGGTATACTACTACTACTACATGGACGTCTGGGGCAAAGG
GACCACGGTCACCGTCTCCTCAGGTAAGGGC
>CLL1465VH3
GAGGTGCAGCTGGTGGAGTCTGGGGGAGGCTTGGTACAGCCTGGAGGGTC
CCTGAGACTCTCCTGTGCAGCCTCTGGATTCACCTTCAGTAGTTATGAAA
TGAACTGGGTCCGCCAGGCTCCAGGGAAGGGGCTGGAGTGGGTTTCATAC
ATTAGTAGTAGTGGTAGTACCATATACTACGCAGACTCTGTGAAGGGCCG
ATTCACCATCTCCAGAGACAACGCCAAGAACTCACTGTATCTGCAAATGA
ACAGCCTGAGAGCCGAGGACACGGCTGTTTATTACTGTGCGAGAGATACC
CCATTAGTAGTACCAGCTGCTATATTCTACTACTACTACGGTATGGACGT
CTGGGGCCAAGGGACCACGGTCACCGTCTCCTCAGGT
>CLL1466VH4
CAGGTGCAGCTGCAGGAGTCGGGCCCAGGACTGGTGAAGCCTTCGGAGAC
CCTGTCCCTCACCTGCGCTGTCTCTGGTTACTCCATCAGCAGTGGTTACT
ACTGGGGCTGGATCCGGCAGCCCCCAGGGAAGGGGCTGGAGTGGATTGGG
AGTATCTATCATAGTGGGAGCACCTACTACAACCCGTCCCTCAAGAGTCG
AGTCACCATATCAGTAGACACGTCCAAGAACCAGTTCTCCCTGAAGCTGA
GCTCTGTGACCGCCGCAGACACGGCCGTGTATTACTGTGCGAGAGCCCAG
GGCCCGTATAGCAGCAGCTGGTACTACTGGTTCGACCCCTGGGGCCAGGG
AACCNTGGTCACCGTCTCCTCAGGTA
>CLL1468VH4
CAGCTGCAGCTGCAGGAGTCGGGCCCAGGACTGGTGAAGCCTTCGGAGAC
CCTGTCCCTCACCTGCACTGTCTCTGGTGGCTCCATCAGCAGTAGTAGTT
ACTACTGGGGCTGGATCCGCCAGCCCCCAGGGAAGGGGCTGGAGTGGATT
GGGAGTATCTATTATAGTGGGAGCACCTACTACAACCCGTCCCTCAAGAG
TCGAGTCACCATATCCGTAGACACGTCCAAGAACCAGTTCTCCCTGAAGC
TGAGCTCTGTGACCGCCGCAGACACGGCTGTGTATTACTGTGCGAGACGG
AATACGTATAGCAGCAGCTGGTACGATGAGTCAAGCATCTTTGACTACTG
GGGCCAGGGAACCNTGGTCACCGTCTCTCAGGTA
>CLL1471VH1
CAGGTCCAGCTGGTGCAGTCTGGGGCTGAGGTGAAGAAGCCTGGGTCCTC
AGTGAAGGTCTCCTGCAAGGCTTCTGGAGGCACCTTCAGCAGCTATGCTA
TCAGCTGGGTGCGACAGGCCCCTGGACAAGGGCTTGAGTGGATGGGAGGG
ATCATCCCTATCTTTGGTACAGCAAACTACGCACAGAAGTTCCAGGGCAG
AGTCACGATTACCACGGACGAATCCACGAGCACAGCCTACATGGAGCTGA
GCAGCCTGAGATCTGAGGACACGGCCGTGTATTACTGTGCGAGAGATCGG
TATTACTATGATAGTAGTGGTTATTACCCACACCAATTTGATATCTGGGG
CCAAGGGACAATGGTCACCGTCTCTTCAGGTAAGATGGCTTTCC
>CLL1473VH4
CAGGAGCAGCTACAACAATGGGGCGCAGGACTGTTGAGGCCTTCGGAGAC
CCTGTCCCTCACCTGCGCTGTTAACGGTGGGTCTTTCGATGGTCACTACT
GGAGCTGGATCCGACAGCCCCCAGGGATGGGGCTGCAGTGGATTGGGGAG
ATTGATCAACGAGGAAGCACCAACAACAGCACGTCCCTCAAGACTCGAGT
CACCTTATCAGTAGACACGTCCAACAACCAGTTCTCCCTGAAACTGAGGT
CTGTGACCGCCGCGGACACGGCTGTCTATTACTGTGCGAGGAGAAGAAGT
ACCTGGACGCAGCTCGAAGGCGACGGTTATGATGTCTGGAGCCAAGGGAC
AAAGGTCACCGTCTCTTCGCGTAAGATGGGTTTCCGATGTCTCCTTTCT
>CLL1474VH1
CAGGTGCAGCTGGTGCAGTCTGGGGCTGAGGTGAAGAAGCCTGGGGCCTC
AGTGAAGGTCTCCTGCAAGGCTTCTGGATACACCTTCACCGGCTACTATA
TGCACTGGGTGCGACAGGCCCCTGGACAAGGGCTTGAGTGGATGGGATGG
ATCAACCCTAACAGTGGTGGCACAAACTATGCACAGAAGTTTCAGGGCTG
GGTCACCATGACCAGGGACACGTCCATCAGCACAGCCTACATGGACCTGA
GCAGGCTGAGATCTGACGACACGGCCGTGTATTACTGTGCGAGAGGAGAT
GTAGTGGTGGTAGCTGCTACCGAGAATTTTGACTACTGGGGCCAGGGAAC
CNTGGTCACCGTCTCCTCAGGTA
>CLL1478VH3
GAGGGGCAGCTGGTGGAGTCGGGGGGAGGCTTGGTGCAGCCGGGGGGGTC
CCTGAGACTGTCCTGTGCAGCCTCTGGACTCGTCTTCAGTACCTACGACA
TGCACTGGGTCCGCCAACCTACAGGAAAGGGTCTGGAGTGGGTCTCAGCT
ATCGATATTGCTGGTGACACATATTATGCCGGCTCCGTGAAGGGCCGATT
CACCATCTCCAGAGAAAATTCCAAGAACTCCTTGTATCTTCAAATGAACA
GCCTGAGAGCCGAGGACACGGCCGTGTACTTTTGTGCAAGAGGACATTGT
CGTGGTGGTAATTGCGACTACCATAACTGGTTCGCCCCCTGGGGCCAGGG
AACC
>CLL1479VH3
CGGGTGCAGGTAGTGGAGTCTGGGGGAGGCGTGGTCCTGCCTGGGATGTC
CCTGAGGCTCTCTTGTACAGCGTCTGAATTCACCTTCAGTATCTCTGGCA
TGCACTGGGTCCGCCAGGCTCCAGGCAAGGGGCTGGAGTGGGTGGCACTT
ATATGGGATAATAGAAGTAAAAAATATTATGGAGACTCATACTATGCAGA
TTCCGTGAAGGGCCGATTCACCATCTCCAGAGACAAGTCTAAGAACACAT
TTTATCTGCAAATGAACAGCCTGAGAGCCGAGGACACGGCTGTTTATTAT
TGTGCGATAAATTATCTCGAGTCCATGATGACGCGAGGGGATCCGATTGA
CTTCTGGGGCCNGGGAACC
>CLL1480VH3
GAGGTCCACCTGTTGGAGTCTGGGGGAGGCTTGGTGCAGCCTGGGGGGTC
CCTGAGACTCTCCTGTGCAGCCTCTGGATTCACCTTTTACAACTATGCCA
TGAGCTGGGTCCGCCAGGCTCCAGGGGAGGGGCTGGAGTGGGTCTCACTT
ATGAGTGGTAGTGGGACTAGCACATATTATGCAGACTCCGTGAAGGGCCG
GTTCACCATCTCCAGAGACAATTCCAAGAATACATTGTATCTGGAAATGA
ACACTCTGAGAGCCGAGGACACGGCCGTATATTACTGTGCGAAAGATCGC
CAACCCTCGGGGAGTAGTGGTTATTACTCCTCTGACTACTGGGGCCAGGG
AACC
>CLL1481VH5M
GAGGTGCAGCTGGTGCAGTCTGGAGCAGAGGTGAAAAAGCCCGGGGAGTC
TCTGAAGATCTCCTGTAAGGGTTCTGGATACAGCTTTACCAGCTACTGGA
TCGGCTGGGTGCGCCAGATGCCCGGGAAAGGCCTGGAGTGGATGGGGATC
ATCTATCCTGGTGACTCTGATACCAGATACAGCCCGTCCTTCCAAGGCCA
GGTCACCATCTCAGCCGACAAGTCCATCAGCACCGCCTACCTGCAGTGGA
GCAGCCTGAAGGCCTCGGACACCGCCATGTATTACTGTGCGAGACGCTCC
TATGGTTACAATTACTACTACTACTACTACATGGACGTCTGGGGCAAAGG
GACCACGGTCACCGTCTCCTCAGGGAGTGCATCCGCCCCAACCCTTTTCC
CCCTCGTCTCCTGTGAGAATTCCCCGTCGGATACGAGCAGCGTGGCCGTT
GGCTGCCTCGCACAGGACTTCCTTCCCGACT
>CLL1482VH1
CAGGTGCAGTTGGTGCAGTCTGGGGCTGAGGTGGAGAAGCCTGGGGCCTC
AGTGAAGGTCTCCTGCAGGGCCTCTGGATACACCTTCACCAGTTATGATA
TTAACTGGGTGCGACAGGCCACTGGACGAGGGCTTGAGTGGATGGGATGG
ATGAACCCGAACAGTGGTAGCACAGGCTATGCACAGAAGTTCCAGGGCAG
AGTCAGTTTGACCAGGAACACCTCCACAAACACAGCCTTCATGGAGCTGA
GCAACCTGAGATATGAGGACACGGCCGTTTATTACTGTGCGAGAGGCGTG
GGAAATTGGTTCGACCCCTGGGGCCAGGGGACC
>CLL1484VH1
CAGGTGCAGCTGGTGCAGTCTGGGGCTGAGGTGAAGAAGCCTGGGTCCTC
GGTGAAGGTCTCCTGCAAGGCTTCTGGAGGCACCTTCAGCAGCTATGCTA
TCAGCTGGGTGCGACAGGCCCCTGGACAAGGGCTTGAGTGGATGGGAGGG
ATCATCCCTATCTTTGGTACAGCAAACTACGCACAGAAGTTCCAGGGCAG
AGTCACGATTACCGCGGACGAATCCACGAGCACAGCCTACATGGAGCTGA
GCAGCCTGAGATCTGAGGACACGGCCGTGTATTACTGTGCGAGAGCGAGA
TATTGTAGTGGTGGTAGCTGCTACCCGACGGTAGTACTCGACTACTACTA
CTACATGGACGTCTGGGGCAAAGGGACC
>CLL1485VH3
GAGGTGCAGTTGTTGGAGTCCGGGGGAGGCTTGGTACAGCCTGGGGGGTC
CCTGAGACTCTCCTGTGCAGCCTCTGGATTTACCTTTAGCACCTATCCCA
TGAACTGGGTCCGCCAAGTTCCAGGGAAGGGGCTGGAGTGGGTCTCAGAA
TTTAGGAGTAGTGATAGCAACACATTCTACGCAGACTCCGTGAGGGGCCG
GTTCACCATCTTCAGAGACACCTCGAGGAACACTCTGTTTCTGCAAATGA
ACTACCTGAGAGCCGAAGACACGGCCATATATTATTGTGTCTTGCGGCGC
CCTGGGGTGGCTGGCCCGTTTGACTCCTGGGGCCAGGGAACCCTGGTCAC
CGTCTCCTCA
>CLL1487VH4
CAGGTGCAGCTACAGCAGTGGGGCGCAGGACTATTGAAGCCTTCGGGGAC
CCTGTCCCTCACTTGCGCTGTGTATGGTGGATCCTTTAGTGGCTACTACT
GGACCTGGATCCGCCAGCCCCCAGGGAAGGGGCTGGAGTGGATTGGGGAA
ATCAATCATAGTGGAACTACCAACTACAACCCGTCCCTCAGGAGTCGAGT
CACCATTTCTGTAGACACGTCCAAGAATCAGTTCTCCCTGAGGCTGACTT
CTCTGACCGCCGCGGACTCGGCTGTGTATTTCTGTGCGAGAGGTCCGACA
AGGAACTACGGTGACGACGTAGGACACCGTTTCGACCCCTGGGGCCAGGG
AACCCTGGTCACCGTCTCCTCAGGT
>CLL1488VH1M
CAGGTCCAGCTGGTGCAGTCTGGGGCTGAGGTGAAGAAGCCTGGGTCCTC
GGTGAAGGTCTCCTGCAAGGCTTCTGGAGGCACCTTCAGCAGCTATGCTA
TCAGCTGGGTGCGACAGGCCCCTGGACAAGGGCTTGAGTGGATGGGAGGG
ATCATCCCTATCTTTGGTACAGCAAACTACGCACAGAAGTTCCAGGGCAG
AGTCACGATTACCGCGGACGAATCCACGAGCACAGCCTACATGGAGCTGA
GCAGCCTGAGATCTGAGGACACGGCCGTGTATTACTGTGCGAGAGATTCA
ACTGATTGTAGTAGTACCAGCTGCTATGAATCCTACTACTACTACTACAT
GGACGTCTGGGGCAAAGGGACCACGGTCACCGTCTCCTCAGGGAGTGCAT
CCGCCCCAACCCTTTTCCCCCTCGTCTCCTGTGAGAATTCCCCGTCGGAT
ACGAGCAGCGTGGCCGTTGGCTGCCTCGCACAGGACTTCCTTCC
>CLL1488VH3M
GAGGTGCAGCTGGTGGAGTCCGGGGGAGGCTTAGTTCAGCCTGGGGGGTC
CCTGAGACTCTCCTGTGCAGCCTCTGGATTCACCTTCAGTAGCTACTGGA
TGCACTGGGTCCGCCAAGCTCCAGGGAAGGGGCTGGTGTGGGTCTCACGT
ATTAATAGTGATGGGAGTAGCACAAGCTACGCGGACTCCGTGAAGGGCCG
ATTCACCATCTCCAGAGACAACGCCAAGAACACGCTGTATCTGCAAATGA
ACAGTCTGAGAGCCGAGGACACGGCTGTGTATTACTGTGCAAGAGATATC
GCACCAGATTACGATTTTTGGTGGTCCGGTATGGACGTCTGGGGCCAAGG
GACCACGGTCACCGTCTCCTCAGGGAGTGCATCCGCCCCAACCCTTTTCC
CCCTCGTCTCCTGTGAGAATTCCCCGTCGGATACGAGCAGCGTGGCCGTT
GGCTGCCTCGCACAGGACTTCCTTCCCGACTC
>CLL1491VH3
CAGGTGCAGCTGGTGGAGTCTGGGGGAGGCGTGGTCCAGCCTGGGAGGTC
CCTGAGACTCTCCTGTGCAGCCTCTGGATTCACCTTCAGTAGCTATGCTA
TGCACTGGGTCCGCCAGGCTCCAGGCAAGGGGCTGGAGTGGGTGGCAGTT
ATATCATATGATGGAAGCAATAAATACTACGCAGACTCCGTGAAGGGCCG
ATTCACCATCTCCAGAGACAATTCCAAGAACACGCTGTATCTGCAAATGA
ACAGCCTGAGAGCTGAGGACACGGCTGTGTATTACTGTGCGAGAAAGGGG
GGTTACTATGATAGTAGTGGTTATTACTACGTAAACCCTAACTACTACTA
CGGTATGGACGTCTGGGGCCAAGGGACC
>CLL1493VH3
CAGGTGCAGCTGGTGGANTCTGGGGGAGGCGTGGTCCAGCCTGGGAGGTC
CCTGAGACTCTCCTGTGCAGCGTCTGGATTCACCTTCAGTAATTATGGCA
TGCACTGGGTCCGCCAGGCTCCAGGCAAGGGGCTGGAGTGGGTGGCAGTT
ATATGGTNTGACGGAAGTAATATATTGTATGGAGACTCCGTGAAGGGCCG
ATTCGTCGTCTCCAGAGATAACTCCGGGAGCATACTGTATCTGCGAATGA
ACAGCCTGAGAGYCGAAGACACGGCTGTRTATTACTGTGCGAGAGCGGGG
GCAGCTCCCCAACTGTCGGACTTTGACTATTGGGGCCAGGGAACCNNGGT
CACCGTC
>CLL1495VH4
CAGGTGCAGCTACAACAGTGGGGCGCAGGACTGTTGAAGCCTTCGGAGAC
CCTGTCCCTCACCTGCGCTGTCTATGGTGGGTCCTTCAGTGGTTACTACT
GGAGCTGGATCCGCCAGCCCCCAGGGAAGGGGCTGGAGTGGATTGGGGAA
ATCAGTCATAGTGGAAGCACCAACTACAACCCGTCCCTCAAGAGTCGAGT
CACCATATCAGTAGACACGTCCAAGAACCAGTTCTCCCTGAACCTGAGAT
CTGTGACCGCCGCGGACACGGCTGTGTTTTACTGTGCGAGAGGATTCGAC
TACGGTGGTCATGGTAGGCTCTACGGTTTGGACGTCTGGGGCCAAGGGAC
CACGGTCACCGTCTC
>CLL1496VH1M
CAGGTCCAGCTGGTGCAATCTGGGGCTGAGGTGAAGAAGCCTGGGTCCTC
GGTGAAGGTCTCCTGCAAGGCTTCTGGAGGCACCTTCAGCAGCTATACTA
TCAGCTGGGTGCGACAGGCCCCTGGACAAGGGCTTGAGTGGATGGGAAGG
ATCATCCCTATCCTTGGTATAGCAAACTACGCACAGAAGTTCCAGGGCAG
AGTCACGATTACCGCGGACAAATCCACGAGCACAGCCTACATGGAGCTGA
GCAGCCTGAGATCTGAGGACACGGCCGTGTATTACTGTGCGAGAGAGAAA
CCGGGTATTACGATTTTTGGAGTGGTTATTGTATCCTTTGACTACTGGGG
CCAGGGAACCCTGGTCACCGTCTCCTCAGGGAGTGCATCCGCCCCAACCC
TTTTCCCCCTCGTCTCCTGTGAGAATTCCCCGTCGGATACGAGCAGCGTG
GCCGTTGGCTGCCTCGCACAGGACTTCCTTCCCGACT
>CLL1497VH4
CAGGTGCAGCTACAGCAGTGGGGCGCAGGACTATTGAAGCCTTCGGAGAC
CCTGTCCCTCACATGCGCTGTCTATGGTGGGTCCTTCAGTGGTTACTACT
GGAGCTGGATCCGCCAGTCCCCAGGCAAGGGGCTGGAGTGGATTGGGGAA
ATCAATCACAGTGGAAACACCAACTACAACCCGTCCCTCAAGAGTCGAGT
CACCATATCAGTAGACACGTCCAAGAACCAATTCTCCCTGAAGGTGAACT
CTGTGACCGCCGCGGACACGGCCGTCTATTATTGTGCGAGGGGTTACGGG
GATTCAGATGACGTGCGGCGCTACTATTACTACGGAATGGACGTCTGGGC
CCAAGGGACC
>CLL1498VH3M
GAGGTGCAACTGGTGGAGTCTGGGGGAGGCTTGGTCCAGCCTGGGGGGTC
CCTGAGACTCTCTTGTGCAGCCTCTGGATTCACCTTTAGGAACTATTGGA
TGACCTGGGTCCGCCAGGCTCCAGGGAAAGGGCTGGAGTGGGTGGCCAAC
ATAAAGGACGATGGAAGTGAGACATATTATGTGGACTCTTTGAAGGGCCG
ATTCACCATCTCCAGAGACAACGCCAAGAACTCACTGTATTTGCAAATGA
ACAGCCTGAGAGCCGAGGACACGGCCGTGTATTACTGTGCGAGAGATTCG
ACTGGGAGCTATTTGGACTACTGGGGCCAGGGAACCCTGGTCACCGTCTC
CTCAGGGAGTGCATCCGCCCCAACCCTTTTCCCCCTCGTCTCCTGTGAGA
ATTCCCCGTCGGATACGAGCAGCGTGGCCGTTGGCTGCCTCGCACAGGAC
TTCCTTCCCGACTC
>CLL1501VH3
CAGGTGCAGCTGGTGGAGTCTGGGGGAGGCGTGGTCCAGCCTGGGAGGTC
CCTGAGACTCTCCTGTGCAGCCTCTGGATTCACCTTCAGTAGCTATGGCA
TGCACTGGGTCCGCCAGGCTCCAGGCAAGGGGCTGGAGTGGGTGGCAGTT
ATATCATATGATGGAAGTAATAAATACTATGCAGACTCCGTGAAGGGCCG
ATTCACCATCTCCAGAGACAATTCCAAGAACACGCTGTATCTGCAAATGA
ACAGCCTGAGAGCTGAGGACACGGCTGTGTATTACTGTGCGAAATCGATT
GAGGGGGACTATAGCAGTGGCTGGTACAGATATTACTACTACTACTACGG
TATGGACGTCTGGGGCCAAGGGACC
>CLL1502VH3
GAGGTGCAATTGGTGGAGTCTGGGGGAGGCTTGGTCCAGCCTGGGGGGTC
CCTGAGACTCTCCTGTGCAGCCTCTGGATTCAGAATTAGTAGTTATTGGA
TGAGTTGGGTCCGCCAGGCTCCAGGGAAGGGGCTGGAGTGGGTGGCCAAC
ATAAAGGAAGATGGAAGTGAGAAATATTATGTGGACTCTGTGAGGGGCCG
ATTCACCATCTCCAGAGACAACGCCGAAAACTCACTATATCTGCAAATCA
ACAACCTGAGAGCCGAGGACACGGCTGTATTTTACTGTGCGAGAGATTGG
GGGGGGGGCTCCGAACGAGGCATTGACTACTGGGGCCAGGGAATTGTGGT
CACCGTCTCC
>CLL1503VH4
CAGGTGCAGCTACAGCAGTGGGGCGCAGGACTGTTGAAGCCTTCGGAGAC
CCTGTCCCTCACCTGCGCTGTCTATGGTGAGTCCTTTAGTGGTTACTTCT
GGACCTGGATCCGCCAGCCCCCAGGGAAGGGTCTGGAGTGGATTGGGGAA
ATCGATCATCATGGTGAAACCACCAACTACAACCCGTCCCTCAAGAGTCG
AGTCACCATATCAGTAGATGCGTCCAAGAACCAATTCTCCCTAAAGCTGG
TCTCTGTGACCGCCGCGGACACGGCTGTGTATTTTTGTGCGAGAGAGTCT
AGCAGTGGCCGGGACTTTGAGTACTGGAGCCAGGGAACC
>CLL1504VH1
CAGGCCCAGGTTGTGCAGTCTGGGGCTGAGCTGAAGAAGCCTGGGGCCTC
AGTGAGTATTTCCTGCAAGGCTTCTGGATACGCCTTCACTATTCACTCTA
TGCATTGGGTGCGCCAGGCCCCCGGACGAAGGCTTGAGTGGATGGGATGG
ATCAATAACGCCAATGGTCACACAATGTATTCACAGAACTTCCAGGGCAG
AGTCACCATTACCAGGGACACATCGACGACCACCGTGTACATGCAGCTTA
CTAGCCTGCGCTCTGACGACACGGCTGTGTATTTTTGTGCGAGAGGATAT
AGATGGGGTAGTGGGACCTGGGGCATTGACTATTATGACTACTGGGGCCA
GGGAAGTCTGGTCATCGTCTCCTCAGGTGAGTCC
>CLL1505VH1
CAGGTGCAGCTGGTGCAGTCTGGGGCTGAGGTGAAGAAGCCTGGGGCCTC
AGTGAAGGTCTCCTGCAAGGCTTCTGGATACACCTTCACCGGCTACTATA
TGCACTGGGTGCGACAGGCCCCTGGACAAGGGCTTGAGTGGATGGGACGG
ATCAACCCTAACAGTGGTGGCACAAACTATGCACAGAAGTTTCAGGGCAG
GGTCACCATGACCAGGGACACGTCCATCAGCACAGCCTACATGGAGCTGA
GCAGGCTGAGATCTGACGACACGGCCGTGTATTACTGTGCGAGAATTTAC
AGTGGGAGCTACTACTACTACTACTACGGTATGGACGTCTGGGGCCAAGG
GACC
>CLL1507VH1
CAGGTGCAGCTGGTGCAGTCTGGGGCTGAGGTGAAGAAGCCTGGGGCCTC
AGTGAAGGTCTCCTGTAAGGCTTCTGGATACACCTTCACCGCCTACTATA
TACACTGGGTGCGACAGGCCCCTGGACAAGGGCTTGAGTGGATGGGATGG
ATCAACCCTAACAGTGGTGGCACAAACTATGCACAGAAATTTCAGGGCTG
GGCCACCATGACCAGGGACACGTCCATCAGCACAGTCTACATGGAGCTGA
ACAGGCTGAGATCTGACGACACGGCCGTGTATTACTGTGCGAGAGGGGTT
ACGATTTTTGGAGTGGTTATTACTACTGTTCGGGGATTGGAAGGTTGGTT
CGACCCCTGGGGCCAGGGAACCCTGGTCACCGTCTCCTCAGGT
>CLL1509VH3
CAGGTGCAGCTGGTGGAGTCTGGGGGAGGCGTGGTCCAGCCTGGGAGGTC
CCTGAGACTCTCCTGTGCAGCCTCTGGATTCACCTTCAGTAGCTATGCTA
TGCACTGGGTCCGCCAGGCTCCAGGCAAGGGGCTGGAGTGGGTGGCAGTT
ATATCATATGATGGAAGCAATAAATACTACGCAGACTCCGTGAAGGGCCG
ATTCACCATCTCCAGAGACAATTCCAAGAACACGCTGTATCTGCAAATGA
ACAGCCTGAGAGCTGAGGACACGGCTGTGTATTACTGTGCGAGAGATCAG
AGGATACATTCCGGGTACATGGACGTCTGGGGCAAAGGGACC
>CLL1511VH3
GAGGTGCACCTGGTGGAGTCCGGGGGAGGCTTGGCACAGCCGGGGGGGTC
CCTGAGACTCTCCTGTGCAGCCTCTGGAATCACCTTCAGNAGTTATGCCA
TNTATTGGGTCCGCCAGGCTCCAGGGAAGGGCCTGGAATGGGTCTCATCT
CTTAGTGGTGGTGGAGCCACATACTACGCAGACTCCGTGATGGGCCGCTT
CATGATCTCCAGAGACGATTCCATGAACACAGTGNNTCTGCAAATGAACA
GCCTGAGAGCCGAGGACACGGCCGTGTATTATTGTACGAAGGGAGATGGT
TCAGGGAGTTATTATGGTGACTCCTGGGGCCAGGGAACCCTGGTCACCGT
CTCCTCAGG
>CLL1512VH3
CAGGTGCAGCTGGTGGAGTCTGGGGGAGGCGTGGTCCAGCCTGGGAGGTC
CCTGAGACTCTCCTGTGCAGCCTCTGGATTCACCTTCAGTAGCTATGGCA
TGCACTGGGTCCGCCAGGCTCCAGGCAAGGGGCTGGAGTGGGTGGCAGTT
ATATCATATGATGGAAGTAATAAATACTATGCAGACTCCGTGAAGGGCCG
ATTCACCATCTCCAGAGACAATTCCAAGAACACGCTGTATCTGCAAATGA
ACAGCCTGAGAGCTGAGGACACGGCTGTGTATTACTGTGCGAAAGATTCC
CTATTTATGATTACGTTTGGGGGAGTTATCGTCAATACGGGGGTTGACTA
CTGGGGCCAGGGAACC
>CLL1513VH1
CAGGTGCAGCTGGTGCAGTCTGGGGCTGAGGTGAAGAAGCCTGGGTCCTC
GGTGAAGGTCTCCTGCAAGGCTTCTGGAGGCACCTTCAGCAGCTATGCTA
TCAGCTGGGTGCGACAGGCCCCTGGACAAGGGCTTGAGTGGATGGGAGGG
ATCATCCCTATCTTTGGTACAGCAAACTACGCACAGAAGTTCCAGGGCAG
AGTCACGATTACCGCGGACGAATCCACGAGCACAGCCTACATGGAGCTGA
GCAGCCTGAGATCTGAGGACACGGCCGTGTATTACTGTGCGAGAGAGTCG
GGGGATTACGATTTTTGGAGTGGTTATTTCCGGGCTGGGTACTACTACTA
CATGGACGTCTGGGGCAAAGGGACC
>CLL1517VH3M
GAAGTGCAGCTGGTGGAGTCTGGGGGAGGCTTGGTCCAGCCTGGAGGGTC
CCTGAGACTCTCCTGTGCAGCCTCTGGAGTCACCCTCAGTGACCACACCA
TGGACTGGGTCCGCCAGGCTCCAGGGAAGGGGCTGGAGTGGGTTGGCCGT
TCCAGAAAGAAAGATAATGGTTACAACACAGAATATGCCGCGTCTGTGAA
AGGCAGATTCACCATCTCGAGAGATGCTTCAAAGAACTCAGTGTATCTGC
AAATGAACAGCCTGAAAACCGAGGACACGGCCGTATATTATTGTGTCAGT
TCCCAGAATTACTATAGTTACTGGGGCCAGGGAACCGTGCTCACCGTCTC
CTCAGGGAGTGCATCCGCCCCAACCCTTTTCCCCCTCGTCTCCTGTGAGA
ATTCCCCGTCGGATACGAGCAGCGTGGCCGTTGGCTGCCTCGCACAGGAC
TTCCTTCCCGACTCC
>CLL1518VH3
GAGGTGCATCTGGTGGAGTCTGGGGGAGGCCTGGTCAAGCCTGGGGGGTC
CCTGAGACTCTCCTGTGCAGCCTCTGGCTTCACCTTCAGTAACTATGGCA
TGAACTGGGTCCGCCAGGCTCCAGGGAAGGGGCTGGAGTGGGTCTCATCC
ATTAGTGGTAGTACTAGTTCCATATTCTACGCAGACTCAGTGAAGGGCCG
ATTCACCATCTCCAGAGACAACGCCAAGAATTCACTGTATCTGCAAATGA
ACAGCCTGAGAGCCGAGGACACGGCTCTTTATTACTGTGCGAGAGATGCA
AACACTATGGACGTCTGGGGCCAAGGGACCACGGTCACCGTC
>CLL1519VH1
CAGGTCCAGCTGGTGCAGTCTGGGGCTGAGGTGAAGAAGCCTGGGTCCTC
GGTGAAGGTCTCCTGCAAGGCTTCTGGAGGCACCTTCAGCAGCTATGCTA
TCAGCTGGGTGCGACAGGCCCCTGGACAAGGGCTTGAGTGGATGGGAGGG
ATCATCCCTATCCTTGGTATAGCAAACTACGCACAGAAGTTCCAGGGCAG
AGTCACGATTACCGCGGACAAATCCACGAGCACAGCCTACATGGAGCTGA
GCAGCCTGAGATCTGAGGACACGGCCGTGTATTACTGTGCGAGAATTCTG
CCCAACGACGATTTTTGGAGTGGTTTCCAACCGACCCTCTATTACTACTA
CGGTATGGACGTCTGGGGCCAAGGGACC
>CLL1520VH3
GAGGTGCAGCTGGTGGAGTCTGGGGGAGGCTTGGTAAAGTCTGGGGGGTC
CCTTAGACTCTCCTGTGTAGCCTCTGGATTCACTTTCACTGACGCCTGGA
TGAGCTGGGTCCGCCAGGCTCCAGGGAAGGGGCTGGAGTGGATTGGCCAT
ATTAGAAACAAAGCTAATAGTTACACCACAGAATACGCCCCGTCTGTGAA
AGGCAGATTCATCATCTCAAGAGATGATTCAAGAAACACACTCTATCTGG
ACGTGATCAGTCTGGAAACCGAGGACACAGCCGTGTATTACTGTACCACA
GATTTGGCAACACCGAGCCCCCCGGATGGTCGTGATTACTTTGACCACTG
GGGCCAGGGAACCCTGGTCACCGTCTCC
>CLL1522VH4
CAGGTGCAGCTGCAGGAGTCGGGCCCAGGACTGGTGAAGCCTTCACAGAC
CCTGTCCCTCACCTGCACTGTCTCTGGTGGCTCCATCAGCAGTGGTGATT
ACTACTGGAGTTGGATCCGCCAGCCCCCAGGGAAGGGCCTGGAGTGGATT
GGGTACATCTATTACAGTGGGAGCACCTACTACAACCCGTCCCTCAAGAG
TCGAGTTACCATATCAGTAGACACGTCCAAGAACCAGTTCTCCCTGAAGC
TGAGCTCTGTGACTGCCGCAGACACGGCCGTGTATTACTGTGCCAGAGTC
CCCAATCCCCTGTATTACGATTTTTGGAGTGGTTATTACCCCGGCTACTA
CGGTATGGACGTCTGGGGCCAAGGGACC
>CLL1523VH3M
GAGGTGCAGCTGGTGGAGTCTGGGGGAGGCTTGGTACAGCCTGGAGGGTC
CCTGAGACTCTCCTGTGCAGCCTCTGGATTCACCTTCAGTAGTTATGAAA
TGAACTGGGTCCGCCAGGCTCCAGGGAAGGGGCTGGAGTGGGTTTCATAC
ATTAGTAGTAGTGGTAGTACCATATACTACGCAGACTCTGTGAAGGGCCG
ATTCACCATCTCCAGAGACAACGCCAAGAACTCACTGTATCTGCAAATGA
ACAGCCTGAGAGCCGAGGACACGGCTGTTTATTACTGTGCGAGAAGTCCG
ACATATTGTAGTGGTGGTAGCTGCTACTCCGTTTGGTCCCTTTACTACTA
CTACTACGGTATGGACGTCTGGGGCCAAGGGACCACGGTCACCGTCTCCT
CAGGGAGTGCATCCGCCCCAACCCTTTTCCCCCTCGTCTCCTGTGAGAAT
TCCCCGTCGGATACGAGCAGCGTGGCCGTTGGCTGCCTCGCACAGGACTT
CCTTCCCGACT
>CLL1524VH4M
CAGGTGCAGCTGCAGGAGTCGGGCCCAGGACTGGTGAAGCCTTCACAGAC
CCTGTCCCTCACCTGCACTGTCTCTGGTGGCTCCATCAGCAGTGGTGATT
ACTACTGGAGTTGGATCCGCCAGCCCCCAGGGAAGGGCCTGGAGTGGATT
GGGTACATCTATTACAGTGGGAGCACCTACTACAACCCGTCCCTCAAGAG
TCGAGTTACCATATCAGTAGACACGTCCAAGAACCAGTTCTCCCTGAAGC
TGAGCTCTGTGACTGCCGCAGACACGGCCGTGTATTACTGTGCCAGAGTC
CGTCGAGATGATAGTAGTGGTTATTACTACTACTACGGTATGGACGTCTG
GGGCCAAGGGACCACGGTCACCGTCTCCTCAGGGAGTGCATCCGCCCCAA
CCCTTTTCCCCCTCGTCTCCTGTGAGAATTCCCCGTCGGATACGAGCAGC
GTGGCCGTTGGCTGCCTCGCACAGGACTTCCTT
>CLL1524VH3aGd60_non_productive
TTTTTCCTTGTTGCTATTTTAGAAGGTGTCCAGTGTGAGGTGGTGGAGTC
TGGGGGAGGCTTGGTACAGCCTGGGGGGTCCCTGAGACTCTCCTGTGCAG
CCTCTGGATTCATCTTCAGGAGTTATAGTATGAACTGGGTCCGCCAGGCT
CCAGGGAAGGGGCTGGAGTGGCTTTCATACATTGGTCCTAGTAATAATGA
CATACAGTATGTAGACTCTGTGAAGGGCCGCTTCACCATCTCCAGAGACA
ATGCCAGGAATTCACTGTATCTGGAAATGGACAACCTGAGAGTCGAGGAC
ACGGCTGTTTATTACTGTGTGAGAGACACAAATTTTGCTTTTGATATCTG
GGGCCAAGGGACAATGGCCACCGTCTCCTCAGCCTCCACCAAGGGCCCAT
CGGTCTTCCCCCTGGCGCCCTGCTCCAGGAGCACCTCCGAGAGCACAGCG
GCCCTGGGCTGCCTGG
>CLL1524VH3aMa49_non_productive
GGGAAGGAAGTCCTGTGCGAGGCAGCCAACGGCCACGCTGCTCGTATCCG
ACGGGGAATTCTCACAGGAGACGAGGGGGAAAAGGGTTGGGGCGGATGCA
CTCCCTGAAGAGACGGTGACCATTGTCCCCTGGCCCCAGATATCAAAAGA
ATCATAGGAGAGGAGAAGCTCCCGGCCATCTCTCACACAGTAATAAATAG
CCGTGTCCTCGGCTCTCAGGCTGTTCATTTGCAGAAACAATGAGTTTTTG
GCGTTGTCTCTGGAGATGGTGAATCGGCCCTTCACAGAGTCTGCGTAGTA
TATGGAAAAACTGGTAGTACTAATGTATGAAACCCACTCCAGCCCCTTCC
CTGGAGCCTGGCGGACCCAATTCATTTCATAATCACTGAAGGTGAATCCA
GAGGCTGCACAGGAGAGTCTCAGGGACCCTCCAGGCTGTACCAAGCCTCC
CCCAGACTGCACCAGCTGCACCTCACACTGGACACCTTCTAA
>CLL1525VH3
GAGGTGCAGCTGGTGGAGTCCGGGGGAGGCTTAGTTCAGCCTGGGGGGTC
CCTGAGACTCTCCTGTGCAGCCTCTGGATTCACCTTCAGTAACTACTGGA
TGCACTGGGTCCGCCAAGCTCCAGGGAAGGGGCTGGTGTGGGTCTCACGT
ATTAATAGTGATGAGAGTAGCACAAGCTATGCGGACTCCGTGAAGGGCCG
ATTCACCATCTCCAGAGACAACGCCAAGAACACGCTGTATCTGCAAATGA
ACAGTCTGAGAGCCGAGGACACGGCTGTGTATTTCTGTGCAAGAGATGAG
TGGAATATTGTGGTAGTACCAGCTGCTATAGTTCCGTGGTACTACTACTA
CTACATGGACGTCTGGGGCAGAGGGACC
>CLL1527VH4
CAGGTGCACCTACAACAGTGGGGCGCAGGACTGTTGAAGCCTTCGGAGGC
CCTGTCCCTCACTTGCGTTGTCTATGGTGGGTCCTTCAGTGATTACTACT
GGACCTGGATCCGCCAGGTCCCAGGGAAGGGGCTAGAGTGGATTGGAGAA
ATCAATCATAGTGGAAGCACCAATTACAACCCGTCCCTCAAGAGTCGCGT
CACCATATCCGTGGACACGTCCAACAACCAATTCTCCCTGAAAGTGAACT
CTGTGACCGCCGCGGACACGGCTGTGTATTACTGTGCGAGGGCCGTATAC
GGTGACTACGTCTTCTACGGTATGGACGTCTGGGGCCAAGGGACCNNGGT
CACCGTCT
>CLL1528VH3
GAGGTACAACTGGTGGAGTCTGGGGGAGGCTTGGTCCAGCCTGGGGGGTC
CCTGACACTCTCCTGTGTAGTCTCTGGATTTACCTTTAATAAATATTGGA
TGAACTGGGTCCGCCAGGCTCCAGGGAAGGGGCTGGAGTGGGTGGCCAAC
ATAAAACAAGATGGAAGTGAGAAATACTATGTGGACTCTGTACGGGGCCG
ATTCAGCATCTCCAGAGACAACGCCGGGAGCTCTCTCTTTCTGCGAATGA
GCAGCCTGAGAGGCGAGGACTCGGGTGTATATTACTGTGTGAGAGATGAA
GATTGTAGTGGTGATAAGTGCGGCAGGGAGCACTTTGACTTCTGGGGCCA
AGGAACCCTGGTCACCGTCTCC
>CLL1529VH4
CAGGTCCAGCTGCAGGAGGCGGGCCCAGGGCTGGTGAAGCCTTCGGAGAC
CCTGTCCCTAACGTGCACTGTCTCTGGTGGCTCCATCAGTGGTTACTACT
GGGGCTGGGTCCGGCAGCCCCCAGGGAAGGGACTGGAATGGATTGGATAC
ATCTATGACAGTGGGAAGTTTAATTACAACCCCTCCCTCAAGAGTCGAGT
CACCATGTCAGTAGACACGTCCAAAAACCATTTCTCCCTGAACCTGAGCT
CTGTGACCGCTGCGGACACGGCCCTCTATTACTGTGTGAGAGGGCCCAAT
GAGAGTGGCTGGTACGGTCTTTCCCACTGGGGCCGGGGAACCCTGGTCAC
CGTCTCCTCAGGT
>CLL1530VH1
CAGGTCCAGCTTGTGCAGTCTGGGGCTGAGGTGAAGAAGCCTGGGGCCTC
AGTGAAGGTTTCCTGCAAGGCTTCTGGATACACCTTCACTAGCTATGCTA
TGCATTGGGTGCGCCAGGCCCCCGGACAAAGGCTTGAGTGGATGGGATGG
ATCAACGCTGGCAATGGTAACACAAAATATTCACAGAAGTTCCAGGGCAG
AGTCACCATTACCAGGGACACATCCGCGAGCACAGCCTACATGGAGCTGA
GCAGCCTGAGATCTGAAGACACGGCTGTGTATTACTGTGCGAGAATGTTC
CGTGGGAGGTCTTACTACTACTACTACGGTATGGACGTCTGGGGCCAAGG
GACC
>CLL1532VH3
CAGGTGCAGCTGGTGGAGTCTGGGGGAGGCGTGGTCCAGCCTGGGAGGTC
CCTGAGACTCTCCTGTGCAGCCTCTGGATTCACCTTCAGTAGCTATGCTA
TGCACTGGGTCCGCCAGGCTCCAGGCAAGGGGCTGGAGTGGGTGGCAGTT
ATATCATATGATGGAAGCAATAAATACTACGCAGACTCCGTGAAGGGCCG
ATTCACCATCTCCAGAGACAATTCCAAGAACACGCTGTATCTGCAAATGA
ACAGCCTGAGAGCTGAGGACACGGCTGTGTATTACTGTGCGAGAGGAGCG
AGCGGTGACTACGTATCGTCCTTTGACTACTGGGGCCAGGGAACCNTGGT
CACCGTCTCCTCAGGT
>CLL1533VH1
CCAGGTGCAGTTGGTGCAGTCTGGGTCTGAATTGAAGGAGCCTGGGACCT
CAGCGAAGATTTCCTGCAAGGCTTCTGGATATACATTCACCAATTATCCT
TTATCTTGGGTGCGACAGGCCCCTGGACAAGGGCTTGAGTGGATGGGATG
GATCAACACCAATACTGGGAACCCAACCTATGCCCGGGGCTTCAGAGGAC
GATTTGTCCTCTCCTTGGACAGTTCTGTCACCACGACATTTCTGCACATC
AGCACCCTAGAGGAAGAGGACACTGCCGTTTATTACTGTACGAGAACTAG
GGGCTCCGACTACTGGGGCCAGGGAACCCGGATCACCGTCTCGTCGGGTG
AGTCCTCCAAGTCTCTCTCCTGGTGAAGTCT
>CLL1534VH3
GAGGTGCAGCTGTTGGAGTCTGGGGGAGGCTTGGTACAGCCTGGGGGGTC
CCTGAGACTCGCCTGTGCAGCCTCTGGATTCACCTTTAACAACTATGCCA
TGGCCTGGGTCCGCCAGGCTCCAGGGAAGGGGCTGGAGTGGGTCTCAACT
ATTATTCGTACTGGTGGCACATACAACGCAGACTCCGTGAAGGGCCGCTT
CACCATCTCCAGAGACATTTCCAAGAACACACTGTCTCTGCAAATGAACA
GCCTGAGAGCCGAGGACACGGCCGTATATTACTGTGCGAGATATTTTGGT
TCGGGGACTTACTCATTTGACTACTGGGGCCAGGGAGCCCTGGTCACCGT
CTCCTCAGGTGAGTCCTCACAACCTCTCTCCTGATTT
>CLL1536VH4
CAGGTGCAGCTGAAACAGTGGGGCGCAGGACTGTTGAAGCCTTCGGAGAC
CCTGTCCCTCACCTGCGCTGTCTATGGTGGGTCATTCAGTGGTTATTACT
GGAGTTGGATCCGCCAGTCCCCCGGGAAGGGGCTGGAGTGGATTGGGGAA
ATCAATCAAAGTGGAAGCACTAATTACAACCCGTCCCTCAAGAGTCGAGT
CACCATGTCAGTAGACATGTCCAAGAACCAGTTCTCCCTGAAGGTGACCT
CTCTGACCGCCGCGGACACGGCTGTCTATTATTGTGCGAGGGAAGCATAT
TGTGGTGATGACTGTTCTTCTGAACTTGAATACTGGGGCCAGGGAACC
>CLL1537VH3
GAGGTGCAGCTGGTGGAGTCTGGGGGAGGCTTGGTCCAGCCGGGGGGGTC
CCTGAGACTCTCCTGTGCGGCCTCTGGACTCACCGTCAGTAGTAATTACA
TGAGCTGGGTCCGCCAGGCTCCAGGGAAGGGGCTGGAGTGGGTCTCAATT
ATTTATAGCGGTGGTAGCACATACTACGCAGACTCCGTGAAGGGCAGATT
CACCATCTCCAGAGACAATTCCAAGAACACGCTGTATCTTCAATTGAATT
GCCTGAGAGTCGAGGACACGGCTGTGTATTACTGTGCGAGAGAGCCCTTC
AATTACTATGATAGTAGTGGTCACCATTTTGACTATTGGGGCCAGGGAAC
C
>CLL1538VH1
CAGGTGCAGCTGGTGCAGTCTGGGGCTGAGGTGAAGAAGCCTGGGTCCTC
GGTGAAGGTCTCCTGCAAGGCTTCTGGAGGCACCTTCAGCAGCTATGCTA
TCAGCTGGGTGCGACAGGCCCCTGGACAAGGGCTTGAGTGGATGGGAGGG
ATCATCCCTATCTTTGGTACAGCAAACTACGCACAGAAGTTCCAGGGCAG
AGTCACGATTACCGCGGACGAATCCACGAGCACAGCCTACATGGAGCTGA
GCAGCCTGAGATCTGAGGACACGGCCGTGTATTACTGTGCTTTGTGGGAC
AGCTATATCTTTGACTACTGGGGCCAGGGAACCNTGGTCACCGTCTCC
>CLL1541VH3
CAGGTGCCACTGATGGAGTCGGGGGGGCGCGTAGTCCAACCTGGGAAGTC
CCTGAGACTCTCCTGTGCAACCTCTGGGTTCAGCTTCAGTAATTATGGCA
TGCACTGGGTCCGCCAGTCTCCAGGCAAGGGGCTGGAGTGGCTGGCAGTT
ATATCATATGATGGAAATTATGAATTCTACGCAGACTCCGTGAGGGGCCG
ATTCACCATCTCCAGAGACAATTTCAAGAATACTGTATATCTACAAATGA
ACAGCCTGACATTTGAAGACACGGGTGTTTATTATTGTGTGAAAGATGCT
AATGCAGCAGCAGCTGGTACGATGTGGTTCGACCCCTGGGGCCTGGGGAC
C
>CLL1544VH3
GAGGTGCAGCTGGTGGAGTCTGGGGGAGGCTTGGTACAGCCAGGGCGGTC
CCTGAGACTCTCCTGTACAGCTTCTGGATTCACCTTTGGTGATTATGCTA
TGAGCTGGTTCCGCCAGGCTCCAGGGAAGGGGCTGGAGTGGGTAGGTTTC
ATTAGAAGCAAAGCTTATGGTGGGACAACAGAATACGCCGCGTCTGTGAA
AGGCAGATTCACCATCTCAAGAGATGATTCCAAAAGCATCGCCTATCTGC
AAATGAACAGCCTGAAAACCGAGGACACAGCCGTGTATTACTGTACTAGA
GATGCCGTAACTATCTGGGAGCATATTGTGGTGGTGACTGCACCACCAGT
TTATTACTACTACTACTACGGTATGGACGTCTGGGGCCAAGGGACC
>CLL1545VH4
CAGCTGCAGCTGCAGGAGTCGGGCCCAGGACTGGTGCAGCCTTCGGAGAC
CCTGTCCCTCACCTGCACTGTCTCTGGTGACTCCTTCAGTCCTTCCTACT
GGACTTGGATCCGGCAGCCCGTCGGTAAGGGACTGGAGTGGATCGGGCGT
ATCTATTTCAATGGGACCTCCAACTACAACCCCTCCCTCAAGAGTCGAGT
CGCCATGTCACTAGACACGTCCAAGAACCAATTCTCCCTGAAGCTAAGTT
CTGTGACCGCCGCGGACACGGCCGTCTATTACTGTGCGGGAGAGTTTTCC
TCCTGGGGCCAGGGAGCCCTGATCACCGTCTCCTCAGGTGAGTCCTCACA
ACCTCTCTTCTGCTTTTATTCTGAGGGGTTTTCC
>CLL1550VH3
GGGGTGCAGCTGTTGGAGTCTGGGGGAGGCTTCGTACAGCCTGGGGGGTC
CCTGAGACTCTCCTGTGCAGCCTCTGGATTCACCTTTACCAATTATGCCA
TGGGCTGGGTCCGCCAGGCTCCAGGGAAGGGGCTGGAGTGGGTCTCAGCT
ATTGGTGGAAATGGACGTAACACATACTACGCAGACTCCGTGAAGGGCCA
GTTCACCATCGCCAGAGACAATTCCAAGAACACGCTGTATTTACAAATGA
ACAGCCTGAGAGCCGAGGACACGGCCTTATATTACTGTGCGAAAGGGGAG
GACGACTACGGTGACCCCATCCGATTTGACTACTGGGGCCAGGGAACCCT
GGTCACCGTCTCCTCAGGTAAGGGCGAATTC
>CLL1551VH3
GAGGTGCAGCTGGTGGAATCTGGGGGAGGCTTGGTAAAGCCTGGGGGGTC
CCTTAGACTCTCCTGTGCAGCCTCTGGATTCACTTTCACTGACGCCTGGA
TGAGCTGGGTCCGCCAGGCTCCAGGGAAGGGGCTGGAGTGGGTTGGCCGT
ATTAAAAGCAAAACTGATGGTGGGACAATAGACTACGCTGCACCCGTGAA
AGGCAGATTCACCATTTCAACAGATGATTCGACAAACACGCTGTGTCTGC
AAATGAACAGCCTGAAAACCGAGGACACAGCCGTGTATTACTGTACCACA
GGTCTCGGAAGCTCGGACCACGACTACTGGGGCCAGGGAACCNNGGTCAC
CGTCTCC
>CLL1553VH4
CAGGTGCAGCTGCAGGTGTCGGGCCCAGGACTGGTGAAGCCCTCGGGGAC
CCTGTCCCTCACCTGCAGTATCTCTGGTGACTCCATCAGCAGTCATAGCT
GGTGGAGTTGGGTCCGCCAGCCCCCAGGGAAGGGCCTGGAGTGGATTGGG
GAAATGCATCATAGTGGCACTACCAACTACAACGCGTCCCTCATGAGTCG
GGTCACTATATCAGTGGACAAGTCCAAGAACCAGTTCTCCCTGAGCCTGA
CCTCTGTGACCGCCGCGGACACGGCCGTCTATTACTGTGCGAGAAGGGAG
CGGGGGACTACGGCCACTTACAACTGGTTCGACCCCTGGGGCCAGGGAAC
C
>CLL1556VH1
CCAGGTCCAGCTTGTGCAGTCTGGGGCTGAGGTGAGGAAGTCTGGGGCCT
CAGTGAAGATTTCCTGCAAGGCTTCTGGATACCCCTTCTCTATCTTTTCT
ATCCATTGGGTGCGCCACGCCCCCGGAAGTAGGCCTGAGTGGATGGGTTG
GATCAACACTGCCAGTGGCAACACAAAATATTCGCAGAAGTTCCAAGACA
GAGTCACCTTCACCAGAGACACAGGCGCGAACACAGTCTACATGGAGTTG
AGTTGCCTGGGAATTGAAGACACCGCTGTATATTACTGTACGAGAGGAAT
TCGCGTGGAGGGGGCTGCAATTTGGGGCCTTGACCACTTTGACACCTGGG
GCCAGGGAACCCTGGTCACCGTCTC
>CLL1557VH3
GAGGTGCAGCTGGTGGAGTCTGGGGGAGGCTTGGTACAGCCTGGGGGGTC
CCTGAGACTCTCCTGTGCAGCCTCTGGATTCACCTTCAGTAGCTATAGCA
TGAACTGGGTCCGCCAGGCTCCAGGGAAGGGGCTGGAGTGGGTTTCATAC
ATTAGTAGTAGTAGTAGTACCATATACTACGCAGACTCTGTGAAGGGCCG
ATTCACCATCTCCAGAGACAATGCCAAGAACTCACTGTATCTGCAAATGA
ACAGCCTGAGAGACGAGGACACGGCTGTGTATTACTGTGCGAGACGGGGG
GTATGGTTCGGGGAGTTATCGCGCCCCATTGACTACTGGGGCCAGGGAAC
CNNGGTCACCGTCTCC
>CLL1559VH4
CAGCTGCAGCTGCAGGAGTCGGGCCCAGGACTGGTGAAGCCTTCGGAGAC
CCTGTCCCTCACCTGCACTGTCTCTGGTGGCTCCATCAGCAGTAGTAGTT
ACTACTGGGGCTGGATCCGCCAGCCCCCAGGGAAGGGGCTGGAGTGGATT
GGGAGTATCTATTATAGTGGGAGCACCTACTACAACCCGTCCCTCAAGAG
TCGAGTCACCATATCCGTAGACACGTCCAAGAACCAGTTCTCCCTGAAGC
TGAGCTCTGTGACCGCCGCAGACACGGCTGTGTATTACTGTGCGAGACAT
GGGCAGTGGCTGGTGACAAACTACTACTACTACGGTATGGACGTCTGGGG
CCAAGGGACC
>CLL1562VH3
CAGGTGCAACTGGTGCAGTCTGGGGGAGGCGTGGTCCAGCCTGGGAGGTC
CCTGACTCTCTCCTGTGCAGCCTCTAGATTCACCTTCAGTTATTACGCTA
TGCACTGGGTCCGCCAGGCTCCAGGCAAGGGTCTGGAGTGGGTGTCACTA
ATATCATATAACGGAAGCAATAAATACTATTTAGACTCCGTGAAGGGCCG
ATTCACCATCTCCAGAGACAACTTCAAGAACACGCTGTATCTGCAAATGA
ACAGCCTGAGAGCTGCGGACACGGCTGTCTATTACTGTGCGAGGACTTCT
GAGGGCGGGACCACGACTTACTATTCGGGTATGGACGTCTGGGGCCGAGG
GACC
>CLL1563VH3
GAGGTGCAGCTGTTGGAGTCTGGGGGAGGCTTGGTACAGCCTGGGGGGTC
CCTGAGACTCTCCTGTGCAGCCTCTGGATTCACCTTTAGCAGCTATGCCA
TGAGCTGGGTCCGCCAGGCTCCAGGGAAGGGGCTGGAGTGGGTCTCAGCT
ATTAGTGGTAGTGGTGGTAGCACATACTACGCAGACTCCGTGAAGGGCCG
GTTCACCATCTCCAGAGACAATTCCAAGAACACGCTGTATCTGCAAATGA
ACAGCCTGAGAGCCGAGGACACGGCCGTATATTACTGTGCGAAAGGCCCC
GATTTTTGGAGTGGTTATTATCCCTACTACTACTACGGTATGGACGTCTG
GGGCCAAGGGACC
>CLL1564VH3
GAGGTGCAGCTGGTGGAGTCTGGGGGAGGCTTGGTAAAGCCGGGGGGGTC
CCTCAGACTCTCCTGTGCAGCCTCTGGATTCACTTTTAGTGAGGCCTGGA
TGAGCTGGGTCCGCCAGGCTCCAGGGAAGGGGCTGGAGTGGGTTGGACGC
ATTAAAATGAAAGCTGAAGGAGGGATGGCAGACTACGCTGCACCCGTGAA
AGGCAGATTCATCATTTCAAGAGATGATTCAAAAAACACGCTGTATCTGC
AAATGAACAGCCTGGAAACCGAGGACACAGGCGTGTATTATTGTGCCAGC
GCCTATTATACTGATAGGAGTGGTTATTATCCGACCCTTGACTATTGGGG
CAAGGGAACC
>CLL1566VH4M
CAGGTGCAGCTGCAGGAGTCGGGCCCAGGACTGGTGAAGCCTTCACAGAC
CCTGTCCCTCACCTGCACTGTCTCTGGTGGCTCCATCAGCAGTGGTGATT
ACTACTGGAGCTGGATCCGCCAGCCCCCAGGGAAGGGCCTGGAGTGGATT
GGGTACATCTATTACAGTGGGAGCACCTACTACAACCCGTCCCTCAAGAG
TCGAGTTACCATATCAGTAGACACGTCCAAGAACCAGTTCTCCCTGAAGC
TGAGCTCTGTGACTGCCGCAGACACGGCCGTGTATTACTGTGCCAGAAAG
ACGTATTACTATGATAGTAGTGGTTATTACGATGCTTTTGATATCTGGGG
CCAAGGGACAATGGTCACCGTCTCTTCAGGGAGTGCATCCGCCCCAACCC
TTTTCCCCCTCGTCTCCTGTGAGAATTCCCCGTCGGATACGAGCAGCGTG
GCCGTTGTGCTGCCTCGCACAGGACTTCCTTCCCGACT
>CLL1568VH3
GAGGTGCAGCTGATGGAGTCTGGGGGAGGCTCGGTGGAGCCTGGGGGGTC
CCTGAGACTCTCCTGTGCAGCTTCTGGATTCGCCTTCAGCAGCTATGCCA
TGAGCTGGGTCCGCCAGGCTCCAGGGGAGGGCCTGGAGTACGTCGCAGGT
ATCAGTGGCAGTGGTGGTACCACATACTACGCAGACTCTGTGGAGGGCCG
GTTCACCATCTCCAGAGACAATTCCAAGAATACAGTGTATTTAGAAATGC
ATAGCCTGAGAGCCGACGACGCGGCCATATATTATTGTGCGAAAGATGTA
CACACCTATAGTAGTAGTTGGACCGCCTTTGACTACTGGGGCCAGGGAAC
CACCGTCTCCCCAGGTGAGTCCTCACAATCT
>CLL1569VH3
GAAGTGCAGCTGGTGGAGTCTGGAGGAGGCTTGATCCAGCCGGGGGGGTC
CCTGAGACTCTCCTGTGCAGCCTCTGGGTTCACCGTCAGTAGAAACTACA
TGACCTGGGTCCGCCAGGCTCCAGGGAAGGGGCTGGAGTGGGTCTCAGTT
CTTTATAGCGGTGGTGGCACATACTACGCAGACTCCGTGAAGGGCCGATT
CACCATCTCCAGAGACAATTCCAAGAACACGTTGTATCTTCACATGAACA
GCCTGAGAGCCGAGGACTCGGCCCTGTATTACTGTGCGAGTCTTTTTCGA
GGGGGCAGAGAACCGGAGGACTACTGGGGCCGGGGAACC
>CLL1570VH3M
CAGATACAACTGGTGGAGTCTGGGGGAGGCTTGGTCAAGCCTGGAGGGTC
CCTGAGACTCTCCTGTGTAGCCTCTGAATTCACCTTCAGTGACTACTACA
TGAGCTGGATCCGCCAGGCTCCAGGGAAGGGACTGGAGTGGCTTTCATAC
ATTAGTGGTAGTGGTAGTACCATATACTACGCAGACTCTGTGAAGGGCCG
ATTCACCATCTCCAGGGACAACGCCAAGAACTCACTGTTTCTGCAAATGA
ACAGCCTGAGAGCCGAGGACACGGCCGTGTATTACTGTGCGAGAGATAAG
GGGCAGCAGCCCATTGACTACTGGGGCCAGGGAACCCTAGTCACCGTCTC
CTCAGGGAGTGCATCCGCCCCAACCCTTTTCCCCCTCGTCTCCTGTGAGA
ATTCCCCGTCGGATACGAGCAGCGTGGCCGTTGGCTGCCTCGCACAGGAC
TTCCTTCCCGACTC
>CLL1571VH4
CAGGTGCAACTGCAGCAGTGGGGCGCAGGACTGTTGAAGCCTTCGGAGAC
CCTGTCCCTCACCTGCGCTGTCTATGGTGAGTCTTTCAGTGATTTTTTCT
GGAGCTGGGTCCGCCAGCCCCCAGGGAAGGGGCTAGAGTGGATTGGGGAA
ATCAATCATAGTGGAATCACCAACTACAACCCGTCCCTCAAGAGCCGAGT
CACCATATCAGTAGACACGTCCAAGAACCAATTCTCCCTGAGGATGACCT
CTGTGACCGCCGCGGACACGGCTGTGTATTATTGTGCGAGAGAACCTGGT
GGCTACGATTTCCGAGCCACATACTACTACTACTACTACATGGACGTCTG
GGGCAGAGGGACC
>CLL1572VH5
GAAGTGCAGCTGGTGCAGTCCGGAGCAGAGGTGAAAAAGCCCGGGGAGTC
TCTGAGGATCTCCTGTAAGGGTTCTGGATACAGCTTTACCAGCTACTGGA
TCAGCTGGGTGCGCCAGATGCCCGGGAAAGGCCTGGAGTGGATGGGGAGG
ATTGATCCTAGTGACTCTTATACCAACTACAGCCCGTCCTTCCAAGGCCA
CGTCACCATCTCAGCTGACAAGTCCATCAGCACTGCCTACCTGCAGTGGA
GCAGCCTGAAGGCCTCGGACACCGCCATGTATTACTGTGCGAGACAATTC
CGTGGATACAGCTATGGCCCACTTGGTGCTGGGGGGATTTACTATGATAG
TAGTGGTTATTACGCCGCGGTAGACTACTGGGGC
>CLL1573VH1G
CAGGTGCAGCTGGTGCAGTCTGGGGCTGAGGTGAAGAAGCCTGGGTCCTC
GGTGAAGGTCTCCTGCAAGGCTTCTGGAGGCACCTTCAGCAGCTATGCTA
TCAGCTGGGTGCGACAGGCCCCTGGACAAGGGCTTGAGTGGATGGGAGGG
ATCATCCCTATCTTTGGTACAGCAAACTACGCACAGAAGTTCCAGGGCAG
AGTCACGATTACCGCGGACGAATCCACGAGCACAGCCTACATGGAGCTGA
GCAGCCTGAGATCTGAGGACACGGCCGTGTATTACTGTGCGAGAGAAGCG
GCGAATTACGATTTTTGGAGTGGTTATTATACTGGGCGAAACTACTACTA
CTACATGGACGTCTGGGGCAAAGGGACCACGGTCACCGTCTCCTCAGCCT
CCACCAAGGGCCCATCGGTCTTCCCCCTGGCGCCCTGCTCCAGGAGCACC
TCCGAGAGCACAGCGGCCCTGGGCTG
>CLL1574VH1
CAGGTGCAGCTGGTGCAGTCTGGGGCTGAGGTGAAGAAGCCTGGGTCCTC
GGTGAAGGTCTCCTGCAAGGCTTCTGGAGGCACCTTCAGCAGCTATGCTA
TCAGCTGGGTGCGACAGGCCCCTGGACAAGGGCTTGAGTGGATGGGAGGG
ATCATCCCTATCTTTGGTACAGCAAACTACGCACAGAAGTTCCAGGGCAG
AGTCACGATTACCGCGGACGAATCCACGAGCACAGCCTACATGGAGCTGA
GCAGCCTGAGATCTGAGGACACGGCCGTGTATTACTGTGCGAGAGAACTA
CCAGATATTGTAGTAGTACCAGCCCTCTACTACTACTACGGTATGGACGT
CTGGGGCCAAGGGACC
>CLL1575VH4
CAGGTGCAGCTAAAACAATGGGGCGCAGGACTGTTGAAGCCTTCGGAGAC
CCTGTCCCTCACATGCGCTGTCTTTGGTGAGTCCCTCAGTGATTACTACT
GGAGCTGGATCCGCCAGCCCCCAGGGAAGGGGCTGGAGTCGATTGGGGAA
ATCAATCATAGTGGAAACACCAACTACAACCCGTCCCTCAAGAGTCGAGT
CACCATATCCATAGACACGTCCAACAACCAGTTCTCCCTGAAGCTGAACT
CTGTGACCGCCGCGGACACGGCTGTTTATTACTGTGCGAGAGGCCCAAGA
CACTCTTACTACGGTGACTACGCCCACTACTACTACGGTTTGGACGTCTG
GGGCCTAGGGACC
>CLL1577VH3
GAGGTGCAGCTGGTGGAGTCTGGGGGAGGCCTGGTCAAGCCTGGGGGGTC
CCTGAGACTCTCCTGTGCAGCCTCTGGATTCACCTTCAGTAGCTATAGCA
TGAACTGGGTCCGCCAGGCTCCAGGGAAGGGACTGGAGTGGGTCTCATCC
GTTAATAATAGTACTACTTACATATACTACGCAGACTCAGTGAAGGGCCG
ATTCACCATCTCCAGAGACAACGCCAAGAACTCACTGTATCTGCAAATGA
ATAGCCTGAGAGCCGAGGACACGGCTGTGTATTTCTGTGCGAGAGATCAG
AACTGTATGGACGTCTGGGGCCAAGGGACCACGGTCACCGTCTCCTCAGG
TA
>CLL1580VH4
CAGCTGCTGCTGGAGGAGTCGGGCCCAGGACTGATGAGGCCTTCGGAGAC
CCTGTCCCTCACCTGCACTGTCTCTGGTGACTCCGTCAGCAGTATTGGTT
TCGCCTGGGACTGGATCCGCCAGCCCCCAGGGAAGGGGCTGGAGTGGATT
GGGAGCCTCTATTATACTGGGAGCACCTACTACAACCCGTCCCTCATGAG
TCGACTCACCATATACGTAGACACGTCCAAGAACAAGTTCTCCCTGAGCC
TGAGCTCTGTGACCGCCGCAGACTCGGCTATTTACTTCTGTGCGAGACGC
TCTGGGAGTTACCTACACTGGGGCCAGGGAACCNYGGTCACCGTCTCCTC
AGGT
>CLL1581
GAGGTGCAGTTGGTGGAGTCTGGGGGAGGCTTGGTACAGCCTGGGGGGTC
CCTGAGACTCTCCTGTGCAGCCTCTGGATTCACCTTTAGCACCTATGTCA
TGAGCTGGGTCCGCCAGGCTCCAGGGAAGGGGCTGGAGTGGGTCTCAGCT
ATTAGTTATAGTGGTAGTAGCACATACTACGCAGACTCCGTGAAGGGCCG
GTTCACCATATCCAGAGACAATTCCAAGAGCACGCTGTCTTTGCAAATGA
ACGGCCTGAGAGCCGAGGACACGGCCCTATATTACTGTGCGAAAGGTTCT
ATGGCTCGGGGAGTTATGCCTTACTACTTTGACTACTGGGGCCAGGGAAC
CCTGGTCACCGTCTCC
>CLL1584VH4_non_productive
CAGGTGCACCTGCAGGAGTCGGGCCCAGGACTGGTGAGGCCTTCGGAGAC
CCTGTCCCTCACCTGCACTATCTCTGGTGTCTCCATCAGCAGTGGTAATT
ACTTCTGGGCCTGGATCCGGCAGCCCCCAGGGCAGGGACTGGAGTGGATT
GGGAGTATCAATCATAGTGGCAGCACCTTCTACAACACGTCCCTCCTGAG
CCGAGTCAGTATATCACCAGACACGTCCAGGAACCAGTTCTCCCTGAGGC
TGAGCTCTGTGACTGTCGCAGACACGGCCGTGTATTACTGTGCGAGAGAT
ATCTTGGATTCACCTGCGGCGTTTGACTACTGGGGCCAGGGAATGCTGGT
CATCGTCTCCTCAGGTGAGTCCGCACATCCTCACTCCTGCCTCACCTCTG
ACGGAATTTGGTCCAGAGAACCCCGGAGCAGCCTGGGGGGCTCAGGAAGA
TGCCCTGAGGCAACAGCGGCCAAACAGACGAGGGGCAAGGGCTCCAGATG
CTCCTTCTTCTTGAGCCCAGCAACACGGGTCTCTCTGTGGCCNGGACCAC
CCTAGGTCTCTGGG
>CLL1585VH3M
GAGGTGCAGTTGGTGGAGTCTGGGGGAGGCTTGGTAAAGCCAGGGCGGTC
CCTGAGACTCTCCTGTACAGCTTCTGGATTCACCTTTGGTGATTATGCTA
TGAGCTGGTTCCGCCAGGCTCCAGGGAAGGGGCTGGAGTGGGTAGGTTTC
ATTAGAAGCAAAGCTTATGGTGGGACAACAGAATACGCCGCGTCTGTGAA
AGGCAGATTCACCATCTCAAGAGATGATTCCAAAAGCATCGCCTATCTGC
AAATGAACAGCCTGAAAACCGAGGACACAGCCGTGTATTACTGTACTAGA
GTTCCGTATTACGATTTTTGGAGTGGTTATTATTACCCGGGGGATTACTA
CTACTACTACGGTATGGACGTCTGGGGCCAAGGGACCACGGTCACCGTCT
CCTCAGGGAGTGCATCCGCCCCAACCCTTTTCCCCCTCGTCTCCTGTGAG
AATTCCCCGTCGGATACGAGCAGCGTGGCCGTTGGCTGCCTCGCACAGGA
CTTCCTTCCCGACTC
>CLL1586VH4
CAGGTGGAGCTACAACAGTGGGGCGCAGGACTGTTGCAGCCTTCGGAGAC
CCTGACTCTCACCTGCGCTGTGTATGGTGGCTCCGTCAGTGGTTACTACT
GGACTTGGATCCGGCAGCCCCCAGGGAAGGGGCTGGAGTGGATTGCAGAA
ATCAATCAATGGGGAAGCACCAACAACAGCACGTCCCTCAAGAGGCGAGT
CACCTTGTCAGTGGACACGTCCAAGAATCAGTTCTCCCTGAGCCTGACGT
CTGTGACCGCCGCGGACACGGCTGTATATTACTGCGCGAGACGTCGGGAA
CAGTGGTCATTCCGTGAGGGTGATGCATTTGATATATGGGGCCGAGGAAC
AATGGTCACCGTCTCCTCAGGTA
>CLL1589VH3
GAGGTGCAGCTATTGGACTCTGGGGGAGGCTTGGTACAGCCTGGGGGGTC
CCTGAGACTCTCCTGTATAGCCTCTGGATTCACTTTTAGCAACTATGCCA
TGAGCTGGGTCCGCCAGGCTCCAGGGAAGGGACTGGAATGGGTCTCAAGT
ATTAGTGCTAGTGGTGAGACTACATACTACGCAGAATCCGTGAAGGGCCG
ATTCACCATCTCCAGAGACAATTCCAAGAACACACTTTATCTACAATTGA
ACAGTCTGAGAGTCGGGGACACGGCCAAATATTACTGTACGAAAGATATG
AGTGGTGATCTAGGAGATTATTGGGGCCAGGGAACC
>CLL1590VH4
CAGCTGCAGCTGCAGGAGTCGGGCCCAGGACTGGTGAAGCCTTCGGAGAC
CCTGTCCCTCACCTGCACTGTCTCTGGTGGCTCCATCAGCAGTAGTAGTT
ACTACTGGGGCTGGATCCGCCAGCCCCCAGGGAAGGGGCTGGAGTGGATT
GGGAGTATCTATTATAGTGGGAGCACCTACTACAACCCGTCCCTCAAGAG
TCGAGTCACCATATCCGTAGACACGTCCAAGAACCAGTTCTCCCTGAAGC
TGAGCTCTGTGACCGCCGCAGACACGGCTGTGTATTACTGTGCGAGACAT
GTGATCAGCTATGGTTATTTTGCCTTGGGAGCCAACTGGTTCGACCCCTG
GGGCCAGGGAACCCTGGTCACCGTCTCCTCAGGT
>CLL1592VH4
CAGGTGCAGCTGCAGGAGTCGGGCCCAGGACTGGTGAAGCCTTCGGAGAC
CCTGTCCCTCACCTGCGCTGTCTCTGGTTACTCCATCAGCAGTGGTTACT
ACTGGGGCTGGATCCGGCAGCCCCCAGGGAAGGGGCTGGAGTGGATTGGG
AGTATCTATCATAGTGGGAGCACCTACNACAACCCGTCCCTCAAGAGTCG
AGTCACCATATCAGTAGACACGTCCAAGAACCAGTTCTCCCTGAAGCTGA
GCTCTGTGACCGCCGCAGACACGGCCGTGTATTACTGTGCGAGGGCTTGG
ATACAGCTATGGTCAGACTTTGACTACTGGGGCCAGGGAACCCTGGTCAC
CGTC
>CLL1593VH2
CAGGTCACCTTGAGGGAGTCTGGTCCTGCGCTGGTGAAACCCACACAGAC
CCTCACACTGACCTGCAGCCTCTCTGGGTTCTCACTCAGCACTAGTAGAA
TGTCTGTGAGCTGGATCCGTCAGCCCCCAGGGAAGGCCCTGGAGTGGCTT
GCACTCATTGATTGGGATGATGATAAATACTACAGCACATCTCTGAAGAC
CAGGCTCACCATCTCCAAGGACACCTCCAAAAANCAGGTGGTCCTAACAA
TGACCAACATGGACCCTGTGGACACAGCCACGTWTTACTGTGCACGGATC
ACTGATAAGGACTACGGTATGGACGTCTGGGGCCAAGGGACCACGGTCAC
CGTC
>CLL1593VH1Mc_non_productive
ATCCTCTTCTTGGTGGCAGCAGCCACAAGAGCCCACTCCCAGGTGCCACT
AGTGCAGTCTGGGGCTGAGGTGAGGAAGCCTGGGGCCTCAGTGAAGGTCT
CCTGCAAGGCTTCTGGACACACCTTCACCGACTACTAGATGTACTGGGTG
CGACAGGCCCCTGGACAAGGGCTTGAGTGCATGGGATGGATCAACCCTAA
CAGTGGTGGCACAAATTGTGCACAGAAGTTTCAGGGCAGGGTCACCATGA
CCAGGGACACGTCCATCACCTCAGCCCACATGGAGCTGAGCAGGCTAAGA
TCTGACGACTGTGCGAGACATTGGCGGGAGTAGTAGCAGGTCCTATACCA
AAGTATACTTTACCACTCCCACTACGGTATGAACATCTGGGGCCAAGGGA
CCACGGTCACCGTCTCCTCAGGGAGTGCATCCGCCCCAACCCTTTTCCCC
CTCGTCTCCTGTGAGAATTCCCCGTCGGATACGAGCAGCGTGGCCGTTGG
CTGCCTCGCACAGGACTTCCT
>CLL1595VH4
CAGGTGCAGCTGCAGGAGTCGGGCCCAGGACTGGTGAAGCCTTCACAGAC
CCTGTCCCTCACCTGCACTGTCTCTGGTGGCTCCATCACCAGTGGTAGTT
ACTTCTGGAGCTGGATCCGGCAGCCCGCCGGGAAGGGACTGGAGTGGATT
GGGCGTATCTCCACCAGTGCGGACACCAACTACAACCCCTCCCTCAAGAG
TCGAGTCACCATATCACTAGACACGTCCAAGAATCAGTTCTCCCTGAAGC
TGATCTCTGTGACCGCCGCAGACACGGCCGTCTATTACTGTGCGAGAGAT
TACGATTTTATACTCGACTCCTGGGGCCAGGGAACC
>CLL1600VH1
CAGGTCCAGCTGGTACAGTCTGGGGCTGAGGTGAAGAAGCCTGGGGCCTC
AGTGAAGGTCTCCTGCAAGGTTTCCGGATACACCCTCACTGAATTATCCA
TGCACTGGGTGCGACAGGCTCCTGGAAAAGGGCTTGAGTGGATGGGAGGT
TTTGATCCTGAAGATGGTGAAACAATCTACGCACAGAAGTTCCAGGGCAG
AGTCACCATGACCGAGGACACATCTACAGACACAGCCTACATGGAGCTGA
GCAGCCTGAGATCTGAGGACACGGCCGTGTATTACTGTGCAACACCGCGG
CTACGATTCTCTTACTACTACTACTACGGTATGGACGTCTGGGGCCAAGG
GACC
>CLL1602VH1
CAGGTGCAGCTGGTGCAGTCTGGGGCTGAGGTGAAGAAGCCTGGGGCCTC
AGTGAAGGTCTCCTGCAAGGCTTCTGGATACACCTTCACCGGCTACTATA
TGCACTGGGTGCGACAGGCCCCTGGACAAGGGCTTGAGTGGATGGGATGG
ATCAACCCTAACAGTGGTGGCACAAACTATGCACAGAAGTTTCAGGGCTG
GGTCACCATGACCAGGGACACGTCCATCAGCACAGCCTACATGGAGCTGA
GCAGGCTGAGATCTGACGACACGGCCGTGTATTACTGTGCGAGAGGGGGT
GTTTATACAGCTATGGTTCAAAACTGGTTCGACCCCTGGGGCCAGGGAAC
CCTGGTCACCGTCTCC
>CLL1603VH3
GAGGTGCAGCTGGTGGAGTCTGGGGGAGGCTTGGTACAGCCTGGAGGGTC
CCTGAGACTCTCCTGTGCAGCCTCTGGATTCACCTTCAGTAGTTATGAAA
TGAACTGGGTCCGCCAGGCTCCAGGGAAGGGGCTGGAGTGGGTTTCATAC
ATTAGTAGTAGTGGTAGTACCATATACTACGCAGACTCTGTGAAGGGCCG
ATTCACCATCTCCAGAGACAACGCCAAGAACTCACTGTATCTGCAAATGA
ACAGCCTGAGAGCCGAGGACACGGCTGTTTATTACTGTGCGAGAGATTCC
CCCCTGGTAGTACCAGCTGCTATCTTTTACTACTACTACGGTATGGACGT
CTGGGGCCAAGGGACC
>CLL1604VH3
GAGGTACAACTGTTGGAGTCTGGGGGAGGCTTGGTACAGCCTGGGGGGTC
CCTGAGACTCTCCTGTGCAGCCTCTGGATTCACCTTTAGCAACTATGCCA
TGAGCTGGGTCCGCCAGGCTCCAGGGAAGGGGCTGAAATGGGTCTCAGCT
ATTAGTGGTAGTGGTGGTAGCACATACTACGCAGACTCCGTGAGGGGCCG
GTTCACCATCTCCAGAGACAACTCCAAGAACACGCAGTCTCTGCAAATGA
ACAGCCTGAGAGCCGAGGATACGGCCGTATATTACTGTGCGAAAAAAACA
ACGGACTATGGTGACTCCAATTTTGACTACTGGGGCCAGGGAACCC
>CLL1605VH3
GAAGTGCAGCTGGTGGAGTCTGGGGGAGGTGTGGTACGGCCTGGGGAGTC
CCTGAGACTCTCCTGTGCAGCCTCTGGATTCACCTTTGATGATTATGCCA
TGAGCTGGGTCCGCCAAGTCCCAGGGAAGGGACTGGAGTGGGTCTCTGTG
ATTAATTGGAATGGTGATACCTCAGCTTATGCGGACTCTGTGGAGGGCCG
ATTCACCATCTCCAGAGACAACACCAAGAGCTCCCTGTTTTTGCAAATGA
ACAGTCTGAGAGCCGAGGACACGGCCCTGTATCACTGTGCGAGAGATGGG
TTGGCAACATCTAGTACGGACGCCCGCTACTATTACGGTATGGACGTCTG
GGGCCAAGGGACC
>CLL1606VH4
CAGGTGCAGCTACGGCAGTGGGGCGCAGGACGGTTGAAGCCTTCGGAGAC
CCTGTCCCTCACCTGCGCTGTCTATGGTGGATCCTTCAGTGATTACCATT
GGAGCTGGATCCGCCAGCCCCCAGGGAAGGGGCTGGAGTGGATTGCGGAA
ATCAATCGTAGCGGAAGCACCGACTACAACCCGTCCCTCAGGAGCCGAGT
CTCCATATCAGTGGACACCTCCAAGAACCAAATCTCCCTGAAGTTGAGGT
CTGTGACCGCCGCGGACACGGCTGTGTATTACTGTGCGAGAACGGGGTCG
GTGGTGCCAGACGCTACATACCGCCGCTACAACTGGTTCGACCCCTGGGG
CCAGGGAACC
>CLL1607VH5M
GAGGTGCAGCTGGTGCAGTCTGGAGCAGAGGTGAAAAAGCCCGGGGAGTC
TCTGAAGATCTCCTGTAAGGGTTCTGGATACAGCTTTACCAGCTACTGGA
TCGGCTGGGTGCGCCAGATGCCCGGGAAAGGCCTGGAGTGGATGGGGATC
ATCTATCCTGGTGACTCTGATACCAGATACAGCCCGTCCTTCCAAGGCCA
GGTCACCATCTCAGCCGACAAGTCCATCAGCACCGCCTACCTGCAGTGGA
GCAGCCTGAAGGCCTCGGACACCGCCATGTATTACTGTGCGAGACGGCAG
TGGCTGGTACTCCCCCACTTTGACTACTGGGGCCAGGGAACCCTGGTCAC
CGTCTCCTCAGGGAGTGCATCCGCCCCAACCCTTTTCCCCCTCGTCTCCT
GTGAGAATTCCCCGTCGGATACGAGCAGCGTGGCCGTTGGCTGCCTCGCA
CAGGACTTCCTTCCCGACT
>CLL1609VH3
GAGGTGCAGCTGGTGGAGTCCGGGGGAGGCTTAGTTCAGCCTGGGGGGTC
CCTGAGACTCTCCTGTGCAGCCTCTGGATTCACCTTCAGTAGCTACTGGA
TGCACTGGGTCCGCCAAGCTCCAGGGAAGGGGCTGGTGTGGGTCTCACGT
ATTAATAGTGATGGGAGTAGCACAAGCTACGCGGACTCCGTGAAGGGCCG
ATTCACCATCTCCAGAGACAACGCCAAGAACACGCTGTATCTGCAAATGA
ACAGTCTGAGAGCCGAGGACACGGCTGTGTATTACTGTGCAAGAGACCTA
CTCCCTAATTACGATTTTTGGAGTGGTTATTCTCACGCATACTACTACTA
CTACGGTATGGACGTCTGGGGCCAAGGGACC
>CLL1612VH1A
CAGGTGCAGCTGGTGCAGTCGGGGGCTGAGGTGAAGAAGCCTGGGACCTC
AGTGAAGGTTTCCTGTAAGGCATCTGGATACACCTTCACCAATTACTATC
TACATTGGGTGCGACAGGCCCCTGGACAAGGGCTTGAGTGGATGGGAATA
ATCAACCCCAGTGTTGGTGCGACAATCTACGCGCAGAACTTCCAGGGCAG
ACTCATCATGACCAGAGACACGTCCACCAGCACAGTCTACATGGAACTGA
GCAGTCTCAAATCTGAAGACACGGCCATTTACTTCTGTGCGCGAGATAGG
GGCCTTGACACTGTCGTCCAATATGAGGGGTCTAAGTGGGGCCAGGGAAC
CCTGGTCACCGTCTCTTCAGCATCCCCGACCAGCCCCAAGGTC
>CLL1612VH3G
CAGGTACAACTGCTGGAATCGGGGGGAGGCGTGGTCCGGCCGGGGGGGTC
CCTGCGACTCTCCTGTGCAGCCTCTGAATTCAGCTTTAGTATGTTTGCAA
TGCACTGGGTCCGCCAGGCTCCAGGCAAGGGGCTGCAGTGGGTGGCACGT
ATATCATATGACGGGACTAATGAAGACTACGCAGACTTCGTGAAGGGCCG
ATTCACCATCTCCAGAGACAATTCCGAGGACACGGTGTATCTGCAAATGA
ACAGCCTGAGAGGCGACGACACGGCTGTGTACTACTGTGCGAGAGATAGC
GAGGAGCGTTATAACTGGAACCACCTCAACTACTACTACCTCGGTCTGGA
CGTCTGGGGCCAAGGGACCACGGTCACCGTCTCTTCAGCCTCCACCAAGG
GCCCATCGGTCTTCCCCCTGGCACCCTCCTCCAAGAGCACCTCTGGGGGC
ACAGCGGCCCTGGGCTGCCTGGTCA
>CLL1615VH1
CAGGTGCAGCTGGTGCAGTCTGGGGCTGAGGTGAAGAAGCCTGGGTCCTC
GGTGAAGGTCTCCTGCAAGGCTTCTGGAGGCACCTTCAGCAGCTATGCTA
TCAGCTGGGTGCGACAGGCCCCTGGACAAGGGCTTGAGTGGATGGGAGGG
ATCATCCCTATCTTTGGTACAGCAAACTACGCACAGAAGTTCCAGGGCAG
AGTCACGATTACCGCGGACGAATCCACGAGCACAGCCTACATGGAGCTGA
GCAGCCTGAGATCTGAGGACACGGCCGTGTATTACTGTGCGAGAAGGGAA
GGACGATACGATTTTTGGAGTGGTTATTCCATCACCGACTACTACGGTAT
GGACGTCTGGGGCCAAGGG
>CLL1616VH3
CAGGTGCAGCTGGTGGAGTCTGGGGGAGGCGTGGTCCAGCCTGGGAGGTC
CCTGAGACTCTCCTGTGCAGCGTCTGGATTCACCTTCAGTAGCTATGGCA
TGCACTGGGTCCGCCAGGCTCCAGGCAAGGGGCTGGAGTGGGTGGCAGTT
ATATGGTATGATGGAAGTAATAAATACTATGCAGACTCCGTGAAGGGCCG
ATTCACCATCTCCAGAGACAATTCCAAGAACACGCTGTATCTGCAAATGA
ACAGCCTGAGAGCCGAGGACACGGCTGTGTATTACTGTGCGAGAGATCCC
GATTACGATATTTTGACTGGACCATACTACTACTACGGTATGGACGTCTG
GAGCCAAGGGACC
>CLL1621VH1
CAGGTGCAGCTGGTGCAGTCTGGGGCTGAGGTGAAGAAGCCTGGGGCCTC
AGTGAAGGTCTCCTGCAAGGCTTCTGGATACACCTTCACCGGCTACTATA
TGCACTGGGTGCGACAGGCCCCTGGACAAGGGCTTGAGTGGATGGGATGG
ATCAACCCTAACAGTGGTGGCACAAACTATGCACAGAAGTTTCAGGGCAG
GGTCACCATGACCAGGGACACGTCCATCAGCACAGCCTACATGGAGCTGA
GCAGGCTGAGATCTGACGACACGGCCGTGTATTACTGTGCGAGAGTTATT
ACGATTTTTGGAGTGGTTATCCCGACCATTCTTAACGGTATGGACGTCTG
GGGCCAAGGGACC
>CLL1623VH2
CAGGTCACCTTGAAGGAGTCTGGTCCTGCGCTGGTGAAACCCACACAGAC
CCTCACACTGACCTGCAGCTTCTGTGGGTTCTCACTCAGAACTCCTGGAA
TGCGTGTGAGTTGGATCCGTCAGCCCCCAGGGAAGGCCCTGGAGTGGCTT
GCACGCATTGATTGGGATGAAGATAAGTTCTTCACCACATCTCTGTCTCT
GAAGTCAAGGCTCACCATCTCCAAGGACACCTCCAAAAACGAGGTGGTCC
TTACAATGACCGACATGGACCCTGTGGACACAGGCACGTATTACTGTGCA
CGGATGGGGCCTACAGAGATAACTCCGGCGAGGAAATACTACTTTGACTA
CTGGGGCCGGGGAACCNTGGTCACCGTC
>CLL1624VH4
CCAGCTGCAGCTGCAGGAGTCGGGCCCAGGACTGGTGAAGCCTTCGGAGA
CCCTGTCCCTCACCTGCACTGTCTCTGGTGACTCCATCAGAAGTAGTGAC
TACTACTGGGGCTGGATCCGCCAGCCCCCAGGGAAGGGGCTGGAGTGGAT
TGGGAGTGTCTATTATGGAGGGAGCACTTACTACAACCCGTCCCTCGAGA
GTCGAGTCACCATATTCGTAGACACGTACAAGAACCAGTTTTCTCTGAAG
CTGACCTCTGTAACCGCCGCAGACACGGCTGTATATTTCTGTGCGAGTGT
TATGTCGGTGGGTGGCGGGTCGTACTGGGGCCAGGGAAC
>CLL1625VH3M
GAGGTGCAGCTGGTGGAGTCGGGGGGAGGCTTGGTACAGCCTGGGGGGTC
CCTGAGACTCTCCTGTGTAACCTCTGGATTCACGTTCAGTAGTTATAACA
TGAATTGGGTCCGCCAGGCTCCAGGGAAGGGGCTGGAGTGGGTTTCATAC
ATTAGCAGTAGGAGTAATACCATATATGACGCAGACTCTGTGAGGGGCCG
ATTCACCATCTCCAGAGACAATGCCAGGAACTCACTGTATCTGCAAATGA
ACAGCCTGAGAGACGAGGACACGGCTGTGTATTACTGTGCGAGAGATCAT
GGTTACGGCTACGCTATGGACGTCTGGGGCCAAGGGACCACGGTCACCGT
CTCCTCAGGGAGTGCATCCGCCCCAACCCTTTTCCCCCTCGTCTCCTGTG
AGAATTCCCCGTCGGATACGAGCAGCGTGGCCGTTGGCTGCCTCGCACAG
GACTTCCTTCCCGAC
>CLL1632VH3
CAGGTGCAGCTGGTGGAGTCTGGGGGAGGCGTGGTCCAGCCTGGGAGGTC
TATGAGACTCTCCTGTGCAACGTCTGGATTCACCTTCAGTCGTTCTGCCA
TGCACTGGGTCCGCCAGCCTCCAGGCAAGGGGCTGGAGTGGGTGGCCGTT
GTTTGGTATGATGGAAGTGATAAATATTATGCAGACTCCGTGAAGGGCCG
ATTCATCATCTCCAGAGACAATTCCCAGAACATGTTGTATCTACAAATGA
ACAGTCTGAGAGTCGACGACACGGCTGTGTATTACTGTGCGAGGGCCCTT
GAGCAGTGGCTGGTGCGAGACTGGGGCCAGGGAACCCTGGTCACCGTCTC
CTCAGGTA
>CLL1635VH3
CAGGAGCAGCTGGTGGAGTCTGGGGGAGGCGTGGTCCAGACTGGGAGGTC
CCTGAGACTCTCCTGCGCAGCGTCTGGATTCACCTTCAGTAGTTTTGCCA
TGCACTGGGTCCGCCAGGCTCCAGACCAGGGGCTGGAGTGGGTTTCACTT
ATATGGTATGATGGAAGTAATCAATACTATGCAGCCTCCGTGAAGGGCCG
ATTCACCATCTCCAGAGACAATTCCAAGAACACGTTGTTTCTGCAAATGA
ACAGCCTGAGAGCCGAGGACACGGCTGTATATTTCTGTGTGAGAGATCAA
CAAGGGAGCCCGGGGTACGGTGACTCCGCGGGTCACTTTGACTACTGGGG
TCAGGGATGCCTGGTCACCGTCTCCT
>CLL1637VH4_non_productive
CAGGTGCAGCTGCAGGAGTCGGGCCCAGGACTGGTGAAGCCTTCGGAGAC
CCTGTCCCTTAGTTGCACTGTCTCTGGTTACTCCATCAGCAGTGGTTACT
ACTACTGGGGATTCTTCCGGCAGCCCCCAGGGAAGGGGCTGGAGTGGATT
GGGAGTATTAATTATAATAGTGGGACCACCTATTACAGTCCGTCCTTCAT
TAGTCGACTCAGCATGTCAGTAGACATGTCCAGGAACCAGTACTCCCTGA
GGCTGGGCTCTGTGACCGCCGCAGACACGGCCGTATATTACTGTGCGAGA
AGTGGACTTCTTTATGCCTTTGATTTGTGGGGCCCAGGGACAATGGTCAC
CGTCTCTTCAGGT
>CLL1638VH3
CAGGTGCAGCTGGTGGAGTCTGGGGGAGGCGTGGTCCAGCCTGGGAGGTC
CCTGAGACTCTCCTGTGCAGGCTCTCGATTTACGTTCAGTAGCTATGGCA
TGCACTGGGTCCGCCAGGCTCCAGGCAAGGGGCTGGAGTGGGTGGCAGTT
GTTTCAGATGATGACAGTACTACATACTATGCAGACTCCGTGAAGGGCCG
ATTCACCGTCTCCAGAGACAATTCCAAGAACACACTATATTTGGAAATGA
ACAACCTGAGAGTTGAGGACACGGCTGTTTATTACTGTGCGAGAGAAGGG
GGAGTGCGTAATACGAGGAAGTACTGCTTTGACTACTGGGGCCAGGGAAC
CCTGGTCACCGTCTCCTCAGGT
>CLL1640VH1
CAGGTGCAGCTGGTGCAGTCTGGGGCTGAGGTGAAGAAGCCTGGGTCCTC
GGTGAAGGTCTCCTGCAAGGCTTCTGGAGGCACCTTCAGCAGCTATGCTA
TCAGCTGGGTGCGACAGGCCCCTGGACAAGGGCTTGAGTGGATGGGAGGG
ATCATCCCTATCTTTGGTACAGCAAACTACGCACAGAAGTTCCAGGGCAG
AGTCACGATTACCGCGGACGAATCCACGAGCACAGCCTACATGGAGCTGA
GCAGCCTGAGATCTGAGGACACGGCCGTGTATTACTGTGCGAGAGGTGCG
ATTTTTGGAGTGGTTATTATTCCCGTTACCCCTTTCTACATGGACGTCTG
GGGCAAAGGGACC
>CLL1641VH3
GAGGTGCAACTGGTGGAGTCTGGGGGGGGCTTGGTCCAGCCTGGGGGGTC
CCTGAGACTCTCCTGTACAGTCTCTGGATTCACCTTTAGAGCCTATTGGA
TGACCTGGGTCCGCCAGGTTCCTGGGAAGGGGCTGGAATGGGTGGCCAAC
ATAAACCAAGATGAAAGTGAGAAATACCATGTGGACTCTGTGAAGGGCCG
ATTCACCATCTCCAGAGACAACGCCAAGAACTCACTTTATCTGCAAATGA
ACAGCCTGAGAGCCGAGGACACGGCTGTCTATTACTGTGCGAGAAACACA
TACGATTTTTTAGGCCTGGATTTCCGCGGTCTGGACGTCTGGGGCCAAGG
GACC
>CLL1642VH4
CAGGTGCAACTAAAGCAGTGGGGCGCAGGGCTGTTGAAGCCTTCGGAGAC
CCTGTCCCTCACCTGCGCTGTTTATGGTGGGTCCTTCAGTGGTACCTACT
GGACTTGGATCCGCCAGTCCCCAGGGAAGGGTCTGGAGTGGATTGGGGAA
ATCAATCAGAGTGGAAGCACCAACTACAACCCGTCCCTCAAGAGTCGAGT
CACCGTCTCAGTAGACACGTCCAAGAACCAATTCTCCCTAAACCTGAAGT
CTGTGACCGCCGCGGACACGGGTGTGTATTACTGTGCGAGAGGCTACGGG
GACACACCTACGGTTAAGCGGTACTACTACTACGGATTGGATGTCTGGGG
CCAAGGGACCGCGGTCACCGTCT
>CLL1643VH4
CAGCTGCAGCTGCAGGAGTCGGGCCCAGGACTGGTGAAGCCTTCGGAGAC
CCTGTCCCTCACCTGCACTGTCTCTGGTGGCTCCATCAGCAGTAGTAGTT
ACTACTGGGGCTGGATCCGCCAGCCCCCAGGGAAGGGGCTGGAGTGGATT
GGGAGTATCTATTATAGTGGGAGCACCTACTACAACCCGTCCCTCAAGAG
TCGAGTCACCATATCAGTAGACACGTCCAAGAACCAGTTCTCCCTGAAGC
TGAGCTCTGTGACCGCCGCGGACACGGCCGTGTATTACTGTGCGAGAGAT
CGAGGAGGATATTGTAGTAGTACCAGCTGCTATCTGTACTACTACGGTAT
GGACGTCTGGGGCCAAGGGACC
>CLL1644VH4
CAGATGCAGCTACAGCAGTGGGGCGCAGGACTGTTGAAGCCTTCGGACAC
CCTGTCCCTCACTTGCGCTGTCTATGGTGGGTCCCTCAGTGGTTATCATT
GGAGCTGGATCCGCCAGACCCCAGGGAAGGGACTGGAGTGGATTGGGGAA
ACCAGCCATCGAGGAAGCACCAGCTACAACCCGTCCCTCCAGAGTCGAGT
CACCATATCAGTGTATACGTCCAAGAACCAGTTCTCCCTGAGGTTGACCT
CTGTTAACGCCGCGGATACGGCTATGTATTTCTGTGCTGTTCGGGGAGCA
TCTGGGTTCGACCCCTGGGGCCAGGGAACCCTGGTCACCGTC
>CLL1645VH3
GAGGTGCAACTGGTGGAGTTTGGGGGAGGCCTGGTCAAGCCTGGGGGGTC
CCTGAGACTCTCCTGTGCAGTCTCTGGATTCACCTTCAGTCGCCATAGCA
TGAACTGGGTCCGCCAGGCTCCAGGGAAGGGGCTAGAGTGGGTCTCATCC
ATCAGTGGTGATAGTAATCACATATTCTACAGAGACTCAGTGAGGGGCCG
ATTCACCATCTCCAGAGACAACGCCAAGAGCTCACTATATCTGCAGATGA
ACAGCCTGAGAGCCGAGGACACGGCTGTTTATTACTGTGCGAGAGATATG
ACTATGCCGAACGGGTACTTCGATCTCTGGGGCCGTGGCACCCTGGTCAC
CGTCTCCTCAGGTA
>CLL1646VH1M
CAGGTGCAGCTGGTGCAGTCTGGGGCTGAGGTGAAGAAGCCTGGGTCCTC
GGTGAAGGTCTCCTGCAAGGCTTCTGGAGGCACCTTCAGCAGCTATGCTA
TCAGCTGGGTGCGACAGGCCCCTGGACAAGGGCTTGAGTGGATGGGAGGG
ATCATCCCTATCTTTGGTACAGCAAACTACGCACAGAAGTTCCAGGGCAG
AGTCACGATTACCGCGGACGAATCCACGAGCACAGCCTACATGGAGCTGA
GCAGCCTGAGATCTGAGGACACGGCCGTGTATTACTGTGCGAGAGATCGG
AGGGCAGATTATAACTGGAACTACGCAGGATTCCTACCCGACTACTACTA
CTACGGTATGGACGTCTGGGGCCAAGGGACCACGGTCACCGTCTCCTCAG
GGAGTGCATCCGCCCCAACCCTTTTCCCCCTCGTCTCCTGTGAGAATTCC
CCGTCGGATACGAGCAGCGTGGCCGTTGGCTGCCTCGCACAGGACTTCCT
TCCCGACTCCATC
>CLL1647VH4
CAGGTGCAGCTACAGCAGTGGGGCGCAGGACTGTTGAAGCCTTCGGAGAC
CCTGTCCCTCACCTGCGCTGTCTATGGTGGGTCCTTCAGTGGTTACTACT
GGAGCTGGATCCGCCAGCCCCCAGGGAAGGGGCTGGAGTGGATTGGGGAA
ATCAATCATAGTGGAAGCACCAACTACAACCCGTCCCTCAAGAGTCGAGT
CACCATATCAGTAGACACGTCCAAGAACCAGTTCTCCCTGAAGCTGAGCT
CTGTGACCGCCGCGGACACGGCTGTGTATTACTGTGCGAGAGGCGAGGGC
GAGTATTGTAGTAGTACCAGCTGCTCAAACTACTACTACTACGGTATGGA
CGTCTGGGGCCAAGGGACC
>CLL1649VH4
CAGGTGCACCTGCAGGAGTCGGGCCCAGGACTGGTGAAGCCTTCGGAGAC
CCTGTCCCTCACCTGCTCTGTCTCTGGTGGCTCCATCAGTAATTACTACT
GGACCTGGATCCGGCAGCCCCCAGGGAAGGGACTGGAGTGGATTGGGTAT
ATCTATTCCAGTGGGAGCACCAACTACAACCCCTCCCTCAGGAGTCGAGT
CACCATGTCAGTAGACACGTCCACGAATCAATTCTTCCTGAACCTGAGGT
CTGTGACCGCTGCGGACACGGCCGTGTATTTCTGTGCGAGAGGTCCCGAT
ATCAGTGGCTGGAACGGTCTTGACTACTGGGGCCAGGGAACCCTGGTCAC
CGTC
>CLL1650VH3
GAGGAGCAGCTGGTGGAGTCTGGGGGAGGCTTAGTACAGCCTGGGGGGTG
CCTGAGACTCTCCTGTGCAGCCTCTGGATTCACCGTCAGCAGTTACGACA
TCCATTGGGTCCGCCAAGTTCCCGGAAAAGGTCTGGAGTGGGTCTCAGTT
CTTGGTGTCGCTGGTGAGACATATTATTCAGCCTCCGTGAAGGGCCGGTT
CACCCTCTCCAGAGAAAATGCCAAGAACTCGGTGGATCTTCAAATGAATA
GCCTGACAGTCGGGGACACGGCTGTGTATTATTGTGCAAGAGAATATTGT
AGTCGTGGTGGTGGCTGTCCCGGGTGGGAGGCCCTAAATATCTGGGGCCA
AGGGACAGTGGTCACCGTCTCTTCAGGTAAGATGGCT
>CLL1656VH3
GAGGTGCAATTGGTGGAATCTGGGGGAGGCTTGGTCCAGCCGGGGGGGTC
CCTGAGACTCTCCTGTGCAGCCTCTGAATTCACCATAAGAAACAATTGGA
TGAGCTGGGTTCGCCAGGCTCCAGGGCAGGGGCTGGAATGGATGGCCAAT
ATAAACCCAGATGGAAGTCGCACGAATTATGTGGACTCTGTGAGGGGACG
ATTCATCATCTCCAGAGACAACGCCAAGAATTCACTATATCTACAAATGA
ACATCCTGACAGCCGAGGACACGGCTGTGTATTACTGCTCGAGGGACTTT
ATTGGGGGCTGGGATATCTGTGGCCAGGGGACGGTGGTCACCG
>CLL1657VH1
CAGGTACAGTTGGTGCAGTCTGGGGCTGAAGTGCAGAAGCCTGGGGCCTC
AATGAAGATTTCCTGCAAGGCATCCGGATACATTTTCATCAACTACTATA
TGCACTGGGTGCGACAGGCCCCTGGACAACGGCTTGAGTGGTTGGGGATA
ATCAACCCTGGTGACGGTAGCACAAAATACGCACAGAAGTTCCAGGGCAG
AGTCACCGTGACCAGGGACACGTCCACCAACATAGTTTACATGGAGGTGA
GCAGCCTGACATCTGAGGACACGGCCATATATTACTGTGCGAGATGTCCC
TTTGGGCCCCAGTTTGACCCCCTCAAGCCGGGGTACTACCTCGACCACTG
GGGCCAGGGAACC
>CLL1666VH3aM_non_productive
GAGGTGCAGCTGGTGGAGTCTGGGGGAGACCTGGTACAGCCTGGAGGGTC
CCTGAGACTCTCCTGCATAGCCTCTGGTTTCCCCTTCAGTAGTCTTGATA
TGAACTGGGTCCGCCAGTCTCCCGGGAGGGGCCTGGAGTGGGTCTCATAC
ATTACTGCTAGTGGTGGTGACACATACTACGCAGACTCTGTGAAGGGCCG
ATTCTCCATCTCCAGAGACAACGCCAGGAGTTCATTGTATCTATACATGA
ACAGCCTGAGAGCCGAGGACACGGCTGTTTACTACTGCACAATAGGGCAC
TACGATGACTATCACGGCCAGGGAACCCTGGTCACCGTTTCCTCTGGGAG
TGCATCCGCCCCAACCCTTTTCCCCCTCGTCTCCTGTGAGAATTCCCCGT
CGGATACGAGCAGCGTGGCCGTTGGCTGCCTCGCACAGGACTTCCTTCCC
GACTCCTC
>CLL1666VH5M
GAGGTGCAGCTGGTGCAGTCTGGAGCAGAGGTAAAAAAGCCCGGGCAGTC
TCTGAAGATCTCCTGTCAGGGTTCTGGATACACCTTCACCAACTACTGGA
TCGCCTGGGTGCGCCAGATGCCCGGGAAAGGCCTGGAGTGGATGGGGATC
ATCTATCCTGACGACTCTGATACCAGATACAGCCCGTCCTTCCAAGGCCA
GGTCACCATCTCAGCCGACAAGTCCATCAGCACCGCCTACCTGCAGTGGA
GCAGCCTGAAGGCCTCGGACACCGTCATGTATTATTGTGCGAGACTGAGA
GTGGGAGCTATTGACGTTTTTGACTACTGGGGCCAGGGAACCCTGGTCAC
CGTCTCCTCAGGGAGTGCATCCGCCCCAACCCTTTTCCCCCTCGTCTCCT
GTGAGAATTCCCCGTCGGATACGAGCAGCGTGGCCGT
>CLL1668VH3
CAGGTGCAGCTGGTGGAGTCTGGGGGAGGCGTGGTCCAGCCTGGGAGGTC
CCTGAGACTCTCCTGTGCAGCGTCTGGATTCACCTTCAGTAGCTATGGCA
TGCACTGGGTCCGCCAGGCTCCAGGCAAGGGGCTGGAGTGGGTGGCAGTT
ATATGGTATGATGGAAGTAATAAATACTATGCAGACTCCGTGAAGGGCCG
ATTCACCATCTCCAGAGACAATTCCAAGAACACGCTGTATCTGCAAATGA
ACAGCCTGAGAGCCGAGGACACGGCTGTGTATTACTGTGCGAGAGATCTA
GCCCAAGTTTACGATTTTTGGAGTGGTTATTATAGGGGGGATGCTTTTGA
TATCTGGGGCCAAGGGACAATGGTCACCGTCTCTTCAGGT
>CLL1669VH1
CAGGTGCAGCTGGTGCAGTCTGGGGCTGAGGTGAAGAAGCCTGGGTCCTC
GGTGAAGGTCTCCTGCAAGGCTTCTGGAGGCACCTTCAGCAGCTATGCTA
TCAGCTGGGTGCGACAGGCCCCTGGACAAGGGCTTGAGTGGATGGGAGGG
ATCATCCCTATCTTTGGTACAGCAAACTACGCACAGAAGTTCCAGGGCAG
AGTCACGATTACCGCGGACGAATCCACGAGCACAGCCTACATGGAGCTGA
GCAGCCTGAGATCTGAGGACACGGCCGTGTATTACTGTGCGAGAGAGGAG
CGTATAGCAGACTACTACTGGGGCCAGGGAACCCTGGTCACCGTCTCCTC
AGGTA
>CLL1672VH1
CAGGTGCAGCTGGTGCAGTCTGGGGCTGAGGTGAAGAAGCCTGGGTCCTC
GGTGAAGGTCTCCTGCAAGGCTTCTGGAGGCACCTTCAGCAGCTATGCTA
TCAGCTGGGTGCGACAGGCCCCTGGACAAGGGCTTGAGTGGATGGGAGGG
ATCATCCCTATCTTTGGTACAGCAAACTACGCACAGAAGTTCCAGGGCAG
AGTCACGATTACCGCGGACGAATCCACGAGCACAGCCTACATGGAGCTGA
GCAGCCTGAGATCTGAGGACACGGCCGTGTATTACTGTGCGAGAGATCTC
TTGGCAGCAGCTGGACCAAAAACATATTACTACTACTACTACGGTATGGA
CGTCTGGGGCCAAGGGACC
>CLL1676VH3
GAGGTGCAACTGGTGGAATCTGGGGGAGGCTTGGTACAGCCGGGGGGGTC
CCTGAGACTCTCCTGTGCAGCCTCTGGATTCACCTTTAGCAGTTTTGCCA
TGAGCTGGGTCCGCCAGGCTCCAGGGAAGGGGCTGGAGTGGGTCTCAGCG
ATTAGTGCTAGTAGTGGTGCCATATACTACGCAGACTCCGTGAAGGGCCA
GTTCACCATCTCCCGGCACAATTCCAAGAACACGGTGTATCTGCAAATGA
ACAGCCTAAGAGTCGAGGACTCGGCCCTATATTACTGTGCGAAACACTCA
GGGTCTCCCGGGTCTAGCAGTGACTGGTATTACTTTGACTACTGGGGCCA
GGGAACCCTGGTCACCGTCTCCTCAGG
>CLL1677VH4
CAGGTGCAGGTACAGCAGTGGGGCGCAGGAGTGTTGAAGCCCTCGGAGAC
CCTGTCCCTCACCTGCGCTGTCTATGGTGGGTCCTTTACTGAGTACTACT
GGAAATGGATCCGTCAGGCCCCAGGAAAGGGGCTGGAGTGGATTGGCGAG
ATCAATCATAGTGGAGGCACCAACTACAACCCGTCCCTCAAGAGTCGAGT
CATCATTTCAGCAGACACGTCCAAGAACCAGTTCTCCCTGAACCTGAACG
CTGTGACCGCCGCGGACACGGCTGTGTATTACTGTGTGATTTGGTTGAGG
GGGTCTTACGTGGATACAAATCAGTTCTACACTGTGGGCGTCTGGGGCCA
AGGGACC
>CLL1678VH3
GAGGTGCAGCTGTTGGAGTCTGGGGGAGACTTGGTACAGCCTGGGGGGTC
CCTGAGACTCTCCTGTGCAGCCTCTGGATTCACCTTTAAGAACTATGCCA
TGACCTGGGTCCGCCAGGCTCCAGGGAAGGGGCTGGAGTGGGTCTCAGTT
ATTAGTGCTAGTGGTGGTTCCTCATACTACGCAGACTCCGTGAGGGGCCG
GTTCACCATCTCCAGAGACAATTCCAAGAACACACTGTATCTGCAAATGA
ACAGCCTGAGAGCCGAGGACACGGCCCTATATTACTGTGTGAAAGATAGA
CGCAATACTGTCATAACTCTGGGCTACTACTACGGTATGGACGTCTGGGG
CCAAGGGACC
>CLL1681VH6
CAGGTACAGCTGCAGCAGTCAGGTCCAGGACTGGTGAAGCCCTCGCAGAC
CCTCTCACTCACCTGTGCCATCTCCGGGGACAGTGTCTCTAGCAACAGTG
CTGCTTGGAACTGGATCAGGCAGTCCCCATCGAGAGGCCTTGAGTGGCTG
GGAAGGACATACTACAGGTCCAAGTGGTATAATGATTATGCAGTATCTGT
GAAAAGTCGAATAACCATCAACCCAGACACATCCAAGAACCAGTTCTCCC
TGCAGCTGAACTCTGTGACTCCCGAGGACACGGCTGTGTATTACTGTGCA
AGAGAAGGTATAGTCGATTTTTGGAGTGGCCCTCACCTGAGCTGGTTCGA
CCCCTGGGGCCAGGGAACCCTGGTCACCGTC
>CLL1684VH6
CAGGTACAGCTGCAGCAGTCAGGTCCAGGACTGGTGAAGCCCTCGCAGAC
CCTCTCACTCACCTGTGCCATCTCCGGGGACAGTGTCTCTAGCAACAGTG
CTGCTTGGAACTGGATCAGGCAGTCCCCATCGAGAGGCCTTGAGTGGCTG
GGAAGGACATACTACAGGTCCAAGTGGTTGAATGATTATGCAGTATCTGT
GAAAAGTCGAATAATCATCAACCCAGACACATCCAAGAACCAGTTCTCCC
TGCATCTGATCTCTGTGACTCCCGAGGACACGGCTGTGTATTACTGTGCA
AGAGATCGATTTAGCTGGAGCCCTGTCCGGTACTACTACTCCTACGGTAT
GGACGTCTGGGGCCAAGGGACCACGGTCACCGTC
>CLL1688VH3
GAAGTGCAGCTGGTGGAGTCTGGGGGAGGCTTGGTACAGCCTGGCAGGTC
CCTGAGACTCTCCTGTGCAGCCTCTGGATTCACCTTTGATGATTATGCCA
TGCACTGGGTCCGGCAAGCTCCAGGGAAGGGCCTGGAGTGGGTCTCAGGT
ATTAGTTGGAATAGTGGTAGCATAGGCTATGCGGACTCTGTGAAGGGCCG
ATTCACCATCTCCAGAGACAACGCCAAGAACTCCCTGTATCTGCAAATGA
ACAGTCTGAGAGCTGAGGACACGGCCTTGTATTACTGTGCAAAAGATAAA
GGGCTCGATTTTTGGAGTGGTTATTATACCTACTACTACGGTATGGACGT
CTGGGGCCAAGGGACC
>CLL1696VH3
GAGGTGCAGCTGGTGGAGTCCGGGGGAGGCTTAGTTCAGCCTGGGGGGTC
CCTGAGACTCTCCTGTGCAGCCTCTGGATTCACCTTCAGTAGCTACTGGA
TGCACTGGGTCCGCCAAGCTCCAGGGAAGGGGCTGGTGTGGGTCTCACGT
ATTAATAGTGATGGGAGTAGCACAAGCTACGCGGACTCCGTGAAGGGCCG
ATTCACCATCTCCAGAGACAACGCCAAGAACACGCTGTATCTGCAAATGA
ACAGTCTGAGAGCCGAGGACACGGCTGTGTATTACTGTGCAAGAGGGGAC
CGAACGTATTACGATTTTTGGAGTGGTTATCTCGCCTCCGACGTCTACGG
TATGGACGTCTGGGGCCAAGGGACC
>CLL1698VH4
CAGGTGCAACTTCAGCAGTGGGGGCCAAGTCTGTTGAAGCCTTCGGAGAC
CCTGTCCCTCACCTGCGCTGTCTACGGTGGGTCCTTCAATAATTATTACT
GGAGTTGGGTCCGCCAGCCCCCAGGGAAGGGGCTGGAGTGGATTGGAGAA
ATCAACCATAGTGGAAGCACCAACTATAATCCGTCCCTCAAGAGTCGAGT
CACCATATCAAGAGACACGTCCAAGAACCAAGTCTCCCTGCACCTGAGGT
CTCTGACCGCCGCGGACACGGCTGTATATTTCTGTGCGAGAGGCCTAAAA
TTGTCGTTGATGGGGGGCCACATATATTACTTTGACTCCTGGGGCCGGGG
AACGTTGGTCACCGTCTCCTCAGGTGAGTCA
>CLL1701VH5
GAGGTGCAGCTGGTGCAGTCTGGAGCAGAGGTGAAAAAGCCCGGGGAGTC
TCTGAAGATCTCCTGTAAGGGTTCTGGATACAGCTTTACCAGCTACTGGA
TCGGCTGGGTGCGCCAGATGCCCGGGAAAGGCCTGGAGTGGATGGGGATC
ATCTATCCTGGTGACTCTGATACCAGATACAGCCCGTCCTTCCAAGGCCA
GGTCACCATCTCAGCCGACAAGTCCATCAGCACCGCCTACCTGCAGTGGA
GCAGCCTGAAGGCCTCGGACACCGCCATGTATTACTGTGCGAGGGTTAGT
AGTACCAGCTGCTATTTCGATTGTCTTTTCTCGTACTACTACGGTATGGA
CGTCTGGGGCCAAGGGACCANGGTCACC
>CLL1701b_non_productive
TTGCTCTTTTANNGTGANTNTGGANAAATNGNNAGACTGAGTGTGAGTGA
ACATGAGTGAGAAAAACTGGATTTGTGTGGCATTTTCTGATAACGGTGTC
CTTCTGTTTGCAGGTGTCCAGTGTCAGGTGCAGCTGGTGGAGTCTGGGGG
AGGCGTGGTCCAGCCTGGGAGGTCCCTGAGACTCTCCTGTGCAGCCTCTG
GATTCACCTTCAGTAGCTATGGCATGCACTGGGTCCGCCAGGCTCCAGGC
AAGGGGCTGGAGTGGGTGGCAGTTATATCATATGATGGAAGTAATAAATA
CTATGCAGACTCCGTGAAGGGCCGATTCACCATCTCCAGAGACAATTCCA
AGAACACGCTGTATCTGCAAATGAACAGCCTGAGAGCTGAGGACACGGCT
GTGTATTACTGTGCGAAAGTACTTTAGGTGGATACAGCTATGGTTTTTAA
TGGGGGGTTTGACTACTGGGGCCAGGGAACCCTGGTCACCGTCTCCTNNN
NNNNTCCNNNNAANCTCNCTCCTGCTTTAACTCNGAANGNNNNTNCTGCA
TTTTTG
>CLL1702VH4
CAGGTGCAGCTACAGCAGTGGGGCGCAGGACTGTTGAAGCCTTCGGAGAC
CCTGTCCCTCACCTGCGCTGTCTATGGTGGGTCCTTCAGTGGTTACTACT
GGAGCTGGATCCGCCAGCCCCCAGGGAAGGGGCTGGAGTGGATTGGGGAA
ATCAATCATAGTGGAAGCACCAACTACAACCCGTCCCTCAAGAGTCGAGT
CACCATATCAGTAGACACGTCCAAGAACCAGTTCTCCCTGAAGCTGAGCT
CTGTGACCGCCGCGGACACGGCTGTGTATTACTGTGCTGGGGGGGTCCGG
TCCCTAGGATATTGTAGTAGTACCAGCTGCTACCTTTACTACTACTACTA
CGGTATGGACGTCTGGGGCCAAGGGACC
>CLL1703VH4G
CAGGTGCAACTCCAGCAATGGGGCGCACGACTCTTGAAGCCTTCGGAGAC
CCTGTCCCTCACCTGCGCTGTTTATGGTGGGTCCTTCAGTGGTTACTTTT
GGACCTGGGTCCGCCAGTCCCCAGGGAAGGGGCTGGAGTGTCTTGGGGAA
ATCAATCATAGTGGCAACACCAACTACAATCCGTCCCTCAAGAGTCGAGT
CTCCGTATCAGTCGACACGTCCAAGAACCAGTTCTCCCTGAAATTGAAGT
CTGTGACCGCCGCGGACACGGCTGTGTATTACTGTGCCAGAGGCTACGGG
GATACAACTGACAGTAGGCGCTACTATTACTACGGAATGGACGTCTGGGG
CCAAGGGACCACGGTCACCGTCTCCTCAGCGTCGACAAAA
>CLL1706VH4
CAGCTGCAACTGCAGCAGTGGGGCGCAGGGCTGTTGAAGCCTTCGGAGAC
CCTGTCCCTCACCTGCGCTGTCTATGGTGATTCCTTCAGTGGTTACTCCT
GGACCTGGATCCGCCAGCCCCCAGGGAAGGGGCTGGAGTGGATGGGGGAA
ATCAATCACAGTGGAAGCACCAACTACAACCCGTCCCTCAAGAGTCGAGT
CACCATATCAGTTGACACGTCCAAGAATCAATTCTCCCTGAAGTTGAGCT
CTGTGACCGCCGCGGACACGGCTGTGTATTACTGTGTGAGAGGATTTGGG
GATACAGCTGTGGTCCGTCGCTACTACTATTACGGGATGGACGTCTGGGG
CCAAGGGACCANGGTCACCGTC
>CLL1713VH1
CAGGTGCAGCTGGTGCAGTCTGGGGCTGAGGTGAAGAAGCCTGGGGCCTC
AGTGAAGGTTTCCTGCAAGGCATCTGGATACACCTTCACCAGCTACTATA
TGCACTGGGTGCGACAGGCCCCTGGACAAGGGCTTGAGTGGATGGGAATA
ATCAACCCTAGTGGTGGTAGCACAAGCTACGCACAGAAGTTCCAGGGCAG
AGTCACCATGACCAGGGACACGTCCACGAGCACAGTCTACATGGAGCTGA
GCAGCCTGAGATCTGAGGACACGGCCGTGTATTACTGTGCGAGAGAGCAG
TGGCTGGTACGTACCAACCTTGACTACTGGGGCCAGGGAACCCTGGTCAC
CGTCTCCTCAGGTAACNCCTCACAA
>CLL1714VH3
CAGGTGCAGCTGGTGGAGTCTGGGGGAGGCGTGGTCCAGCCTGGGAGGTC
CCTGAGACTCTCCTGTGCAGCCTCTGGATTCACCTTCAGTAGCTATGGCA
TGCACTGGGTCCGCCAGGCTCCAGGCAAGGGGCTGGAGTGGGTGGCAGTT
ATATCATATGATGGAAGTAATAAATACTATGCAGACTCCGTGAAGGGCCG
ATTCACCATCTCCAGAGACAATTCCAAGAACACGCTGTATCTGCAAATGA
ACAGCCTGAGAGCTGAGGACACGGCTGTGTATTACTGTGCGAAAGTGGGC
TATATGGAGCTATGGTCCCCCCAAACAGCAGGTCTTTCCCATACCTACTA
CTACTACGGTATGGACGTCTGGGGCCAAGGGACC
>CLL1718VH3
GAGGTGCAGTTGTTGGAGTCTGGGGGGGGCTTCGTACAGCCTGGGGGGTC
CCTGAGACTCTCCTGTGCAGCCTCTGGATTCACCTTCAGTAACTATCCCA
TGAGTTGGGTCCGCCAGGCTCCAGGGAAGGGGCTGGAGTGGGTCTCAACT
ATCAGGGAAAGTCTTGGTACCACATACTATGCAGACTCCGTGAGGGGCCG
TTTCGCCATCTCCAGAGACAATTCCAGAAACACTCTGTATCTGCAAATGA
ACGGCCTGACAGCCGAGGACACGGCCGTATATTACTGTGCGAAAAATCCG
AGAGCGGCTTACGCTTTCGTTGGCGATGGCTTTGACTACTGGGGCCAGGG
AATCCTTGTCTCCGTCTCTTCACGTGAGTCC
>CLL1719VH5
GAGGTGCAGCTGGTGCAGTCTGGAGCAGAGGTGAAAAAGCCCGGGGAGTC
TCTGAAGATCTCCTGTAAGGGTTCTGGATACAGCTTTACCAGCTACTGGA
TCGGCTGGGTGCGCCAGATGCCCGGGAAAGGCCTGGAGTGGATGGGGATC
ATCTATCCTGGTGACTCTGATACCAGATACAGCCCGTCCTTCCAAGGCCA
GGTCACCATCTCAGCCGACAAGTCCATCAGCACCGCCTACCTGCAGTGGA
GCAGCCTGAAGGCCTCGGACACCGCCATGTATTACTGTGCGAGACACTCC
TCGGGGTACGATTTTTGGAGTGGTTATAATTTGGCCTACTACATGGACGT
CTGGGGCAAAGGGACC
>CLL1721VH3
GAGGTGCAGCTGGTGGAGTCTGGGGGAGGCTTGGTAAAGCCTGGGGGGTC
CCTTAGACTCTCCTGTGTAGCCTCTGGATTCACTTTCAGTGACGCCTGGA
TGAGGTGGGTCCGCCAGGCTCCAGGGAAGGGGCTGGAGTGGGTTGGCCGT
ATTAAAAGCAAAGCTGATGGTGGGACAACAGACTACGCTGCACCCGTGAA
AGGCAGATTCACCATGTCAAGAGATGATTCAAAAAACACGCTGTATCTGC
AAATGAACAGCCTGAAAACCGAGGACACAGGCGTGTATTACTGTACCACA
GGTGACTATGGTTCAGGGAGTTATCCCCTCCAGCACTGGGGCCAGGGCAC
CNNGGTCACCGTC
>CLL1721VH7
CAGGTGCAGCTGGTGCAATCTGAGTCTGAGTTGGGGAACCCTGGGGCCTC
AGTGACGGTTTCCTGCAAGGCTTCTGGATACACCTTCACTAGCTATACTA
TCGATTGGGTGCGACAGGCCCCTGGACAAGGGCCTGAGTGGATGGGATGG
ATCAACACCAACACTGGGAACCCCACGTATGCCCAGGGCTTCACAGGACG
GTTTGTCTTCTCAGTGGACACCTCTGTCAGCACGGCATATCTGCAGATCA
GCAGCCTAAAGGCTGAGGACAGTGCCATATATTACTGTGCGAGAGTTTCT
TCCTCTACTAAAGACTTCCAGCACTGGGGCCAGGGCACCNNGGTCACCGT
CTCCTCAGGT
>CLL1725VH4
CAGGTGCAGCTGCAGGAGTCGGGCCCAGGACTGGTGAAGCCTTCGGAGAC
CCTGTCCCTCACCTGCACTGTCTCTGGTGGCTCCATCAGTAGTTACTACT
GGAGCTGGATCCGGCAGCCCCCAGGGAAGGGACTGGAGTGGATTGGGTAT
ATCTATTACAGTGGGAGCACCAACTACAACCCCTCCCTCAAGAGTCGAGT
CACCATATCAGTAGACACGTCCAAGAACCAGTTCTCCCTGAAGCTGAGCT
CTGTGACCGCTGCGGACACGGCCGTGTATTACTGTGCGAAGACCTCTCCT
ACGTATTACGATTTTTGGAGTGGTTACGGATACTACTACTACTACTACAT
GGACGTCTGGGGCAAAGGGACC
>CLL1726VH1
CAGGTGCAGCTGGTGCAGTCTGGGGCTGAGGTGAAGAAGCCTGGGTCCTC
GGTGAAGGTCTCCTGCAAGGCTTCTGGAGGCACCTTCAGCAGCTATGCTA
TCAGCTGGGTGCGACAGGCCCCTGGACAAGGGCTTGAGTGGATGGGAGGG
ATCATCCCTATCTTTGGTACAGCAAACTACGCACAGAAGTTCCAGGGCAG
AGTCACGATTACCGCGGACGAATCCACGAGCACAGCCTACATGGAGCTGA
GCAGCCTGAGATCTGAGGACACGGCCGTGTATTACTGTGCGAGTCCCCCT
ATTTTGACTGGTTATCCCGTTATCTACTACTACTACTACGGTATGGACGT
CTGGGGCCAAGGGACC
>CLL1727VH1
CAGGTGCAGCTGGTGCAGTCTGGGGCTGAGGTGAAGAAGCCTGGGGCCTC
AGTGAAGGTCTCCTGCAAGGCCTCTGGATACACCTTCACCGGCGACTATA
TGCACTGGGTGCGACAGGCCCCTGGACAAGGGCTTGAGTGGATGGGGTGG
ATCAACCCTGAAAGTGGTAACAGAAATCATGCACAGAAGTTTCAGGGCAG
GGTCACCATGACCAGGGACACGTCCCTCAACACCGCCTACATGGACCTCA
ACAGGCTGAGATCTGACGACACGGCCGTATATTACTGTGCGAGATTCAGA
GTCAACTCCTTTGACTCCTGGGGCCAGGGAACCCTGGTCACCGTCTCC
>CLL1731VH3M
GAGGTGCAGCTGGTGGAGTCTGGGGGAGGCTTGGTCCAGCCTGGGGGGTC
CCTGAGACTCTCCTGTGCAGCCTCTGGATTCACCTTTAGTAGCTATTGGA
TGAGCTGGGTCCGCCAGGCTCCAGGGAAGGGGCTGGAGTGGGTGGCCAAC
ATAAAGCAAGATGGAAGTGAGAAATACTATGTGGACTCTGTGAAGGGCCG
ATTCACCATCTCCAGAGACAACGCCAAGAACTCACTGTATCTGCAAATGA
ACAGCCTGAGAGCCGAGGACACGGCTGTGTATTACTGTGCCGGGGGGCTG
GGCAGCAGCTGGCTCTACTACTACTACTACGGTATGGACGTCTGGGGCCA
AGGGACCACGGTCACCGTCTCCTCAGGGAGTGCATCCGCCCCAACCCTTT
TCCCCCTCGTCTCCTGTGAGAATTCCCCGTCGGATACGAGCAGCGTGGCC
GTTGGCTGCCTCGCACAGGACTTCCTTCCCGACTC
>CLL1731VH5LMd_non_productive
GTTCTCCAAGGAGTCTGTGCCGAGGTGCAGCTGGTGCAGTCTGGAGCAGA
GGTGAAAAAGTCCGGGGAGTCTCTGAGGTTCTCCTGTGAGGCTTCTGGAT
ACAGCTTTACCAGCTACTGGATCGTCTGGGTGCGCCAGATGCCCGGGAAG
GGCCTGGAGTGGATGGGGAGTATCTATCCTGGTGACTCTGATACAAGATA
TAGCCCGTCCTTCCAAGGGCAGGTCACCATCTCAGCCGACAAGTCCATCA
GCACCGCCTACGTGCAGTGGAGTAGCCTGAAGGCCTCGGACACCGCCATG
TATTACTGTGCGAGAGGAACTACTGAAAGTAGGCGGTTCGACCTGTGGGG
CCAGGGAACCCTGGTCACCGTCTCCTCAGGGAGTGCATCCGCCCCAACCC
TTTTCCCCCTCGTCTCCTGTGAGAATTCCCCGTCGGATACGAGCAGCGTG
GCCGTTGGCTGCCTCGCACAGGACTTCCTTCCCGACTCC
>CLL1736VH3
GAGGTGCAGCTGGTGGAGTCTGGGGGAGGCCTGGTCAAGCCTGGGGGGTC
CCTGAGACTCTCCTGTGCAGCCTCTGGATTCACCTTCAGTAGCTATAGCA
TGAACTGGGTCCGCCAGGCTCCAGGGAAGGGGCTGGAGTGGGTCTCATCC
ATTAGTAGTAGTAGTAGTTACATATACTACGCAGACTCAGTGAAGGGCCG
ATTCACCATCTCCAGAGACAACGCCAAGAACTCACTGTATCTGCAAATGA
ACAGCCTGAGAGCCGAGGACACGGCTGTGTATTACTGTGCGAGAGTTCCC
TCAGTACCAGCTGACGTATGGGTTCTCATATACTACTACTACGGTATGGA
CGTCTGGGGCCAAGGGACCACGGTCACCGTCTCC
>CLL1737VH3
GAGGAGCAGTTGTTGGAGTCTGGGGGAGGCTTGGTACAGCCTGGGGGGTC
CCTGAGACTCTCCTGTGYAGCCTCTGGATTCACCTTTAGCAACTATGCCG
TGAGTTGGGTCCGCCAGGCTCCAGGGAAGGGGCTGGAGTGGGTCTCAAGT
ATTAGTGGTAGTGGTGATAGTATATACTACGCAGACTCCGTGAAGGGCCG
CTTCACCATCTCCAGAGACAATTCCAAGAACACGCTGCATCTGCAAATGA
ACAGCCTGAGAGCCGAAGACACGGCCGTCTATTATTGTAGTGGACAGAAA
TATTTTGACAGCAATTGGTTCGACCCCTGGGGCCAGGGAACCCTGGTCAC
CGTCTC
>CLL1738VH1
CAGGTTCAGCTGGTGCAGTCTGGAGCTGAGGTGAAGAAGCCTGGGGCCTC
AGTGAAGGTCTCCTGCAAGGCTTCTGGTTACACCTTTACCAGCTATGATA
TCAGCTGGGTGCGACAGGCCCCTGGACAAGGGCTTGAGTGGATGGGATGG
ATCAGCGCTTACAATGGTAACACAAATTATGCACAGAAACTCCAGGGCAG
AGTCACCATGACCACAGACACATCCACGAGCACAGCCTACATGGAGCTGA
GGAGCCTGAGATCTGACGACACGGCCGTGTATTTCTGTGGAAGGGCTAGT
GGTGGTACCAATGACTACTGGGGCCAGGGAACCCTGGTCACCGTCTCCTC
AGGT
>CLL1739VH3M
GAGGTGCAGCTGGTGGAGTCCGGGGGAGGCTTAGTTCAGCCTGGGGGGTC
CCTGAGACTCTCCTGTGCAGCCTCTGGATTCACCTTCAGTAGCTACTGGA
TGCACTGGGTCCGCCAAGCTCCAGGGAAGGGGCTGGTGTGGGTCTCACGT
ATTAATAGTGATGGGAGTAGCACAAGCTACGCGGACTCCGTGAAGGGCCG
ATTCACCATCTCCAGAGACAACGCCAAGAACACGCTGTATCTGCAAATGA
ACAGTCTGAGAGCCGAGGACACGGCTGTGTATTACTGTGCAAAAGGGCGG
TTGATAACTGGAACTAATGTGTTTGACTACTGGGGCCAGGGAACCCTGGT
CACCGTCTCCTCAGGGAGTGCATCCGCCCCAACCCTTTTCCCCCTCGTCT
CCTGTGAGAATTCCCCGTCGGATACGAGCAGCGTGGCCGTTGGCTGCCTC
GCACAGGACTTCCTTCCCGACTC
>CLL1742VH4
CAGGTGCAGCTGCAGGAGTCGGGCCCAGGACTGGTGAAGCCTTCGGAGAC
CCTGTCCCTCACCTGCGCTGTCTCTGGTTACTCCATCAGCAGTGGTTACT
ACTGGGGCTGGATCCGGCAGCCCCCAGGGAAGGGGCTGGAGTGGATTGGG
AGTATCTATCATAGTGGGAGCACCTACTACAACCCGTCCCTCAAGAGTCG
AGTCACCATATCAGTAGACACGTCCAAGAACCAGTTCTCCCTGAAGCTGA
GCTCTGTGACCGCCGCAGACACGGCCGTGTATTACTGTGCGAGCTCAGCG
GGCCACACCAACGGTGACTACTTGGGTGCTTTTGATATCTGGGGCCAAGG
GACAATGGTCACCGTCTCTTCAGGT
>CLL1743VH1
CAGGTGCAGCTGGTGCAGTCTGGGGCTGAGGTGAAGAAGCCTGGGTCCTC
GGTGAAAGTCTCCTGCAAGGCCTCTGGAGGCACCTTTAAGAATTATCCTA
TCAGCTGGGTCCGACAGGCCCCTGGACAAGGACTAGAGTGGATGGGAGGG
ATCATCCCCGTCTTTGGCACAGCAAACTACGCACAGAAGTTCCAGGGCAG
AGTCACGATCACCGCGGACGAGTCAAGGAGCACAGCTTACATGGAGCTGA
GGAGCCTGAGAGATGAGGACACGGCCGTGTATTACTGTGCGCGAGAGTTC
GACCATGAGAGTAGTGGTTTTTACTTCTACTACTGGGGCCAGGGAACCCT
GGTCACCGTC
>CLL1745VH4
CAGGTGCAGCTACAGCAGTGGGGCGCAGGACTGTTGAAGCCTTCGGAGAC
CCTGTCCCTCACCTGCGCTGTCTATGGTGGGTCCTTCAGTGGTTACTACT
GGAGCTGGATCCGCCAGCCCCCAGGGAAGGGGCTGGAGTGGATTGGGGAA
ATCAATCATAGTGGAAGCACCAACTACAACCCGTCCCTCAAGAGTCGAGT
CACCATATCAGTAGACACGTCCAAGAACCAGTTCTCCCTGAAGCTGAGCT
CTGTGACCGCCGCGGACACGGCTGTGTATTACTGTGCGAGAGTGGCCCCG
TCGTCGTTGGTTTTGGGGTACTACTACTACTACATGGACGTCTGGGGCAA
AGGGACCACGGTCACCGTCT
>CLL1744VH3
GAGGTGCAACTGGTGGAGTCTGGAGGAGGCTTGATGAACCCTGGGGGGTC
CCTGAGACTCTCCTGTGCAGCCTCTGGGTTTACCGTCAGTAGCAGCTACA
TGAGTTGGGTCCGCCAGGCTCCAGGGAAGGGGCTGGAGTGGATCTCAGTT
ATTTATACCGGTGGTAGCACATTCTACGCAGACTCTGTGAAGGGCCGATT
CACCATCTCCAGAGACAAGTCCAAGAACACTCTGTATCTTCAAATGAAGA
GCCTGAGAGGCGAGGACACGGCCGTGTATTACTGTGCGAGTGACTCGACT
ACGGAGACTACTTTTTCAGGCCACTCTGATGCTTTTGATATATGGGGCCG
AGGGACAATGGTCACCGTCTCTTCA
>CLL1747VH3
GAGGTGCAGCTGGTGGAGTCGGGGGGAGGCCTGGTCAAGCCGGGGGGGTC
CCTGAGACTCTCCTGTGCAGCCTCTGAATTCACCTTCAGTAACTATAACA
TGAACTGGGTCCGCCAGGCTCCAGGGAAGGGGCTGGAGTGGGTCTCATCC
ATTAGTAGTAGTAGAGGTTACATATACTACGCAGACTCTGTGAAGGGCCG
ATTCACCATCTCCAGAGACAACGCCAAGAACTCACTGTATCTGCAAATGA
ACAGCCTGAGAGCCGAGGACACGGCTGTGTATTACTGTGCGGGAGATAGG
AACGCTATGGACGTCTGGGGCCAAGGGACCACGGTCACCGTCTC
>CLL1748VH4
CAGGTGCAGCTGCAGGAGTCGGGCCCAGGACTGGTGAAGCCTTCGGAGAC
CCTGTCCCTCACCTGCACTGTCTCTGGTGGCTCCGTCGCTACTGACTACT
GGAGCTGGATCCGGCAGCCCCCAGGGAAGGGACTGGAGTGGATTGGGTAT
ATTTATTACAATGGGGGCACCAACTACAACCCCTCCCTCAAGAGTCGAGT
CACCATATCAGTGGACACGTCCAAGAACCAGTTCTCCCTGAAGCTGACTT
CTGTGACCGCTGCGGACACGGCCGTGTATTACTGTGCGAGAGGAGGGGTT
ACGGTGAACGAAATTGACTACTGGGGCCAGGGAACCCTGGTCACCGTCTC
C
>CLL1749VH2un_non_productive 
CAGATCACCTTGAAGGAGTCTGGTCCTACGCTGGTGAAACCCACACAGAC
CCTCACGCTGACCTGCACCTTCTCTGGGTTCTCACTCAGCACTAGTGGAG
TGGGTGTGGGCTGGATCCGTCAGCCCCCAGGAAAGGCCCTGGAGTGGCTT
GCACTCATTTATTGGGATGATGATAAGCGCTACAGCCCATCTCTGAAGAG
CAGGCTCACCATCACCAAGGACACCTCCAAAAACCAGGTGGTCCTTACAA
TGACCAACATGGACCCTGTGGACACAGCCACATATTACTGTGCACACCCG
CTCTTTTGACTGGTTCCACAAATACTTGACTACTGGGGCCAGGGAACCCT
GGTCACCGTCTCCTCAGGT
>CLL1750VH1
CAGGTTCAGCTGGTGCAGTCTGGAGCTGAGGTGAAGAAGCCTGGGGCCTC
AGTGAAGGTCTCCTGCAAGGCTTCTGGTTACACCTTTACCAGCTACGGTA
TCAGCTGGGTGCGACAGGCCCCTGGACAAGGGCTTGAGTGGATGGGATGG
ATCAGCGCTTACAATGGTAACACAAACTATGCACAGAAGCTCCAGGGCAG
AGTCACCATGACCACAGACACATCCACGAGCACAGCCTACATGGAGCTGA
GGAGCCTGAGATCTGACGACACGGCCGTGTATTACTGTGCGAGAGCCTAT
TACGATATTTTGACTGGTCCCACCGAGGGCTACTACTACTACTACATGGA
CGTCTGGGGCAAAGGGACC
>CLL1751VH4
CAGGTGCAGCTGCAGGAGTCGGGCCCAGGACTGGTGAAGCCTTCACAGAC
CCTGTCCCTCACCTGCACTGTCTCTGGTGGCTCCATCAGCAGTGGTGATT
ACTACTGGAGTTGGATCCGCCAGCCCCCAGGGAAGGGCCTGGAGTGGATT
GGGTACATCTATTACAGTGGGAGCACCTACTACAACCCGTCCCTCAAGAG
TCGAGTTACCATATCAGTAGACACGTCCAAGAACCAGTTCTCCCTGAAGC
TGAGCTCTGTGACTGCCGCAGACACGGCCGTGTATTACTGTGCCAGAATA
GAGTATTACTATGATAGTAGTGGTTATTATGAGGTTGCCGATGCCTTTGA
CTACTGGGGCCAGGGAACCCTGGTCACCGTC
>CLL1752VH4
CAGCTGCAGCTGCAGGAGTCGGGCCCAGGACTGGTGAAGCCTTCGGAGAC
CCTGTCCCTCACCTGCACTGTCTCTGGTGGCTCCATCAGCAGTAGTAGTT
ACTACTGGGGCTGGATCCGCCAGCCCCCAGGGAAGGGGCTGGAGTGGATT
GGGAGTATCTATTATAGTGGGAGCACCTACTACAACCCGTCCCTCAAGAG
TCGAGTCACCATATCCGTAGACACGTCCAAGAACCAGTTCTCCCTGAAGC
TGAGCTCTGTGACCGCCGCAGACACGGCTGTGTATTACTGTGCGAGACAT
CCGTCGACCCGACACTACGAGATCGGGCCTTACTACTACTACTACGGTAT
GGACGTCTGGGGCCAAGGGACCACGGTCACCGTCTCCTCAGGTA
>CLL1756VH1u_non_productive 
CAGGTGCAGCTGGTGCAGTCTGGGGCTGAGGTGAAGAAGCCTGGGTCCTC
GGTGAAGGTCTCCTGCAAGGCTTCTGGAGGCACCTTCAGCAGCTATGCTA
TCAGCTGGGTGCGACAGGCCCCTGGACAAGGGCTTGAGTGGATGGGAGGG
ATCATCCCTATCTTTGGTACAGCAAACTACGCACAGAAGTTCCAGGGCAG
AGTCACGATTACCGCGGACGAATCCACGAGCACAGCCTACATGGAGCTGA
GCAGCCTGAGATCTGAGGACACGGCCGTGTATTACTGTGCGAAGGCCACC
ATTCGATTTTTGGAGTGGTTATTCCACGAGCGGGCAGGGGGCTAGGGCCA
GGGAACCCTGGTCACCGTCT
>CLL1758VH4
CAGGTGCAGCTGCAGCAGTGGGGCCCAGGACTGGTGACGCCTTCGGGGAC
CCTGTCCCTCACCTGCGCTGTTTACGGTGGCTCCATCAGCAGTGACAACT
GGTGGAATTGGGTCCGCCAGGCCCCAGGGAAGGGGCTGCAGTGGATTGGG
GAAATCCATCGGAGTAGGAGCACCAACTACAACCCGTCCCTCAGACGTCG
AGTCACCATATCACTAGACAAGTCCAAGAACCAGTTCTCCCTGAAGCTGA
CCTCTGTGACCGCCGCGGACACGGCCGTTTATTTCTGTGCGAGTAATCCG
CGTCTTGGGGGGGATGTTGTTGACAGCTGGGGCCAGGGAACCCTGGTCAC
CGTCTCC
>CLL1759VH1
CAGGTTCATCTGGTGCAGTCTGGAGCTGAGGTGAAGAGGCCTGGGGCCTC
AGTGAAGGTCTCCTGCAAGGCCTCTGGTTACACCTTTACCACCTACGGTA
TCAGCTGGGTGCGGCAGGCCCCTGGACAAGGGCTTGAGTGGATGGGATGG
ATCAGCGGTTACAATGGTAACACAAACTATGCACAGAAACTCCAGGGCAG
AATCACCATGACCACAGACACATCCACGAGCACAGCCTACATGGAACTGA
GGAGCCTGAGATCTGACGACACGGCCGTGTATTTCTGTGGGAGGGGAACT
CTGGCTTTAAACGAAATCAGTGGCTGGTATTTTGACTATTGGGGCCAGGG
AACCCTGGTCACCGTCTCCTCAGGT
>CLL1761VH3
GAGGTGCAGCTGTTGGAGTCTGGGGGAGGCTTGGTACAGCCTGGGGGGTC
CCTGAGACTCTCCTGTGCAGCCTCTGGATTCACCTTTAGCAGCTATGCCA
TGAGCTGGGTCCGCCAGGCTCCAGGGAAGGGGCTGGAGTGGGTCTCAGCT
ATTAGTGGTAGTGGTGGTAGCACATACTACGCAGACTCCGTGAAGGGCCG
GTTCACCATCTCCAGAGACAATTCCAAGAACACGCTGTATCTGCAAATGA
ACAGCCTGAGAGCCGAGGACACGGCCGTATATTACTGTGCGAAAGGTCCC
GATTTTTGGAGTGGTTATTACCCCTACTACTACTACGGTATGGACGTCTG
GGGCCAAGGGACCANGGTCACCGTCTC
>CLL1765VH1
CAGGTGCACCTGGTGCAGTCTGGGGCTGAGGTGAAGAGGCCTGGGGCCTC
AGTGAAGGTTTCCTGCAAGGCATCTGGATACACCTTCACCACCTACTATA
TACACTGGGTGCGACAGGCCCCTGGACAAGGGCTTGAGTGGATGGGAATA
ATCAACTCTAATGATGGTCGCACAAGGTACGCAGAGAAGTTCCAGGGCAG
AGTCACCATGACCAGGGACACGGCCACGAGCACAGTCTACATGGAACTGA
GCAACCTGAGATCTGAAGACACGGCCGTGTACTATTGTGCGAGAGGCGAC
TCCTCTAGTGACTACACTGGAACTTTTGACTACTGGGGCCAGGGAACCCT
GGTCACCGTCTC
>CLL1767VH1
CAGGTGCAGCTGGTGCAGTCTGGGGCTGAGGTGAAGAAGCCTGGGGCCTC
AGTGAAGGTCTCCTGCTGGGCTTCTGGATACACCTTCACCGTCTACTATA
TACACTGGCTGCGACAGGCCCCTGGACAAGGGCTTGAGTGGATGGGATGG
ATCAACCCTAAGACTGCTGACACACACTATGCACAGAACTTTCAGGGCAG
GGTCACCATGACCAGAGACACGTCCATCAACACTGCCTACATGGAGCTGA
GCAGGCTGAGATCTGACGACACGGCCATCTATTACTGTGCGAGAGACGTA
GAGATGCGTTATAATTTGGGCTTCTTTGATTTGTGGGGCCAGGGAGTCCT
GGTCACCGTCTCCTCGGGTGAGTCCTCACAACCTCTCTGCTGCTTTAACT
CTGATGCTTTTGCTGCATTTTTGGGGGATGTAGGGGTGCTGGGTCTCCTG
CCAAGAGAGCCCCGCGGCAGC
>CLL1768VH3
CAGGTGCAGCTGGTGGAGTCTGGGGGAGGCTTGGTCCAGCCTGGAGGGTC
CCTGAGACTCTCCTGTGTAGCCTCTGGATTCAGCTTCAGTGACTACTACA
TGACCTGGATCCGCCAGGCTCCAGGGAAGGGGCTGGAGTGGATTTCATAC
ATAAGTGGTACTGGTCATATCATACAGTACACAGACTCTGTGAAGGGCCG
ATTCACCATCTCCAGGGACAACGCCAAGAACTCACTGTATCTGCAAATGA
CCAGCCTGAGAGCCGAGGACACGGCCGTCTATTACTGTGCGAGAGATCTC
TTTACGTTTCACGGTATGGACGTCTGGGGCCAAGGGACCATGGTCACCGT
C
>CLL1774VH5
GAGGTGCAGCTGGTGCAGTCTGGAGCAGAAGTGAAAAAGCCCGGGGAGTC
TCTGAAGATCTCCTGTCAGGGTTCTGGATACTCCTTTAGCAACTATTGGA
TCGGCTGGGTGCGCCAGATGCCCGGGAAAGGCCTGGAGTGGATGGGGATC
ATCTATCCTGGTGACTCTGATACCAGATACAGTCCGTCCTTCCAAGGCCA
GGTCACCATCACAGTCGACAAGTCCATCAATGCCGCCTTCCTGCAGTGGA
GCAGTCTGAGGGCCTCGGACACCGCCATGTATTACTGTGCGCGACACTCT
GTTTCGGGCGTTGATTCCACAGGATCTGACTACTGGGGCCAGGGAACCCT
GGTCACCGTC
>CLL1777VH3
GAGGTGCAGCTATTGGAGTCTGGGGGAGGCTTGGTACAGCCTGGGGGGTC
CCTGAGACTCTCCTGTGCAGCCTCTGGATTCGCCTTTAGCGACTTTGCCA
TGGGCTGGGTCCGCCAGGCTTCAGGGAAGGGGCTGGAGTGGGTCTCAATT
ATTTACAGCGGTGGTAACACATACTATACAGAGTCCGCGAGGAGCCGGTT
CACCATCTCCAGAGACAATTTCAAGAACACGCTGTATCTGGAAATGAACA
GGCTGAGAGCCGAGGACACGGCCGTATATTACTGTGCGAAAGACGAGGAC
CGACCTTCTATGTTTGGGGGAGGCATTGACTGGGGCCAGGGAACCCTGGT
CACCGTCTC
>CLL1779VH3
GCGGTGAAGCTGTTGGAATCTGGGGGAGGCTTGGTACAGCCTGGGGGGTC
CCTGAGACTCTCCTGTGCAGCCTCCGGATTCACCTTTAGAAGTTATGGCA
TGAGTTGGGTCCGCCAAGCTCCAGGGAAGGGACTGGAGTGGGTCTCAGTC
ATTACTGGTAATGGTGGTGCCACATACTACGCAGACTCCGTGATGGGCCG
CTTCACCATCTCCAGAGACAATTCCAAGAACACGTTGTATCTGCAAATGA
ACAGCCTGAGAGCCGAAGACACGGCCGTATATTACTGTGCAAAAGATCAG
GCAGTGGCCGGTACGACCCCTTTTGACTACTGGGGCCAGGGAACCCTGGT
CACCGTCTC
>CLL1779VH7_non_productive 
CAGGTGCACCTGGTGCAATCTGGGTCTGAGTTGAAGGAGCCAGGGGTCTC
AGTGAAGGTTTCCTGCAGGGCTTTTGGATACACCTTCGCTATCTCTGTCA
TGAGTTGGGTGCGACAGGCCCCTGGACAGGGGCTTGAGTGGATGGGGTAG
ATCAATACCAACACTGCGAACCCAGGGCTTCTCAGGACGCTTTGTCTTCT
CCTTGGACACCTCTGTCAACAGGACATATCTGCAGATCGGCAGCCTGAGG
GCTGAAGAGGCTGCCTTTCATTACTGTACGAGAGATCCCGTGGGGTCCCA
GTCCCGACTGTCTTGTCAGTGCCACGATCTGGACGCCTGGGGCGAGGGGA
CC
>CLL1782VH3M
CAGGTGCAGCTGGTGGAGTCTGGGGGAGGCTTGGTCAAGCCTGGAGGGTC
CCTGAGACTCTCCTGTGCAGCCTCTGGATTCACCTTCAGTGACTACTACA
TGAGCTGGATCCGCCAGGCTCCAGGGAAGGGGCTGGAGTGGGTTTCATAC
ATTAGTAGTAGTGGTAGTACCATATACTACGCAGACTCTGTGAAGGGCCG
ATTCACCATCTCCAGGGACAACGCCAAGAACTCACTGTATCTGCAAATGA
ACAGCCTGAGAGCCGAGGACACGGCCGTGTATTACTGTGCGAGAGATCTT
CCCCCTTATCGGTCCACAACTTCATATTACTACTATTACTACGGTATGGA
CGTCTGGGGCCAAGGGACCACGGTCACCGTCTCCTCAGGGAGTGCATCCG
CCCCAACCCTTTTCCCCCTCGTCTCCTGTGAGAATTCCCCGTCGGATACG
AGCAGCGTGGCCGTTGGCTGCCTCGCACAGGACTTCCTTCCCGACTCCAT
>CLL1785VH1M
CAGGTGCAGCTGGTGCAGTCTGGGGCTGAGGTGAAGAAGCCTGGGTCCTC
GGTGAAGGTCTCCTGCAAGGCTTCTGGAGGCACCTTCAGCAGCTATGCTA
TCAGCTGGGTGCGACAGGCCCCTGGACAAGGGCTTGAGTGGATGGGAGGG
ATCATCCCTATCTTTGGTACAGCAAACTACGCACAGAAGTTCCAGGGCAG
AGTCACGATTACCGCGGACGAATCCACGAGCACAGCCTACATGGAGCTGA
GCAGCCTGAGATCTGAGGACACGGCCGTGTATTACTGTGCGAGAGAGGGT
AAAGACGATATTTTGACTGGTTATTACCCCGATTACTACTACTACTACGG
TATGGACGTCTGGGGCCAAGGGACCACGGTCACCGTCTCCTCAGGGAGTG
CATCCGCCCCAACCCTTTTCCCCCTCGTCTCCTGTGAGAATTCCCCGTCG
GATACGAGCAGCG
>CLL1810VH4
CAGGTGCAGCTAAAGCAGTGGGGCGCAGGACTGTTGAAGCCTTCGGAGAC
CCTGTCCCTCACCTGCGCTGTCTATGGTGAGTCTTTCAGTGGATGCTTCT
GGAGTTGGATCCGCCAGTCCCCAGGGAAGGGGCTGCAGTGGATCGGGGAA
ATCAATCATAGTGGGATCACCAACTACGACCCGTCCCTCAAGAGTCGAGT
CACCATATCAATAGACACGTCCAAGAACCAGTTCTCCCTGAAGTTGAGCT
CTATGACCGCCGCGGACACGGCTGTGTATTATTGTGCGAGGTCGTACGGT
GACAACTTTGAGGTTCGGCGTTACTACTTTTACGGTATGGATGTCTGGGG
CCCAGGGACC
>CLL1812VH3
CAGGTGCAGCTGGTGGAGTCTGGGGGAGGCGTGGTCCAGGCTGGGAGGTC
CCAGAGACTCTCCTGTGCAGCCTCTGGATTCCCCTTCAGTAGCTACACTA
TGTCCTGGGTCCGCCAGGCTCCAGGCAAGGGGCTGGAGTGGGTGTCAGAT
ATATCATATGATGGAAGCAGTAAATACTATGCAGACTCCGTGAAGGGCCG
ATTCAGCATCTCCAGAGACAATTCCAACAACATCCTGTATCTACAAATCA
ACACCCTGAGAGGTGACGACACGGCTATGTATTACTGTGCGAGAGGAGGG
CAGTGGCTCGACCGAAATGCTTTTGATATCTGGGGCCAAGGGACAATGGT
CACCGTCTCTTNAGGTA
>CLL1814VH3
GACGTACAACTGGTGGAGTCCGGGGGAGGCTTAGTTCAGCCTGGGGGGTC
TCTGAGACTCTCCTGTGCAGCCTCTGGATTCAGCTTCAGTCCCTTCTGGA
TGCACTGGGTCCGCCAAGTTCCAGGGAAGGGGCTGGTGTGGGTCTCACGT
GTTAACAGTGATGGAAGTAGCACAGTCTACGCGGACTCCGTGAAGGGCCG
GTTCACCATCTCCAGAGACAACGCCAAGGACACGGTGTATTTGCAAATGA
ACAGTCTGACAGCCGAAGACACGGCTGTGTATTACTGTGTAAGAGAGATC
TGTACTTACAGAGAATGTTACAGTCGCGGCTGGTTCGACCCCTGGGGCCA
GGGGACC
>CLL1816VH3
GAGGTGCAGCTGGTGGAGTCTGGGGGAGGCTTGGTAAAGCCTGGGGAGTC
YCTTACACTCTCCTGTGCAGCCTCTGGATTCACTTTTAGTAACGCCTGGA
TGAGTTGGGTCCGCCAGGCTCCAGGGAAGGGGGTGGAGTGGGTTGGCCGC
ATTCAAAGCAGAGGTGATGGTGGGACAACAGACTTCGCCGCACCCGTGAA
AGGCAGATTCATCATCTCAAGAGATGATTCAGGAAAAACGTTGTATCTGC
AGATGAACAGCCTGAGCACCGAGGACACAGCCGTATATTATTGTACCGCA
GGGTTTTACAATGATAGAGGTGGTTATCACACCTACTACTTTGACTATTG
GGGCCAGGGAACCCTGGTCACCGTCTCCTCAGGTA
>CLL1819VH1
CAGATGCAACTGGTGCAGTCTGGGGCTGAGGTGAAGAAGCCTGGGGCCTC
AGTGAAGGTCTCCTGCAAGGCTTCTGGATACACCTTTATCGGCTATTATC
TACATTGGGTGCGACAGGCCCCTGGACAAGGGTTTGAGTGGATGGGATGG
ATCAACCCTAGGAATGGTGACACAAAATATGCACAGAAGTTTCAGGACAG
GGTCACCATGACCAGGGACACGTCCATCAGCACAGTCAACATGGAACTGA
GTAGGCTGAGATATGACGACACGGCCGTCTATTACTGTGCGAGGGACTGG
GAGATGGCCTTCAATCGTGGGGCTTTTGATACTTGGGGCCAAGGGACAAT
GGTCACCGTCTCTTCAGGTAAGATGACTTTCCCTCTGCCTCCTTCCTCTG
GGCCCAGCGTCCTCTGTCCTGTAGCGGCCGTCTGCTTGCAGTTGGGCTTC
CCAGGCCGACACTGATCTGGCGCCTGAGGGGTCAGGCCAGATGTGGCTTC
CCAGGCCGACAGTGGTCTGGCTTCTGA
>CLL1830VH3
GAGGTGCAGCTGGTGGAGTCTGGGGGAGGCTTGGTCCAGCCTGGAGGGTC
CCTGAGACTCTCCTGTGTTACCTCTGGATTCACCTTCAGAGACTACCACA
TGGACTGGGTCCGCCAGGCTCCAGGGAAGGGGCTGGAGTGGGTTGGCGGT
ACTAGATATGTGCCTCACAGTGACATTACACATTACGCCGCGTCTGTGAA
AGGCAGATTCTCCGTCTCAAGAGATGAGTCAAAGAGCTCAGTGTATCTGC
AAATGAACAACCTGAAAACCGAGGACACGGCCATTTATTACTGTACTAGA
GATAATTGGGGATCCCTCGACTACTGGGGCCAGGGAACCCT
>CLL1831VH3
GAGGTGCAGCTGGTGGAGTCTGGGGGAGGCCTGGTCAAGCCTGGGGGGTC
CCTGAGACTCTCCTGTGCAGCCTCTGGATTCACCTTCAGTAGCTATAGCA
TGAACTGGGTCCGCCAGGCTCCAGGGAAGGGGCTGGAGTGGGTCTCATCC
ATTAGTAGTAGTAGTAGTTACATATACTACGCAGACTCAGTGAAGGGCCG
ATTCACCATCTCCAGAGACAACGCCAAGAACTCACTGTATCTGCAAATGA
ACAGCCTGAGAGCCGAGGACACGGCTGTGTATTACTGTGCGAGAGACCGC
GTTCGGCGGTCTAGAGTGGTTTCAACCTACTACTACTACTACGGTATGGA
CGTCTGGGGCCAAGGGACCACGGTCACCGTC
>CLL1832VH1
CAGATGCAGCTGGTGCAGTCTGGGGCTGAGGTGAAGAAGACTGGGTCCTC
AGTGAAGGTTTCCTGCAAGGCTTCCGGATACACCTTCACCTACCGCTACC
TGCACTGGGTGCGACAGGCCCCCGGACAAGCGCTTGAGTGGATGGGATGG
ATCACACCTTTCAATGGTAACACCAACTACGCACAGAAATTCCAGGACAG
AGTCACCATTACCAGGGACAGGTCTATGAGCACAGCCTACATGGAGCTGA
GCAGCCTGAGATCTGAGGACACAGCCATGTATTACTGTGCAAGCGCGCTT
TTCCTAAGACAATATTGTAGTAGTACCAGCTGCTACTACGGTATGGACGT
CTGGGGCCAAGGGACCANGGTCACC
>CLL1843VH3
GAGGTGCAGCTGGTGGAGTCTGGGGGAGGCCTGGTCAAGCCGGGGGGGTC
CCTGAGACTCTCCTGTGCAGCCTCTGGATTTACCTTCAGTAGTTATAGTA
TGAACTGGGTCCGCCAGGCTCCAGGGAAGGGGCTGGAGTGGGTCTCATTT
ATTAGTAGTAGTGGTATTCACATATACTATGAAGACTCAGTGAAGGGCCG
AATCACCGTCTCCAGAGACAACGCCAAGAATTCACTGTACCTGCAAATGA
ACAGCCTGAGAGCCGAGGACACGGCTGTGTATTTCTGTGCGAGAGCCCCA
CGGACGGTGTTGACTCCGAGTGATGCTTTTGATATTTGGGGCCAAGGGAC
>CLL1857VH4
CAGGTGCAGCTGCAGGAGTCGGGCCCAGGACTGGTGAAGCCTTCACAGAC
CCTGTCCCTCACCTGCACTGTCTCTGGTGGCTCCATCAGCAGTGGTGATT
ACTACTGGAGTTGGATCCGCCAGCCCCCAGGGAAGGGCCTGGAGTGGATT
GGGTACATCTATTACAGTGGGAGCACCTACTACAACCCGTCCCTCAAGAG
TCGAGTTACCATATCAGTAGACACGTCCAAGAACCAGTTCTCCCTGAAGC
TGAGCTCTGTGACTGCCGCAGACACGGCCGTGTATTACTGTGCCAGAGAG
ATGGTTCGGGGAGTTATATTTTACCGAGGTGCTTTTGATATCTGGGGCCA
AGGGACAATGGTCACCGTC
>CLL1858VH3
GAGGTGCAGCTGGTGGAGTCTGGAGGAGGCTTGATCCAGCCGGGGGGGTC
CCTGAGACTCTCCTGTGCAGCCTCTGGGTTCACCGTCAGTAGGAACTACA
TGACCTGGGTCCGCCAGGCTCCAGGGAAGGGGCTGGAGTGGGTCTCAGTC
ATGTATAGTAGTGGTGCCACATATTATGCAGACTCCGTGAAGGGCCGATT
CACCATCTCCAGAGACAATTCCAAGAACACGATGTATCTTCAAATGAACA
GCCTGAGAGGCGAAGACACGGCCGTGTATTACTGTGTGACAGAAATAACA
GCGCCTGGAATGGGAGGTGCTTTTGATATCTGGGGCCAGGGGACAATGGT
CACCGTCT
>CLL1863VH4
CAGGTGCAGCTACAGCAGTGGGGCGCAGGACTGTTGAAGCCTTCGGAGAC
CCTGTCCCTCACCTGCGCCGTCTATGGTGGCTCCTTCAGTGGTTACTACT
GGAGTTGGATCCGCCAGCCCCCAGGGAAGGGGCTGGAGTGGATTGCGGAA
ATCAATCATAGTGGAATCACCAACAACAACCCGTCCCTCAAGAGTCGACT
CACCATATCAAGAGACACGTCCAAGAGCCAGATCTTCCTGAAGTTGAACT
CTGTGACCGCCGCGGACACGGCTGTCTATTACTGTGCGAGACGGACAGAA
AAGTGGACGCAAGAGGGGGGTGATGCTTTTGATTTCTGGGGCCGGGGGAC
CNTGGTCACCGTCTCNTC
>CLL1869VH
CAGGTGCAGCTGGTGGAGTCTGGGGGAGGCGTGGTCCAGCCTGGGAGGTC
CCTGAGACTCTCCTGTGCAGCCTCTGGATTCACCTTCAGTAGCTATGGCA
TGCACTGGGTCCGCCAGGCTCCAGGCAAGGGGCTGGAGTGGGTGGCAGTT
ATATCATATGATGGAAGTAATAAATACTATGCAGACTCCGTGAAGGGCCG
ATTCACCATCTCCAGAGACAATTCCAAGAACACGCTGTATCTGCAAATGA
ACAGCCTGAGAGCTGAGGACACGGCTGTGTATTACTGTGCGAAAGATGAA
CAAACGTATTACGATTTTTGGAGTGGTTACCCATACAAAACTTACTTTGA
CTACTGGGGCCAGGGAACC
>CLL1869VH5u_non_productive 
GAGGTGCAGCTGGTGCAGTCTGGAGCAGAGGTGAAAAAGCCCGGGGAGTC
TCTGAAGATCTCCTGTAAGGGTTCTGGATACAGCTTTACCAGCTACTGGA
TCGGCTGGGTGCGCCAGATGCCCGGGAAAGGCCTGGAGTGGATGGGGATC
ATCTATCCTGGTGACTCTGATACCAGATACAGCCCGTCCTTCCAAGGCCA
GGTCACCATCTCAGCCGACAAGTCCATCAGCACCGCCTACCTGCAGTGGA
GCAGCCTGAAGGCCTCGGACACCGCCATGTATTACTGGCTTTGAATCGGG
GTTTGGGTCGGTTTCTCCTACTGGGGCCAGGGAACCCTGGTCACCGTCTC
CTCAGGTGAGTCCTCACAACCT
>CLL1883VH4
CAGCTGCAGCTGCAGGAGTCGGGCCCAGGACTGGTGAAGCCTTCGGAGAC
CCTGTCCCTCACCTGCACTGTCTCTGGTGGCTCCATCAGCAGTAGTAGTT
ACTACTGGGGCTGGATCCGCCAGCCCCCAGGGAAGGGGCTGGAGTGGATT
GGGAGTATCTATTATAGTGGGAGCACCTACTACAACCCGTCCCTCAAGAG
TCGAGTCACCATATCCGTAGACACGTCCAAGAACCAGTTCTCCCTGAAGC
TGAGCTCTGTGACCGCCGCAGACACGGCTGTGTATTACTGTGCGAGCTCG
GCTAAGCATTACGATTTTTGGAGTGGTTCACCGTTATACTACTACTACTA
CGGTATGGACGTCTGGGGCCAAGGGACCACGGTCACC
>CLL1889VH4
CAGGTGCAGCTACAGCAGTGGGGCGCAGGACTGTTGAAGCCTTCGGAGAC
CCTGTCCCTCACCTGCGCTGTCTATGGTGGGTCCTTCAGTGGTTACTACT
GGAGCTGGATCCGCCAGCCCCCAGGGAGGGGGCTGGAGTGGATTGGGGAA
ATCGATCATAGTGGAAGCATCAATTACAACCCGTCCCTCAAGAGTCGAGT
CACCATATTAGTAGACACGTCCAAGAACCAGTTCTTACTGAAGCTGAGCT
CTGTGACCGCCGCGGACACGGCTGTGTATTACTGTGCGAGTTTACAATAT
GGTTCAGGGAGTTATTTGGGCTACTGGGGCCAGGGAACCCTGGTCACCGT
CTNT
>CLL1892VH1
CAGGTTCAGCTGGTGCAGTCTGGAACTGAGGTGAAGAGGCCTGGGGCCTC
AGTGAAGGTCTCCTGCAAGGCTTCTGGTTACATGTTTATCAGTAATGGAA
TCAACTGGGTGCGACAGGGCCCTGGACAAGGGCTTGAGTGGATGGGATGG
ATCAGCACTGACAGTGATAACACTATGTCTGCACAGAGTCTGCAGGGCAG
AGTCACCATGACCACAGAGACATCCACGAGCACAGCCCACATGGAGCTGA
GGAGCCTGACATCTGATGACACGGGCGTGTATTACTGTGCGCGATCAGGA
ACAGGACCTTCCCAGTACTACCACGGTATGGACGTCTGGGGCCAAGGGAC
CACGGTCACCGTC
>CLL1893VH3M
TTTTAAAAGGTGTCCAGTGTGAAGTGCAGCTGGTGGAGTCTGGGGGAGGC
TTGGTACAGCCTGGCAGGTCCCTGAGACTCTCCTGTGCAGCCTCTGGATT
CACCTTTGATGATTATGCCATGCACTGGGTCCGGCAAGCTCCAGGGAAGG
GCCTGGAGTGGGTCTCAGGTATTAGTTGGAATAGTGGTAGCATAGGCTAT
GCGGACTCTGTGAAGGGCCGATTCACCATCTCCAGAGACAACGCCAAGAA
CTCCCTGTATCTGCAAATGAACAGTCTGAGAGCTGAGGACACGGCCTTGT
ATTACTGTGCAAAAGATCGTTCCTATGATTACGTTTGGGGGAGCCACGAG
ATAGGGGTGGTCGCATATTACTACTACTACTACGGTATGGACGTCTGGGG
CCAAGGGACCACGGTCACCGTCTCCTCAGGGAGTGCATCCGCCCCAACCC
TTTTCCCCCTCGTCTCCTGTGAGAATTCCCCGTCGGATACGAGCAGCGTG
GCCGTTGGCTGCCTCGCACAGGACTTCCTTCCCGAC
>CLL1894VH3M
CTCTTTTAAGAGGTGTCCAGTGTCAGGTGCAGCTGGTGGAGTCTGGGGGA
GGCGTGGTCCAGCCTGGGAGGTCCCTGAGACTCTCCTGTGCAGCGTCTGG
ATTCACCTTCAGTAGCTATGGCATGCACTGGGTCCGCCAGGCTCCAGGCA
AGGGGCTGGAGTGGGTGGCAGTTATATGGTATGATGGAAGTAATAAATAC
TATGCAGACTCCGTGAAGGGCCGATTCACCATCTCCAGAGACAATTCCAA
GAACACGCTGTATCTGCAAATGAACAGCCTGAGAGCCGAGGACACGGCTG
TGTATTACTGTGCGAGAGCCCGAGGGGTGTACCAGCCACTGCTAAACGAT
GTAACATACTACTTTGACTACTGGGGCCAGGGAACCCTGGTCACCGTCTC
CTCAGGGAGTGCATCCGCCCCAACCCTTTTCCCCCTCGTCTCCTGTGAGA
ATTCCCCGTCGGATACGAGCAGCGTGGCCGTTGGCTGCCTCGCACAGGAC
TTCCTTCCCG
>CLL1894VH4M
GGGTCCTGTCCCAGGTGCAGCTACAGCAGTGGGGCGCAGGACTGTTGAAG
CCTTCGGAGACCCTGTCCCTCACCTGCGCTGTCTATGGTGGGTCCTTCAG
TGGTTACTACTGGAGCTGGATCCGCCAGCCCCCAGGGAAGGGGCTGGAGT
GGATTGGGGAAATCAATCATAGTGGAAGCACCAACTACAACCCGTCCCTC
AAGAGTCGAGTCACCATATCAGTAGACACGTCCAAGAACCAGTTCTCCCT
GAAGCTGAGCTCTGTGACCGCCGCGGACACGGCTGTGTATTACTGTGCGA
GAGGCCAGGAGGTGGTAGTACCAGCCGCTTATTACTACTACTACTACGGT
ATGGACGTCTGGGGCCAAGGGACCACGGTCACCGTCTCCTCAGGGAGTGC
ATCCGCCCCAACCCTTTTCCCCCTCGTCTCCTGTGAGAATTCCCCGTCGG
ATACGAGCAGCGTGGCCGTTGGCTGCCTCGCACAGGACTTCCTTCCCGAC
>CLL1895VH4M
TGTCCCAGGTGCAGCTACAGCAGTGGGGCGCAGGACTGTTGAAGCCTTCG
GAGACCCTGTCCCTCACCTGCGCTGTCTATGGTGGGTCCTTCAGTGGTTA
CTACTGGAGCTGGATCCGCCAGCCCCCAGGGAAGGGGCTGGAGTGGATTG
GGGAAATCAATCATAGTGGAAGCACCAACTACAACCCGTCCCTCAAGAGT
CGAGTCACCATATCAGTAGACACGTCCAAGAACCAGTTCTCCCTGAAGCT
GAGCTCTGTGACCGCCGCGGACACGGCTGTGTATTACTGTGCGAGAGAGA
GGGGGGGGCATAGCAGCAGCTGGTACTACTACTACTACTACATGGACGTC
TGGGGCAAAGGGACCACGGTCACCGTCTCCTCAGGGAGTGCATCCGCCCC
AACCCTTTTCCCCCTCGTCTCCTGTGAGAATTCCCCGTCGGATACGAGCA
GCGTGGCCGTTGGCTGCCTCGCACAGGACTTCCTTCCC
>CLL1897VH1M
GAGGATCCTCTTCTTGGTGGCAGCAGCCACAGGAGCCCACTCCCAGGCGC
AGCTGGTGCAGTCTGGGGCTGAGGTGAAGAAGCCTGGGGCCTCAGTGAAG
GTCTCCTGCAAGGCTTCTGGATACACCTTCACCGTCTACTATATGCACTG
GGTGCGACAGGCCCCTGGACAAGGGCTTGAGTGGATGGGATGGATCAACC
CTAACAGTGGTGGCACAAACTATGCACAGAAGTTTCAGGGCTGGGTCACC
ATGACCAGGGACACGTCCATCAGCACAGCCTACATGGAGCTGAGCAGGCT
GAGTTCTGACGACACGGCCGTGTATTACTGTGCGAGAGGAAAGGAAATTA
CCATTTTTGGAGTGGTTATTACGGGAAGGGACTGGTACTTCGATCTCTGG
GGCCGTGGCACCCTGGTCACTGTCTCCTCAGGGAGTGCATCCGCCCCAAC
CCTTTTCCCCCTCGTCTCCTGTGAGAATTCCCCGTCGGATACGAGCAGCG
TGGCCGTTGGCTGCCTCGCACAGGACTTCCTTCCCGACTCC
>CLL1904
CAGGTGCAGCTGGTGCAGTCTGGGGCTGAGGTGAAGAAGCCTGGGTCCTC
GGTGAAGGTCTCCTGCAAGGCTTCTGGAGGCACCTTCAGCAGCTATGCTA
TCAGCTGGGTGCGACAGGCCCCTGGACAAGGGCTTGAGTGGATGGGAGGG
ATCATCCCTATCTTTGGTACAGCAAACTACGCACAGAAGTTCCAGGGCAG
AGTCACGATTACCGCGGACGAATCCACGAGCACAGCCTACATGGAGCTGA
GCAGCCTGAGATCTGAGGACACGGCCGTGTATTACTGTGCGAGTGATGGT
CTAAGGCTCTCTCAACAACCCCCCCCGACCCGATTACGATTTTTGGAGTG
GGAAGGAAACTGGGGCCAGGGAACCCTGGTCACCGT
>CLL1906
CAGGAATTCCTGGTGGAGTCTGGGGGAGGCGTGGTCCAGCCTGGGACGTC
CCTGAGACTCTCCTGTGAAATCTCTGGATTCTCTATCAGTGACTATGGCA
TGCACTGGGTCCGCCAGGCTCCAGGCAAGGGGCTGGAGTGGGTGGCAGTT
ATATGGTCTAATGGAATAAATAAAAATTATGTAGATTCCGTGAGGGGCCG
ATTCACCATCTCCAGAGACACTTCCAAGAATATGTTGTATCTGCAAATGA
ACAGCCTGAGAGATGAGGACACGGCTGTATATTATTGTACGAGAGATGAG
ACCTCTTGGACACCTGGTGTGTGGGGCCAAGGGACAAGGGTCACCGTCTC
TGCAGGTAGGATGGTTTTCGTTGTGCCTCCTTTCTCTGGGCCCAGCGCCC
TCTAACTTGGA
>CLL1907VH5
GAGGTGCAGCTGGTGCAGTCTGGAGCAGAGGTGAAAAAGCCGGGGGAGTC
TCTGAAGATCTCCTGTAAGGGTTCTGGATACAGCTTTACCAGCTACTGGA
TCGGCTGGGTGCGCCAGATGCCCGGGAAAGGCCTGGAGTGGATGGGGATC
ATCTATCCTGGTGACTCTGATACCAGATACAGCCCGTCCTTCCAAGGCCA
GGTCACCATCTCAGCCGACAAGTCCATCAGCACCGCCTACCTGCAGTGGA
GCAGCCTGAAGGCCTCGGACACCGCCATGTATTACTGTGCGAGACAGGGT
GGTAAAGGGTATTTTGGCTACTGGGGCCAGGGAACCCTGGTCACCGTCTC
C
>CLL1909VH3
GAGGTGCAGCTGGTGGAGTCTGGGGGAGGCTTGGTACAGCCTGGAGGGTC
CCTGAGACTCTCCTGTGCAGCCTCTGGCTTCACCTTCAGTAGTTATGAAA
TGAACTGGGTCCGCCAGGCTCCAGGGAAGGGGCTGGAGTGGGTTTCATAC
ATTAGTAGCAGTGCTGGTACCATATATTACGCAGACTCTGTGAAGGGCCG
ATTCACCATCTCCAGAGACAATGCCAAGAACTCACTGTATCTGCAAATGA
ACAGCCTGAGAGCCGAGGACACGGCTGTTTATTACTGTGCGAGAGATTTC
TCGAGCAGCTGTAGTGGTGGTAGTTGCTACTCCTACTGGGGCCAGGGAAC
CCTGGTCACCGTCT
>CLL1910VH1
CAGGTGCAGCTGGTGCAGTCTGGGGCTGAGGTGAAGAAGCCTGGGTCCTC
GGTGAAGGTCTCCTGCAAGGCTTCTGGAGGCACCTTCAGCAGCTATGCTA
TCAGCTGGGTGCGACAGGCCCCTGGACAAGGGCTTGAGTGGATGGGAGGG
ATCATCCCTATCTTTGGTACAGCAAACTACGCACAGAAGTTCCAGGGCAG
AGTCACGATTACCGCGGACGAATCCACGAGCACAGCCTACATGGAGCTGA
GCAGCCTGAGATCTGAGGACACGGCCGTGTATTACTGTGCGAGAGCCCAG
CCTAATATTGTAGTAGTACCAGCTGCTATCTACTACTACTACATGGACGT
CTGGGGCAAAGGGACCACGGTCAC
>CLL252VH4M
CAGGTGCCCCTAAAGCAGTGGGGCGCAGGACTGTTGAAGCCTTCGGAGAC
CCTGTCCCTCACCTGCGCTGTCTATACTGGGTCCTTCAGTGCTTACTACT
GGACCTGGATCCGCCAGCCCCCAGGGAAGGGGCTGGAGTGGATTGGCGAA
ATCAATAATAGTGGAGGCACCAAGTACAACCCGTCCCTCAAGAGTCGAGT
CACCATATCAGTAGACACGTCCAAGAACCAGTTCTCCCTGAAGTTGAGGT
CTGTGACCGCCGCGGACACGGCTGTGTATTATTGTGCGAGAGGCCGGTGG
GTTGCTGTTACTGGACGCTACTGGTACTTCGATCTCTGGGGCCGTGGCAC
CCCGGTCGCTGTCTCCTCAG
>CLL253VH3G
GAGGGGCACCTGGTGGAATTTGGGGGAGGCGTGGTCCCGCCTGGGGGGTC
CCTGACACTCTCCTGTGTAGGCTTTGACTTTAAGTTTATTGATTTTTGGA
TGAACTGGGTCCGCCAGGCTCCAGGGAAGGGGCTGGAGTGGGTGGCCAAC
ATAAATCAAGATGGAAGTGAGAAATCTTATGTGGACTCTGTGAAGGGCCG
CTTCTCCATCTCCAGAGACAACGCCGAGAACTCACTGTTCTTGCAAATGA
ACAGCCTGAGACCCGAGGACACGGCCGTGTACTATTGTGCGAGAGGCAAT
ACTCTACTCGATCCCTGGGGCCAGGGGACCCTGGTCACCGTCTCCTCAGC
CTCCACCAAGGGCCCATCGGTCTTCCCCCTGGCACCCTCCTCCAAGAGC
>CLL255VH4M
CAGGTGCAGCTGCAGGAGTCGGGCCCAGGACTGCTGAAGCCTTCGGAGAC
CCTGTCCCTCACCTGCACTGTCTCTGGTGACTCCATCAGTAGTTACTACT
GGAGCTGGATCCGGCAGCCCCCAGGGAAGGGACTGGAGTGGATTGGGCAT
ATCTATAACAGTGGGAGCACCGACTACAACCCCTCCCTCAAGAGTCGAGT
CATCATATCAGTAGACATGTCCAAGAACCAGTTCTCCCTGAAGCTGAGTA
CTGTGACCGCCGCAGACACGGCCGTATATTACTGTGCGAGACATCGGGGC
TATGAAAGTAGTGGTTATTACTCTTCTTACTTTGACTACTGGGGCCAGGG
AACCCTGGTCACCTTCTCCTCAGGGAGTGCATCCGCCCCAACCCTTTTCC
CCCTCGTCTCCTGTGAGAATTCCCCGTCGGATACGAGCAGCGTGGCCGTT
TGGCTGCCTCGCACAGGACTTCCTTCCCGACTCCATCACTTTCTCCTGAA
>CLL257VH3M
GAAGAGCAGCTGGTGGAGTCTGGGGGAAGCTTGGTCCAGCCTGGGGGGTC
TCTGAGACTCTCCTGTGCAGCCTCTGGATTCATCTTTGGCAGTTTTTGGA
TGAGCTGGGTCCGCCAGGCTCCAGGGAAGGGGCTGGAGTGGGTGGCCAAC
ATAAAGCCAGATGGAAGTGACACATATTATGTGGACTCTGTGAAGGGCCG
ATTCACCATCTCCAGAGACAATGCCAAGAACTCAGTGTATCTGCAAATGA
ACAGCCTGAGAGTCGACGACACGGCTGTGTATTACTGTGCGAGAGGGCAG
CAACTGGGGTCCTGGGGCCAGGGAACCCTGGTCACCGTCTCCTCAG
>CLL258VH1M
CAGGTGCAGCTGGTGCAGTCTGGGGCTGAGGTGAAGAAGCCTGGGTCCTC
GGTGAAGGTCTCCTGCAAGGCTTCTGGAGGCACCTTCAGCAGCTATGCTA
TCAGCTGGGTGCGACAGGCCCCTGGACAAGGGCTTGAGTGGATGGGAGGG
ATCATCCCTATCTTTGGTACAGCAAACTACGCACAGAAGTTCCAGGGCAG
AGTCACGATTACCGCGGACAAATCCACGAGCACAGCCTACATGGAGCTGA
GCAGCCTGAGATCTGAGGACACGGCCGTGTATTACTGTGCGAGAGGGGGT
ATTTATGATTACGTTTGGGGGAGTTATCGTCCGAATGATGCTTTTGATAT
CTGGGGCCAAGGGACAATGGTCACCGTCTCTTCAGGGAGTGCATCCGCCC
CAACCCTTTTCCCCCT
>CLL259VH3M
CAGGTGCAGCTGGTGGAGTCTGGGGGAGGCTTGGTCAAGCCTGGAGGGTC
CCTGAGACTCTCCTGTGCAGCCTCTGGATTCACCTTCAGTGACTACTACA
TGAGCTGGATCCGCCAGGCTCCAGGGAAGGGGCTGGAGTGGGTTTCATAC
ATTAGTAGTAGTGGTAGTACCATATACTACGCAGACTCTGTGAAGGGCCG
ATTCACCATCTCCAGGGACAACGCCAAGAACTCACTGTATCTGCAAATGA
ACAGCCTGAGAGCCGAGGACACGGCCGTGTATTACTGTGCGAGAGATCGG
GGGGTCTTAAACAGCTATGGTTACTTCTACTACTACTACGGTATGGACGT
CTGGGGCCAAGGGACCACGGTCACCGTCTCCTCAGGGAGTGCATCCGCCC
CAACCCTTTTCCCCCTCGTCTCCTGTGAGAATTCCCCGTCGGATACGAGC
AGCGTGGCCGTTGGCTGCCTCGCACAGGACTTCCTTCCCGACTCCATCAC
TTTTCTCC
>CLL260VH4
CAGGTGCAGCTGCAGGAGTCGGGCCCAGGACTGGTGAAGCCTTCGGAGAC
CCTGTCCCTCACCTGCACTGTCTCTGGTTACTCCATCAGCAGTGGTTACT
ACTGGGGCTGGATCCGGCAGCCCCCAGGGAAGGGGCTGGAGTGGATTGGG
AGTATCTATCATAGTGGGAGCACCTACTACAACCCGTCCCTCAAGAGTCG
AGTCACCATATCAGTAGACACGTCCAAGAACCAGTTCTCCCTGAAGCTGA
GCTCTGTGACCGCCGCAGACACGGCCGTGTATTACTGTGCGAGAGCGGAG
ATTGTAGTAGTACCAGCTGCCTACTACTACTACTACGGTATGGACGTCTG
GGGCCAAGGGACCACGGTCACCGTCTCCTCA
>CLL261VH3M
CAGGTGCAGCTGGTGGAGTCTGGGGGGCGCGTGGTCCAGCCTGGGTGGTC
CCTGAGACTCTCCTGTACAGCGTCTGGATTCACCTTCAGGAACTATGGCA
TGCACTGGGTCCGCCAGGCTCCAGGCAAGGGGCTGGAGTGGGTGGCGGTT
ATATGGTATGATGGGAGTACTAAATACTATGCAGACTCCGTGAAGGGCCG
ATTCACCATCTCCAGAGACAATTCCAAGAACACGCTGGAATTGCAAATGA
ACAGCCTGAGAGTCGAGGACACGGCTGTATATTACTGTGCGAGAGATCCT
GTTGTGGCTACGGCATACTACTTTGACTACTGGGGCCAGGGAACCCTGGT
CACCGTCTCCTCA
>CLL263VH1M
CAGGTGCAGCTGGTGCAGTCTGGGGCTGAGGTGAAGAAGCCTGGGTCCTC
GGTGAAGGTCTCCTGCAAGGCTTCTGGAGGCACCTTCAGCAGCTATGCTA
TCAGCTGGGTGCGACAGGCCCCTGGACAAGGGCTTGAGTGGATGGGAGGG
ATCATCCCTATCTTTGGTACAGCAAACTACGCACAGAAGTTCCAGGGCAG
AGTCACGATTACCGCGGACGAATCCACGAGCACAGCCTACATGGAGCTGA
GCAGCCTGAGATCTGAGGACACGGCCGTGTATTACTGTGCGAGAGATTCT
CTCGGAACCGCTAGCATTGTAGTAGTACCAGCTGCTATGGGTTGGTTCGA
CCCCTGGGGCCAGGGAACCCTGGTCACCGTCTCCTCAG
>CLL265VH3M
GAGGCGCAGCTGTTGGAGTCTGGGGGACACTTGGTACAGCCTGGGGGGTC
CCTGAGACTCTCCTGTGCTGCCTCTGGATTCATCCTTAGCACTTATGGCA
TGAGCTGGGTCCGCCAGGCTCCAGGGAAGGGGCTGGAGTGGGTCTCAAGT
TTTGGTGGTCGTGATGGTAGTACATACTACGCAGACTCCGTGAGGGGCCG
GTTCACCATCTCCGCAGACAATTCCAAGAACACGCTGTATCTGCAAATGA
CCGGCCTGAGAGCCGAGGACACGGCCATGTATTACTGTGCGAAAAACCCA
TATTGTACTTATGGTCTATGCTATGGCCTTGAATACGGGGGCCAGGGAAC
CCTGGTCACCGTCTCCTCAGGGAGTGCATCCGCCCCAACCCTTTTCCCCC
TCGTCTCCTGTGAGAATTCCCCGTCGGATACGAGCAGCGTGGCCGTTGGC
TGCCTCGCA
>CLL266VH1M
CAGGTGCAGCTGGTGCAGTCTGGGGCTGAGGTGAAGAAGCCTGGGGCCTC
AGTGAAGGTCTCCTGCAAGGCTTCTGGATACACCTTCACCGGCTACTATA
TGCACTGGGTGCGACAGGCCCCTGGACAAGGGCTTGAGTGGATGGGATGG
ATCAACCCTAACAGTGGTGGCACAAACTATGCACAGAAGTTTCAGGGCAG
GGTCACCATGACCAGGGACACGTCCATCAGCACAGCCTACATGGAGCTGA
GCAGGCTGAGATCTGACGACACGGCCGTGTATTACTGTGCGAGAGAGCAG
TGGCTGGGCGCAGAAAACTTTGACTACTGGGGCCAGGGAACCCTGGTCAC
CGTCTCCTCAGCCTCCACCAAGGGCCCATCGGTCTTCCCCCTGGCGCCCT
GCTCCAAGAGCACCTCTGGGGGCACAGCGGCCCTGGGCTGC
>CLL267VH1M
CAGGTGCAGCTGGTGCAGTCTGGGGCTGAGGTGAAGAAGCCTGGGTCCTC
GGTGAAGGTCTCCTGCAAGGCTTCTGGAGGCACCTTCAGCAGCTATGCTA
TCAGCTGGGTGCGACAGGCCCCTGGACAAGGGCTTGAGTGGATGGGAGGG
ATCATCCCTATCTTTGGTACAGCAAACTACGCACAGAAGTTCCAGGGCAG
AGTCACGATTACCGCGGACGAATCCACGAGCACAGCCTACATGGAGCTGA
GCAGCCTGAGATCTGAGGACACGGCCGTGTATTACTGTGCGAGAGCGGAT
TTGCCGTATTACGATTTTTGGAGTGGTATGTACTACTACGGTATGGACGT
CTGGGGCCAAGGGACCACGGTCACCGTCTCCTCAGGGAGTGCATCCGCCC
CAACCCTTTTCCCCCTCGTCTCCTGTGAGAATTCCCCGTCGGATACGAGC
AGCGTGGCCGTTGGCTGCCTCGCACAGGACTTCCTTCCCGACTCC
>CLL270VH1M
CAGGTGCAGCTGGTGCAGTCTGGGGCTGAGGTGAAGAAGCCTGGGGCCTC
AGTGAAGGTCTCCTGCAAGGCTTCTGGATACACCTTCACCGGCTACTATA
TGCACTGGGTGCGACAGGCCCCTGGACAAGGGCTTGAGTGGATGGGATGG
ATCAACCCTAACAGTGGTGGCACAAACTATGCACAGAAGTTTCAGGGCAG
GGTCACCATGACCAGGGACACGTCCATCAGCACAGCCTACATGGAGCTGA
GCAGGCTGAGATCTGACGACACGGCCGTGTATTACTGTGCGAGAGTGCAG
TGGCTGGGCTTAAGACACTTTGACTACTGGGGCCAGGGAACCCTGGTCAC
CGTCTCCTCAG
>CLL271VH3M
CAGGTGCAGCTGGTGGAGTCTGGGGGAGGCTTGGTCAAGCCTGGAGGGTC
CCTGAGACTCTCCTGTGCAGCCTCTGGATTCACCTTCAGTGACTACTACA
TGAGCTGGATCCGCCAGGCTCCAGGGAAGGGGCTGGAGTGGGTTTCATAC
ATTAGTAGTAGTAGTAGTTACACAAACTACGCAGACTCTGTGAAGGGCCG
ATTCACCATCTCCAGAGACAACGCCAAGAACTCACTGTATCTGCAAATGA
ACAGCCTGAGAGCCGAGGACACGGCTGTGTATTACTGTGCGAGAGATACG
GGCGGGGGGGTCTATTACTATGATAGTAGTGGTTATTACCGTAACTACTA
CTACTACGGTATGGACGTCTGGGGCCAAGGGACCACGGTCACCGTCTCCT
CAG
>CLL272VH3M
GAGGTGCAGCTGTTGGAGTCTGGGGGAGGCTTGGTACAGCCTGGGGGGTC
CCTGAGACTCTCCTGTGCAGCCTCTGGATTCACCTTTAGCAGCTATGCCA
TGAGCTGGGTCCGCCAGGCTCCAGGGAAGGGGCTGGAGTGGGTCTCAGCT
ATTAGTGGTAGTGGTGGTAGCACATACTACGCAGACTCCGTGAAGGGCCG
GTTCACCATCTCCAGAGACAATTCCAAGAACACGCTGTATCTGCAAATGA
ACAGCCTGAGAGCCGAGGACACGGCCGTATATTACTGTGCGAAAGCTCCC
CTTTATTGTAGTGGTGGTAGCTGCTACTCGGGACCATTTGACTACTGGGG
CCAGGGAACCCTGGTCACCGTCTCCTCAG
>CLL273VH1G
CAGGTGAAGATGCTGCAGTCTAGGGCTGAGGTGAAGAAGTCTGGGGCCTC
AGTGAGGGTCTCCTGCAAGGCTTCTGGATACACCTTCACCGACTACTATG
TCTACTGGGTGCGACAGGCCCCTGGACAGGGGCTTGAGTGGTTGGGAAGG
ATCCACACTAACACTGATGACACGAAGTATTCACAGAACTTTCAGGGCAG
GGTCACCATGACCAGGGACACATCCACCACTACTGTCTATATGGAACTGA
GCAGCCTGAGACCTGACGACACGGCCGTGTATTATTGTGCTCGAGGCGCG
GTGGAGCACGAATTTTGGAGTGCTTTTTTGGACTGGTTCGACCCATGGGG
CCAGGGAACTCTGGT
>CLL275VH3G
CAGGTGCAGTTGGTGGAGTCTGGGGGAGGCGTGGTCCAGCCTGGGAGGTC
CCTGAGACTCTCCTGTTCAGCCTCTGGATTCACCTTCAGTAGATATGGCA
TGCACTGGGTCCGCCAGGCTCCAGGCAAGGGCCCGGAGTGGGTGGCAGTC
GTTTCATCTGATGGACGAACTACATATTATGCAGACTCCGTGAAGGGCCG
GTTCACCATCTCCAGAGACAAATCCGAGAACACGATGTATCTGCAAATGA
ACAGCCTGAGAGTTGAGGACACGTCTCTATATTACTGTGCGAGAGAGGGG
TCTGCGTCGAAGTATTCTTTTGATATGTGGGGCCAAGGGACATCGGTCAC
CGTCTCTTCAGCCTCCACCAAGGGCCCATCGGTCTTCCCCCTGGCGCCC
>CLL276VH1M
CAGGTGCAGCTGGTGCAGTCTGGGGCTGAGGTGAAGAAGCCTGGGGCCTC
AGTGAAGGTCTCTTGCAAGGCTTCTGGATACACCTTCGCCGCCTACTATA
TGCACTGGGTGCGACAGGCCCCTGGACAAGGGCTTGAGTGGATGGGATGG
ATCAACCCTAACACTGGTGGCACAACCTACGCACAGAAGTTTAAGGGCAG
GGTCACCATGACCAGGGACACGTCCATCAGCACAGCCTACATGGAGCTGA
GCAGGCTGAGATCTGACGACACGGCCGTGTATTCCTGTGCGAGAACGCAA
ATTGGGGATTGTGGTGGTGACTGCTATCCATTTGACTACTGGGGCCAGGG
AACCCTGGTCACCGTCTCCTCAGGGAGTGCATCCGCCCCAACCCTTTTCC
CCCTCGTCTCCTGTGAGAATTCCCCGTCGGATACGAGCAGCGTGGCCGTT
GGCTGCCTCGCACAGGACTTCCTTCCCGACTCCATCACTTTTCTCCTG
>CLL277VH3A
GAGGTACAACTAGTGGAGTCTGGGGGAGGCTTGATAAAGCCTGGGGGGTC
CCTTATACTCTCCTGTGCAGCCTCTGGATTCACTTTCAGTAACGCCTGGA
TGAGCTGGGTCCGCCAGGCTCCAGGGAAGGGGCTGGAGTGGGTTGGCCGT
ATTAAAAGCAAAACTGATGGTGGGACAATAGACTACACTGCGCCCGTGAA
AGGCAGATTCACCATCTCAAGAGATGATTCAAAAAACACGCTGTATCTGC
AAATGGACAGCCTGAAGACCGAGGACACAGCCGTCTATTATTGTTCCACC
CGGCGGGCAGTGGTAGCTGCTCCACTCGACTACTGGGGCCAGGGAACCCT
GGTCACCGTCTCCTCAGCATCCCCGACCAGCCCCAAGGTCTTC
>CLL278VH4M
CAGGTGCAGCTGCAGGAGTCGGGCCCAGGACTGGTGAAGCCTTCGGAGAC
CCTGTCCCTCACTTGCAGTGTCTCTGGTGACTCCATGATTAGTCACTACT
GGAGTTGGATCCGACAGCCCCCAGGGAAGGGACTGGAGTGGATTGGGAAT
GTCTTTCACAATGGGAGGACCGACTACAGCCCCTCCCTCAAGAGTCGAGT
CTCCATGTCACTAGACACGTCCAGGAGCCAGTTCTCCCTGAGGCTGAGCT
CTGTGACCGCTGCGGACACGGCCGTATATTACTGCGCGAGAGGACCCGAT
GAAAGTGGCTGGTGCGGGTTTCGCTACTGGGGCCAGGGAAGCCTGGTCAC
CGTCTCCTCAGGGAGTGCATCCGCCCCAACCCTTTTCCCCCTCGTCTCCT
GTGAGAATTCCCCGTCGGATACGAGCAGCGTGGCCGTTGGCTTGCCTCGC
ACAGGACTTCCTT
>CLL280VH5M
GAGGTGCAGCTGGTGCAGTCTGGAGCAGAGGTGAAAAAGCCCGGGGAGTG
TCTGAAGATCTTCTGTAAGGGCTCTGGATACAACTTTACCAGATACTGGA
TCGGCTGGGTGCGCCAGATGCCCGGGAAAGGCCTGGAGTGGATGGGGATC
ATCTATCCTGGTGACTCTGATACCACATACAGCCCGTCCTTCCAAGGCCA
GGTCACCATCTCAGCCGACAAGTCCATCAACACCGCCTACCTGCAGTGGA
GCAGCCTGAAGGCCTCGGACACCGCCATGTATTATTGTACGAGACCTCGG
ATAGTGGGAGGTACTATGGGTGCTTTTGATATGTGGGGCCAAGGGACAAT
GGTCACCGTCTCTTCAGGGAGTGCATCCGCCCCAACCCTTTTCCCCCTCG
TCTCCTGTGAGAATTCCCCGTCGGATACGAGCAGCGTGGCCGTTGGCTGC
CTCGCACAGGACTTCCTTCCCGACTCCATCACTTTTCTCCTGA
>CLL281VH3bM
CTGGGTTTTCCTTGTTGTTATTTTACAAGGTGTCCAGTGTGAGGTGCAGC
TGGTGGAGTCTGGGGGAGGCTTGGTCCAGCCTGGAGGGTCCCTGAGACTC
TCCTGTGTAGCCTCTGGATTCACCTTCAGTGACCACTACATGGACTGGGT
CCGCCAGGCTCCAGGGAAGGGGCTGGAGTGGGTTGGCCGTGTTAAAAACA
AAGCTAACAGTTACACCACAGAATACGCCGCGTCTGTGAAAGGCAGATTC
ACCGTCTCACGAGATGATTCAAACAACTCACTGTATCTGCAAATGAGCAG
CCTGAAAATCGAGGACACGGCCGTATATTACTGTACTAGAGTCAGATATT
GTAGTAGTACCAGTTGCCGCGGTGCTTTTGATATCTGGGGCCAGGGGACA
ATGGTCACCGTCTCTTCAGGGAGTGCATCCGCCCCAACCCTTTTCCCCCT
CGTCTCCTGTGAGAATTCCCCGTCGGATACGAGCAGCGTGGCCGTTGGCT
GCCTCGCACAGGACTTCCTTCCCG
>CLL282VH3M
GAGGTGCAGCTGGTGGAGTCTGGGGGAGGCCTGGTCAAGCCTGGGGGGTC
CCTGAGACTCTCCTGTGCAGCCTCTGGATTCACCTTCAGTACCTATAGCA
TGAACTGGGTCCGCCAGGCTCCAGGGAAGGGGCTGGAGTGGGTCTCATCC
ATTAGTACTAGTATTAGTTATATACATTACGCAGACTCAGTGAAGGGCCG
ATTCACCATCTCCAGAGACAACGCCAAGAACTCACTGTATCTGCAAATGA
ACAGCCTGAGCGCCGAGGACACGGCTGTGTATTACTGTGCGAGAGATGCG
AATGGAATGGACGTCTGGGGCCAAGGGACCACGGTCACCGTCTCCTCAGG
GAGTGCATCCGCCCCAACCCTTTTCCCCCTCGTCTCC
>CLL283VH3M
GAGGTGCAGTTGTTGGAGTCTGGGGGAGGCTTGGTACAGCCTGGGGGGTC
CCTGAGACTCTCCTGTGCAGCCTCTGGATTCATCTTTAAGAACTATGCCA
TGAGTTGGGTCCGCCAGGCTCCAGGGAAGGGGCTGGAGTGGGTCTCAGGT
GTCAGTGATAGTGGTGATAGCACATACTACACAGACTCCGTGAAGGGCCG
GTTCACCATCTCCAGAGACAATTCCAAGAACACGATGTCTCTGGAAATGA
ATAGCCTGAGAGCCGACGACACGGCCGTATATTATTGTGCGAAATTTAGC
GGTGGACCCTCACGGGGATTTTTGGAGTGGTTAGACTACTGGGGCCAGGG
AGCCCTGGTCACCGTCTCCTCAGGGAGTGCATCCGCCCCAACCCTTTTCC
CCCTCGTCTCCTGTGAGAATTCCCCGTCGGATACGAGCAGCGTGGCCGTT
GGCTGCCTCGCACAGGACTTCCTTCCCGACTCC
>CLL284VH3M
GAGGTGCAGCTGGTGGAGTCTGGGGGAGGCCTGGTCAAGCCTGGGGGGTC
CCTGGGACTCTCCTGTGCAGCCTCTGGATTCACCTTCAGTAGCTATAGCA
TGAACTGGGTCCGCCAGGCTCCAGGGAAGGGGCTGGAGTGGGTCTCATCC
ATTACTAGTAGTAGTAGTTACATATCCTACGCAGACTCAGTGACGGGCCG
ATTCACCATCTCCAGAGACAACGCCAACAACTCACTGTATCTGCAAATGA
ACAGCCTGAGAGCCGAGGACACGGCTGTTTATTACTGTGCGAGAGTTCCC
TTAGATGATTCCGTTTGGGGGAGTTTTGGGAGAAACTCCTGGGGGTACTT
TGACTACTGGGGCCAGGGAACCCTGGTCACCGTCTCCTCAG
>CLL286VH3M
CAGGTGCAGCTGGTGGAGTCTGGGGGAGGCGTGGTCCAGCCTGGGAGGTC
TCTGAGACTCTCCTGTGCAGCGTCTGGATTCACGTTCAGTAGCTACGGCA
TGTACTGGGTCCGCCATACTCCAGACAAGGGGCTGCAGTTGGTGGCTCTT
CTATGGTATGATGCAAGTAAGGAAGACTACTCAGACTCCGTGAAGGGCCG
ATTCACCATCTCCAGAGACAATTCCAAGAACATATTATATCTCCAAATGA
ATAGCCTGAGAGCCGACGACACGGCTGTATATTACTGTGCGAGAGATCGG
AGGACCTCCCCGAAGTATGACAGCTCGGCCGCCCTTAGTTACGGTTTGGA
TGTCTGGGGCCAAGGGACCACGGTCACCGTCTCCTCAGGGAGTGCATCCG
CCCCAACCCTTTTCCCCCTCGTCTCCTGTGAGAATTCCCCGTCGGATACG
AGCAGCGTGGCCGTTGGCTGCCTCGCACAGGACTTCCTTCCCGACTCCAT
C
>CLL286VH5A
GAGGTGCAGCTGGTGCAGTCTGGAGCAGAGGTGAAAAAGCCCGGGGAGTC
TCTGAAGATCTCCTGTAAGGGTTCTGGATACAGCTTTACCAGCTACTGGA
TCGGCTGGGTGCGCCAGATGCCCGGGAAAGGCCTGGAGTGGATGGGGATC
ATCTATCCTGGTGACTCTGATACCAGATACAGCCCGTCCTTCCAAGGCCA
GGTCACCATCTCAGCCGACAAGTCCATCAGCACCGCCTACCTGCAGTGGA
GCAGCCTGAAGGCCTCGGACACCGCCATGTATTACTGTGCGAGACTGCAA
GGTATAGCAGCAGCTGGTATGGATGGGTACTACTTTGACTACTGGGGCCA
GGGAACCCTGGTCACCGTCTCCTCAGCATCCCCGACCAGCCCCAA
>CLL288VH1M
CAGGTGCAGCTGGTGCAGTCTGGGGCTGAGGTGAAGAAGCCTGGGTCCTC
GGTGAAGGTCTCCTGCAAGGCTTCTGGAGGCACCTTCAGCAGCTATGCTA
TCAGCTGGGTGCGACAGGCCCCTGGACAAGGGCTTGAGTGGATGGGAGGG
ATCATCCCTATCTTTGGTACAGCAAACTACGCACAGAAGTTCCAGGGCAG
AGTCACGATTACCGCGGACAAATCCACGAGCACAGCCTACATGGAGCTGA
GCAGCCTGAGATCTGAGGACACGGCCGTGTATTACTGTGCGAGAGATCTA
GGATGGACGTACTGGTTCGACCCCTGGGGCCAGGGAACCCTGGTCACCGT
CTCCTCAGGGAGTGCATCCGCCCCAACCCTTTTCCCCCTCGTCTCCTGTG
AGAATT
>CLL291VH3M
CAGGTGCAGCTGGTGGAGTCTGGGGGAGGCTTGGTCAAGCCTGGAGGGTC
CCTGAGACTCTCCTGTGCAGCCTCTGGATTCACCTTCAGTGACTACTACA
TGAGCTGGATCCGCCAGGCTCCAGGGAAGGGGCTGGAGTGGGTTTCATAC
ATTAGTAGTAGTGGTAGTACCATATACTACGCAGACTCTGTGAAGGGCCG
ATTCACCATCTCCAGGGACAACGCCAAGAACTCACTGTATCTGCAAATGA
ACAGCCTGAGAGCCGAGGACACGGCCGTGTATTACTGTGCGAGAGGCGGG
TGGATACAGCTATGGTTACTCATCGATCACAGTGACTACTGGGGCCAGGG
AACCCTGGTCACCGTCTCCTCAGGGAGTGCATCCGCCCCAACCCTTTTCC
CCCTCGTCTCCTGTGAGAATTCCCCGTCGGATACGAGCAGCGTGGCCGTT
GGCTGCCTCGCACAGGACTTCCTTCCCGACTCCATCACTTTCTCCTGA
>CLL295VH3M
CAGGTGCAGTTGGTGGAGTCTGGGGGAGGCGTGGTCCAGCCTGGGAGGTC
CCTGAGACTCTCCTGTGGAGCCTCTGGATTCACCTTCAATAGCTATGGCA
TGCACTGGGTCCGCCAGGCTCCAGGCAAGGGGCTGGAGTGGGTGGCAGTT
ATATCATTTGACGGAAGTAATAAATACTATGCAGACTCCGTGAAGGGCCG
ATTCACCATCTCCAGAGACAATTCCAAGAACATGTTGTATCTGCAAATGA
ACAGCCTGAGAGCTGAGGACACGGGTGTGTATTACTGTGCGAAAGAGGTA
GTAGAACCAGCTGCTATCATCAATTTTTTGGTCTACTACTACGGAATGGA
CGCCTGGGGCCAAGGGACCACGGTCACCGTCTCCTCAGGGAGTGCATCC
>CLL302VH4M
CAGGTGCAGCTGCAGGAGTCGGGCCCAGGACTGGTGAAGCCTTCGGAGAC
CCTGTCCCTCACCTGCGCTGTCTCTGGTTACTCCATCAGCAGTGGTTACT
ACTGGGGCTGGATCCGGCAGCCCCCAGGGAAGGGGCTGGAGTGGATTGGG
AGTATCTATCATAGTGGGAGCACCTACTACAACCCGTCCCTCAAGAGTCG
AGTCACCATATCAGTAGACACGTCCAAGAACCAGTTCTCCCTGAAGCTGA
GCTCTGTGACCGCCGCAGACACGGCCGTGTATTACTGTGCGAGAGTTAAA
GAAAGATTAGACCCGCAATTCGTAGCTTTTGATATCTGGGGCCAAGGGAC
AATGGTCACCGTCTCTTCAG
>CLL303VH3M
GAGGTGCAGCTGGTGGAGTCTGGGGGAGACTTGGTCCAGCCTGGAGGGTC
CCTGAGACTCTCCTGTGCAGCCTCTGGATTCACCTTTAGTGACTACTATA
TAGACTGGGTCCGCCAGGCTCCAGGGAAGGGGCTGGAGTGGGTTTCCCGT
AGTAGAAACAAAGCTAACAGTTACACCACAGGATATGCCGCGTCTGTGAA
AGGCAGATTCACCATCTCAAGAGATGATTCAAAGAACTCAGTGTATCTGC
AAATGAACAGCCTGAAAATCGAGGACACGGCCGTCTATTATTGTGCTAGA
AGTGGCGTGGATAGACGTATAGGTCTCGTTACGGGGTTTGATTACTTTGA
CTACTGGGGCCAGGGAACCCTGGTCACCGTCTCCTCAG
>CLL306VH3M
GAGGTGCAGCTGGTGGAGTCTGGGGGAGGCCTGGTCAAGCCTGGGGGGTC
CCTGAGACTCTCCTGTGCAGCCTCTGGACTCACCTTCAGTGACTATGGCA
TGAACTGGGTCCGCCAGGCTCCAGGGAAGGGGCTGGAGTGGGTCTCATCC
ATTGTTGGTAGGACTAGTTACATATACTACGCAGACTCAGTGAAGGGCCG
ATTTACCATCTCCAGAGACAACGCCAAGAACTCACTGTCTCTGCAAATGA
ACAGCCTGAGAGCCGAGGACACGGCTGTGTATTACTGTGCGAGAGATCAG
AACGTTATGGACGTCTGGGGCCAAGGGACCACGGTCACCGTCTCCTCAGG
GAGTGCATCCGCCCCAACCCTTTTCCCCCTCGTCTCCTGTGAGAATTCCC
CGTCGGATACGAGCAGCGTGGCCGTTGGCTGCCTCGCACAGGACTTCCTT
CCCGACT
>CLL306PVH3aMd
TTGTTGCTATTTTAAAAGGTGTCCAATGTGAGGTGCAGTTGGTGGAGTCT
GGGGGAGGCTTGGTAAAGCCAGGGCGGTCCCTGAGACTCTCCTGTACAGC
TTCTGGATTCACCTTTGGTGATTATGCTATGAGCTGGTTCCGCCAGGCTC
CAGGGAAGGGGCTGGAGTGGGTAGGTTTCATTAGAAGCAAAGCTTATGGT
GGGACAACAGAATACGCCGCGTCTGTGAAAGGCAGATTCACCATCTCAAG
AGATGATTCCAAAAGCATCGCCTATCTGCAAATGAACAGCCTGAAAACCG
AGGACACAGCCGTGTATTACTGTACTAGAGTTCCGTATTACGATTTTTGG
AGTGGTTATTATTACCCGGGGGATTACTACTACTACTACGGTATGGACGT
CTGGGGCCAAGGGACCACGGTCACCGTCTCCTCAGGGAGTGCATCCGCCC
CAACCCTTTTCCCCCTCGTCTCCTGTGAGAATTCCCCGTCGGATACGAGC
AGCGTGGCCGTTGGCTGCCTCGCACAGGACTTCCTTCCCG
>CLL308VH4M
CAGGTGCAGCTACAGCAGTGGGGCGCAGGACTGTTGAAGCCTTCGGGGAC
CCTGTCCCTCACCTGCGCTGTCTATGGTGGGTCCTTCAGTGATTACTACT
GGAGCTGGATCCGCCAGGCCCCAGGGCAGGGGCTGGAGTGGATTGGGGAA
ATCAATCATAGTGGAAGCACCAACTACAACCCGTCCCTCAAGAGTCGAGT
CACAATATCAGTCGACACGTCCAAGAACCAGTTCTCCCTGAAACTGAACT
CTGTGACCGCCGCGGACACGGCTGTGTATTATTGTGCGAGAGTCTGGGGG
AGTCGGAACTACTACTTTGACTACTGGGGCCAGGGAACCCTGGTCACCGT
CTCCTCAG
>CLL309VH3M
GAGGTGCAGCTGGTGGAGTCTGGAGGAGGCTTGATCCAGCCTGGGGGGTC
CCTGAGACTCTCCTGTGCAGCCTCTGGGTTCACCGTCAGTAGCAACTACA
TGAGCTGGGTCCGCCAGGCTCCAGGGAAGGGGCTGGAGTGGGTCTCAGTT
ATTTATAGCTGTGGTAGCACATACTACGCAGACTCCGTGAAGGGCCGATT
CACCATCTCCAGAGACAATTCCAAGAACACGCTGTATCTTCAAATGAACA
GCCTGAGAGCTGAGGACACGGCTGTGTATTACTGTGCGAGAGATTTCGTA
TACCAACGCCCAGGGTCCTACGGTGACTACGAAGTATACTACTACTACGG
TATGGACGTCTGGGGCCAAGGGACCACGGTCACCGTCTCCTCAG
>CLL316VH3M
CAGGTGCAGCTGGTGGAGTCTGGGGGAGGCGTAGTCCAGCCTGGGACGTC
CCTAAGACTCTCCTGTGCAGCGTCTGGATTCACCTTCAGGAATTATGGCA
TGCATTGGGTCCGTCAGGCTCCAGGCAAGGGGCTGGAGTGGGTGGCAGTT
ATATGGTATGATGGATATAATAAATTTTATGCGGACTCCGTGGAGGGCCG
ATTCACCATCTCCAGAGACAATTCCAAGAACACGCTCTATCTGCAAATGG
ACAGCCTGAGAGTCGAGGACACGGCTGTCTATTACTGTGCGAGAAAGTCC
GGCAGTTATTGTACTGAAACCAGATGTTATGGTGTTGACTACTGGGGCCA
GGGAACCGTGGTCACCGTCTCCTCAGGGAGTGCATCCGCCCCAACCCTTT
TCCCCCTCGTCTCCTGTGAGAATTCCCCGTCGGATACGAGCAGCGTGGCC
GTTGGCTGCCTCGCACAGGACTTCCTTCCCGACTCCATCACTTTCTCCTG
A
>CLL321VH4M
CAGGTGCAGCTACAGCAGTGGGGCGCAGGACTGTTGAAGCCTTCGGAGAC
CCTGTCCCTCACCTGCGCTGTCTATGGTGGGTCCTTCAGTGGTTACTACT
GGAGCTGGATCCGCCAGCCCCCAGGGAAGGGGCTGGAGTGGATTGGGGAA
ATCAATCATAGTGGAAGCACCAACTACAACCCGTCCCTCAAGAGTCGAGT
CACCATATCAGTAGACACGTCCAAGAACCAGTTCTCCCTGAAGCTGAGCT
CTGTGACCGCCGCGGACACGGCTGTGTATTACTGTGCGAGTGCCAAGGGA
CCGATTTGGAGTGGTATTTATTACTACTACTACTACGGTATGGACGTCTG
GGGCCAAGGGACCACGGTCACCGTCTCCTCAGGGAGTGCATCCGCCCCAA
CCCTTTTCCCCCTCGTCTCCTGTGAGAATTCCCCGTCGGATACGAGCAGC
GTGGCCGTTGGCTGCCTCGCACAGGACTTTTCCTTAA
>CLL323VH1M
CAGGTGCAGCTGGTGCAGTCTGGGGCTGAGGTGAAGAAGCCTGGGGCCTC
AGTGAAGGTCTCCTGCAAGGCTTCTGGATACACCTTCACCGACTTTTATA
TACACTGGCTGCGACAGGCCCCTGGAGAAGGGCTTGAGTGGATGGGATGG
ATCAACCCGAACACTGGTGGCACAAACTATGCACAGAAGTTTCAGGGCAG
GGTCACCATGACCAGGGGCACGTCCATCAGCACAATCTACATGGAGCTGA
GTAGGCTGAGATCTGACGACGCGGCCGTATATTACTGTGCGAGAGATGAC
TGCTTCAGTGATGGATATTGTAGTGGTGGTAGCTATTTACACGGCCCACA
GATATACTTCCAGCACTGGGGCCAGGGCACCCTGGTCACCGTCTCGTCAG
GGAGTGCATCCGCCCCAACCCTTTTCCCCCTCGTCTCCTGTGAGAATTCC
CCGTCGGATAC
>CLL326VH3
CAGGTGCAGCTGGTGGAGTCTGGGGGAGGCGTGGTCCAGCCTGGGAGGTC
CCTGAGACTCTCCTGTGCAGCGTCTGGATTCACCTTCAGTAGCTATGGCA
TGCACTGGGTCCGCCAGGCTCCAGGCAAGGGGCTGGAGTGGGTGGCAGTT
ATATGGTATGATGGAAGTAATAAATACTATGCAGACTCCGTGAAGGGCCG
ATTCACCATCTCCAGAGACAATTCCAAGAACACGCTGTATCTGCAAATGA
ACAGCCTGAGAGCCGAGGACACGGCTGTGTATTACTGTGCGAGAGAAGGA
CTACAACCCACCCTAGTTTATAACTACTACTACTACTACATGGACGTCTG
GGGCAAAGGGACCACGGTCACCTCTCCTCAGGGAGGCATCCGCCCC
>CLL328VH3G
GAGGTGCAGCTGGTGGAGTCTGGGGGAGGCTTGGTCCAGCCGGGGGGGTC
ACTGAGACTCTCCTGTGCAGCCTCTGGATTCACCTTTGGTAGTTATTGGA
TGAACTGGGTCCGCCAGGCTCCAGGGAAGGGGCTGGAGTGGGTGGCCAAT
ATAAAGGGAGATGGAAGTGACATGCACTATGTGGACTCTGTGAAGGGCCG
ATTCACCATCTCCACAGACAACGCCAAGAATTCAGTGTTTCTGCAAATGA
ACAGCCTGAGAGTCGAGGACACGGCTGTTTATTTTTGTGCGAGAGATAGT
TCCCCTGGGGGGGGAATCGATGCTCTTGATATCTGGGGCCAAGGGACAAT
GGTCACCGTCTCCTCAGCTTCCACCAAGGGCCCATCGGTCTTCCCCCTGG
CGCCCTGCTCCAGGAGCACCTCCGAGAGCACAGCGGCCCTGGGCTGCCTG
G
>CLL330VH4M
CAGGTGCAGCTGCGGGAGTCGGGCCCAGGACTGGTGAAGCCTTCGGAGAC
CCTGTCCCTCACCTGCACTGTCTCTGGTGCCTCCATCGATAGTCACTACT
GGAGCTGGATCCGGCAGCCCCCAGGGAAGGGACTGGAGTGGCTTGGCTAT
ATCTACAAAAGTGGGAGTACCAAGTACAACCCCTCCCTCAGGAGTCGAGT
CACCATATCAGTGGACCCGTTCAAGACCCAATTCTCCCTGACGGTAGACT
CTGTGACCGCTGCGGACACGGCCGTTTATTACTGTGTAGGAGACTCAGCC
CCCAGTCGATGGTTTTATTGGAGCCAGGGAACCCTGGTCACCGTCTCGTC
AGGGAGTGCATCCGCCCCAACCCTTTTCCCCCTCGTCTCCTGTGAGAATT
CCCCGTCGGATACGAGCAGCG
>CLL331VH3M
GAGGTGCAGTTGGTGGAGTCTGGGGGAGGCTTGGTACAGCCTGGGGGGTC
CCTGAGACTCTCCTGTGCAGCCTCTGGATTCACCTTCAGTACTTATAACA
TGAACTGGGTCCGCCAGGCTCCAGGGAAGGGGCTGGAGTGGGTCTCATAC
ATTAATAGTGGTAGTAGTACCATATACTACGCAGACTCTGTGAAGGGCCG
ATTCACCATCTCCAGAGACAATGCCAAGAACTCAGTGTATCTGCAAATGA
GCAGCCTGAGAGCCGAGGACACGGCTGTATACTACTGTGCGAGAGGTCCC
TACGACGTGGGGGGGCCCCTAAACTGGTTCGACCCCTGGGGCCAGGGAAC
CCTGGTCACCG
>CLL332VH1M
CAGGTCCAGCTGGTGCAATCTGGGGCTGAGGTGAAGAAGCCTGGGTCCTC
GGTGAAGGTCTCCTGCAAGGCTTCTGGAGGCACCTTCAGCAGCTATACTA
TCAGCTGGGTGCGACAGGCCCCTGGACAAGGGCTTGAGTGGATGGGAAGG
ATCATCCCTATCCTTGGTATAGCAAATTACGCACAGAAGTTCCAGGGCAG
AGTCACGATTACCGCGGACAAATCCACGAGCACAGCCTACATGGAGTTGA
GCAGCCTGAGATCTGAGGACACGGCCGTGTATTACTGTGCGAGGGAGGCT
CTCTATGATAGTAGTGGTTATTACGGGGTTGACTACTGGGGCCAGGGAAC
CCTGGTCACCGT
>CLL333VH3M
GAGGTGCAGCTGGTGGAGTCTGGGGGAGGCTTGGTCCAGCCTGGGGGGTC
CCTGAGACTCTCCTGTGTAGCCTCTGGATTCACCTTTAGTAACTATTGGA
TGACGTGGGTCCGCCAGGCTCCAGGGAAGGGGCTGGAGTGGGTGGCCAAC
ATAAACCAAGATGGGAGTGAGAGATACTATGTGGACTCTGTGAACGGCCG
GTTCACCATCTCCAGAGACAATGCCAAGAACTCACTGTATTTGCAAATGG
ACAGCCTGAGAGCCGAGGACACGGCTGTCTATTACTGTGCGAGAGACCTG
GACACTGTGCTGGTGCTGGCTGCCACTTTATACTACTACTACTACATGGA
CGTCTGGGGCAAAGGGACCACGGTCACCGTCTCCTCAGGGAGTGCATCC
>CLL334VH1M
CAGGTGCAGCTGGTGCAGTCTGGGGCTGAGGTGAAGAAGCCTGGGTCCTC
GGTGAAGGTCTCCTGCAAGGCTTCTGGAGGCACCTTCAGCAGCTATGCTA
TCAGCTGGGTGCGACAGGCCCCTGGACAAGGGCTTGAGTGGATGGGAAGG
ATCATCCCTATCCTTGGTATAGCAAACTACGCACAGAAGTTCCAGGGCAG
AGTCACGATTACCGCGGACAAATCCACGAGCACAGCCTACATGGAGCTGA
GCAGCCTGAGATCTGAGGACACGGCCGTGTATTACTGTGCGAGAGAGCCA
GCAGACCCATGGCAAATAGTAGTGGTTATTACTGGTGATGCTTTTGATAT
CTGGGGCCAAGGGACAATGGTCACCGTCTCTTCAGGG
>CLL335VH3M
GAGGTGCAGCTGGTGGAGTCTGGGGGAGGCCTGGTCAAGCCTGGGGGGTC
CCTGAGACTCTCCTGTGCAGCCTCTGGATTCACCTTCAGTAGCTATAGCA
TGAACTGGGTCCGCCAGGCTCCAGGGAAGGGGCTGGAGTGGGTCTCATCT
ATTAGTAGTAGTAGCAGTTACATATATAACGCAGACTCAGTGAAGGGCCG
ATTCACCATCTCCAGAGACAACGCCAAGAACTCACTGTATCTGCAAATGA
ACAGCCTGAGAGCCGAGGACACGGCTGTATATTACTGTGTGTGCGACCGA
TCCGGTATGGACGTCTGGGGCCAAGGGACCACGGTCACCGTCTCCTCAGG
GAGTGCATCCGCCCCAACCCTTTTCCCCCTCGTCTCCTGTGAGAATTCCC
CGTCGGATACGAGCAGCGTGGCCGTTGGCTGCCTCGCACAGGACT
>CLL336VH1M
CAGGTCCAGCTTGTGCAGTCTGGGGCTGAGGTGAAGAACCCTGGGGCCTC
AGTGAAGGTTTCCTGCAAGGCCTCTGGATACACCTTCATTACCTATGCTA
TGCATTGGGTGCGCCAGGCCCCCGGACAAAGGCTTGAGTGGATGGGATGG
ATCAACGCTGGCAATGGTAACACAAAATATTCACAGAAGTTCCAGGGCAG
AGTCACCATTACCAGGGACACATCCGCGAGCACAGCCTACATGGAGCTGA
GCAGCCTGAGATCTGAAGACACGGCTGTATATTACTGTGCGAGGGAGCAG
TGGCTGGTCCTATCTTACTTTGACTACTGGGGCCAGGGAACCCTGGTCAC
CGTCTCCTCAGGGAGTGCATCCGCCCCAACCCTTTTCCCCCTCGTCTCCT
GTGAGAATTCCCCGTCGGATACGAGCAGCGTGGCCGTTGGCTGCCTCGCA
CAGGATTTC
>CLL338VH3M
GAGGTGCAGCTGGTGGAGTCTGGGGGAGGCTTGGTCCAGCCTGGGGGGTC
CCTGAGACTCTCCTGTGCAGCCTCTGGACTCACCGTCAGTAGCAACTACA
TGAACTGGGTCCGCCAGGCTCCAGGGAAGGGGCTGGAGTGGGTCTCAGTT
ATTTATAGCGGTGGTAGCACATACTACGCAGACTCTGTGAAGGGCCGATT
CACCATCTCCAGAGACAATTCCAAGAGCACACTGTATCTTCAAATGAACA
GCCTGAGACCTGAGGACACGGCTGTGTATTACTGTGCGTGCACAACTGGG
GATAGTGCTTTTGATATCTGGGGCCAAGGGACAATGGTCACCGTCTCTCC
AGGGAGTGCATCCGCCCCAACCCTTTTCCA
>CLL340VH1M
CAGGTGCAGCTGGTGCAGTCTGGGGCTGAGGTGAAGAAGCCTGGGGCCTC
AGTGAAGGTCTCCTGCAAGGCTTCTGGATACACCTTCACCGGCTACTATA
TGCACTGGGTGCGACAGGCCCCTGGACAAGGGCTTGAGTGGATGGGATGG
ATCAACCCTAACAGTGGTGGCACAAACTATGCACAGAAGTTTCAGGGCAG
GGTCACCATGACCAGGGACACGTCCATCAGCACAGCCTACATGGAGCTGA
GCAGGCTGAGATCTGACGACACGGCCGTGTATTACTGTGCGAGGGAGCAG
TGGCTGGTACTGAAAAACTTTGACTACTGGGGCCAGGGAACCCTGGTCAC
CGTCTCCTCAGGGAGTGCATCCGCCCCAACCCTTTTCCCCCTCGTCTCCT
GTGAGAATTCCCCGTCGGATACGAGCAGCGGGCCGTTGGCTGCCTCGCAC
AGGACTTTCCTT
>CLL341VH3M
GAGGTGCAGCTGGTGGAGTCTGGGGGAGGCCTGGTCAAGCCTGGGGGGTC
CCTGAGACTCTCCTGTGCAGCCTCTGGATTCACCTTCAGTAGCTATAGCA
TGAACTGGGTCCGCCAGGCTCCAGGGAAGGGGCTGGAGTGGGTCTCATCC
ATTAGTAGTAGTAGTAGTTACATATACTACGCAGACTCAGTGAAGGGCCG
ATTCACCATCTCCAGAGACAACGCCAAGAACTCACTGTATCTGCAAATGA
ACAGCCTGAGAGCCGAGGACACGGCTGTGTATTACTGTGCGAGGCGCAGA
CCGGATACGATTTTTGGAGTGGTTATTATACCCACGGATCCGCGCGGACA
TAACAACTGGTTCGACCCCTGGGGCCAGGGAACCCTGGTCACCGTCTCCT
CAGGGAGTGCATCCGCCCCAACCCTTTTCCCCCTCGTCTCCTGTGAGAAT
TCCCCGTCGGATACGAGCAGCGTGGCCGTTGGCTGCCTCGCACAGGACTT
CCTTCCCGACTCCA
>CLL342VH4G
CAGGTGCAGCTACAGCAGTGGGGCGCAGGACTGTTGAAGCCCTCGGAGAC
CCTGTCCCTCACCTGCGCCGTCTATGGTGAGTCCTTCAGTGGTTACTACT
GGAGCTGGATCCGCCAGCCCCCAGGGAAGGGGCTGGAGTGGATTGGGGAG
ATCAATCATAGTGGAAGCACCAACTACAACCCGTCCCTCAAGAGTCGAGT
TACCATATCAGTAGACACGTCCAAGAACCAGTTCTCCCTGAAACTGACCT
CTGTGACCGCCGCGGACACGGCTGTGTATTTCTGTGCGAGAGGCTGGGGG
GATACACCTATGCTTAAAAGATACTACTACTACGGTTTGGACGTCTGGGG
CCAAGGGACCACGGTCACCGTCTCCTCAGCCTCCACCAAGGGCCCATCGG
TCTTCCCCCTGGCGCCCTGCTCCAGGAGCACCTCCGAGAGCACAGCGGCC
C
>CLL343VH1M
CAGGTGCAGCTGGTGCAGTCTGGGGCTGAGGTGAAGAAGCCTGGGTCCTC
GGTGAAGGTCTCCTGCAAGGCTTCTGGAGGCACCTTCAGCAGCTATGCTA
TCAGCTGGGTGCGACAGGCCCCTGGACAAGGGCTTGAGTGGATGGGAGGG
ATCATCCCTATCTTTGGTACAGCAAACTACGCACAGAAGTTCCAGGGCAG
AGTCACGATTACCGCGGACGAATCCACGAGCACAGCCTACATGGAGCTGA
GCAGCCTGAGATCTGAGGACACGGCCGTGTATTACTGTGCGAGAGATGTG
GTCGATTTTTGGAGTGGTTACCTTCACGCCTTTGACTACTGGGGCCAGGG
AACCCTGGTCACCGTA
>CLL344VH4M
CAGGTGCAGCTGCAGGAGTCGGGCCCAGGACTGGTGAAGCCTTCGGAGAC
CCTGTCCCTCACCTGCACTGTCTGTGGTGGCTCCATCAGTAGTTACTACT
GGAGCTGGATCCGACAGCCCCCAGGGAAGGGACTGGAGTGGATTGGGTAT
ATCTATTACAGTGGGAGCACCAACTACAACCCCTCCCTCAAGAGTCGAGT
CACCATATCAGTAGACACGTCCAAGAACCAGTTCTCCCTGAAGCTGAGCT
CTGTGACCGCTGCGGACACGGCCGTGTATTACTGTGCGAGAGGCCTGACT
ACTGGTAACTGGTTCGACCCCTGGGGCCAGGGAACCCTGGTCACCGTCTC
CTCAGGGAGTGCATCCGCCCCAACCCTTTTCCCCCTCGTCTCCTGTGAGA
ATTCCCCGTCGGATACGAGCAGCG
>CLL344VH3
ACCATGGAGTTTGGGCTGAGCTGGGTTTTCCTCGTTGCTCTTTTAAGAGG
TGATTCATGGAGAAATAGAGAGACTGAGTGTGAGTGAACATGAGTGAGAA
AAACTGGATTTGTGTGGCGTTTTCTGATAACGGTGTCCTTCTGTTTGCAG
GTGTCCAGTGTCACGTGCAGCTAGTGGAGTCTGGGGGAGGCGTGGTCCAG
CCTGGGAGGTCCCTGACACTCTCCTGTGCAGCCCCTGGATTCACCTCCAG
TAGTTATGGCATGCACTGGGTCCGCCAGGCTCCAGGCAAGGGGCTGGAGT
GGGTGGCACTTATCTCAGATGATGGAGTTAATAAGTACTATGCAGAGTCC
GTGAAGGGCCGATTCACCATCTCCAGAGACAATTCCGAGAACACGCTGTA
TCTGCAAATGAACAGCCTGAGAACTGAGGACACGGCTGTGTATTACTGTG
CGAAAGGCACAGAGGGCAACCCCCAGCCCTTCCACTCCTACGGCATAGAC
GTCTGGGGCCAAGGGACCACGGTCACCGTCTCCTCAGGTA
>CLL346VH3M
GAGGTGCAACTGGTGGAGTCTGGGGGAGGCTTGGCCCAGCCTGGGGGGTC
CCTGAGACTCTCCTGTGCAGCCTCTGGATTCACCTTTAGTAGTTATTGGA
TGAGTTGGGTCCGCCAGGCCCCAGGGAAGGGGCTGGAGTGGGTGGCCAAC
ATAAAGACAGATGGAAATGAGAAAAACTATGTGGACTCTGTGAGGGGCCG
ATTCACCATCTCCAGAGACAACGCCGAGAAGTCACTGTATCTACAAATGA
ACAGCCTGAGAGCCGAGGACACGGCTGTGTATTACTGTGCGAGAGGATGG
TGTAGTGGTGGCTGCTACGGGTTGGGCGACTGGGGCCGGGGAACGCTGGT
CACCGTCTCCTCACGGAGTGCATCCGCCCCAACCCTTTTCCCCCTCGTCT
CCTGTGAGAATTCCCCGTCGGATACGAGCAGCGTGGCCGTTGGCTGCCTC
GCACAGGACTTTCCT
>CLL348VH3M
GAGGTGCGGGTGGTGGAGTCTGGGGGAGACTTGGTCCAGCCGGGGGGGTC
CCTGAGACTCTTCTGTGCAGCCTCTGGATTCAGTTTTAGTAGATATTGGA
TGAGTTGGGTCCGCCAGGCTCCAGGGAGGGGGCTGGAGTGGGTGGCCAAC
ATAAACCAAGATGTAAGTCAGATTTACTATGTGGACTCTGTGAAGGGCCG
ATTCACTATCTCCAGAGACAACGCCAAGAACGCAGTCTATCTGCAAATGA
ACACCCTGAGAGTCGAGGACACGGCTGTCTATTACTGTGCTGGGTTCCAG
TTTGTCGGGGGTCCCTATGGTTTTGATATCTGGGGCCGAGGGACAATGGT
CACCGTCTCTTCAGGGAGTGCATCCGCCCCAACCCTTTTCCCCCTCGTCT
CCTGTGAGAATTCCCCGTCGGATACGAGCAGCGTGGCCGTTGGCTGCCTC
GCACAGGACTTCCTTCCCGACTCCA
>CLL349VH5M
GAGGTGCAGCTGGTGCAGTCTGGAGGAGAGGTGAAAAAGCCGGGGGAGTC
TCTGAGGATCTCCTGTAAGGGTTCTGGATACAACTTCGCCACTCACTGGA
TCGGCTGGGTGCGCCAGATGTCCGGGAAAGGCCTGGAGTGGGTGGGAATC
ATCTATCCTGGTGACTCCGAAACCAGATACAGCCCGTCCTTCCAAGGCCA
GGTCATCATCTCAGCCGACAAGTCCATCAGTACCGCCGACCTGCTGTGGA
GCAGCCTGAAGGCCTCGGACACCGCCATGTACTTCTGTGTGAGGGTGAGA
CTGGGGTCTACGGACCCCTTTGACTACTGGGGCCAGGGAACCCTGGTCAC
CGTCTCCGCAGGGAGTGCATCCGCCCCAACCCTTTTCCAGG
>CLL352VH1M
CAGGTCCAGCTGGTGCAGTCTGGGGCTGAGGTGAAGAAGCCTGGGTCCTC
GGTGAAGGTCTCCTGCAAGGCTTCTGGAGGCACCTTCAGCAGCTATGCTA
TCAGCTGGGTGCGACAGGCCCCTGGACAAGGGCTTGAGTGGATGGGAGGG
ATCATCCCTATCTTTGGTACAGCAAACTACGCACAGAAGTTCCAGGGCAG
AGTCACGATTACCGCGGACGAATCCACGAGCACAGCCTACATGGAGCTGA
GCAGCCTGAGATCTGAGGACACGGCCGTGTATTACTGTGCGGGGAGGTTG
ATTTTTGGAGTGGTTATTACCGCCGGGGGGGACTACGGTATGGACGTCTG
GGGCCAAGGGACCACGGTCACCGTCTCCTCAGGGAGTGCATCCGCCCCAA
CCCTTTTCCCCCTCGTCTCCTGTGAGAATTCCCCGTCGGATACGAGCAGC
GTGGCCGTTGGCTGCCTCGCACAGGACTTCCTTCCCGACTCCATCACTTT
CTCCTGA
>CLL354VH3M
CAGGTGCAGCTGGTGGAGTCTGGGGGAGGCGTGGTCCAGCCTGGGCGGTC
CCTGAGACTCTCCTGTGCAGCCTCTGGATTCACCTTCAGTAACTATGCTA
TGCACTGGGTCCGCCAGGCTCCAGGCAAGGGGCTGGAGTGGGTGGCTGTT
ATATCATATGATGGACGTGAGAGATACTGCGCAGACTCCGTGAAGGGCCG
ATGCACCATCTCCAGAGACAGTTCCACGAACACGCTGTATCTGCAAATGA
ACAGCCTGAGAACTGAGGACACGGCTATTTACTATTGTGCGAGAGGTGCG
GGAGTTCGCGGAGTGCCTAGTATTCTAAACTACTTTGAGTACTGGGGCCA
GGGAACCCCGGTCACCGTCTCCTCAGGGAGTGCATCCGCCCCAACCCTTT
TCCCCCTCGTCTCCTGTGAGAATTCCCCGTCGGATACGAGCAGCG
>CLL357VH1M
CAGGTGCAGCTGGTGCAGTCTGGGGCTGAGGTGAAGAAGCCTGGGTCCTC
GGTGAAGGTCTCCTGCAAGGCTTCTGGAGGCACCTTCAGCAGCTATGCTA
TCAGCTGGGTGCGACAGGCCCCTGGACAAGGGCTTGAGTGGATGGGAGGG
ATCATCCCTATCTTTGGTACAGCAAACTACGCACAGAAGTTCCAGGGCAG
AGTCACGATTACCGCGGACGAATCCACGAGCACAGCCTACATGGAGCTGA
GCAGCCTGAGATCTGAGGACACGGCCGTGTATTACTGTGCGAGAGATCGG
GGTAACGATTTTTGGAGTGGTTATTATATATGGAGGAGGGACTACTACTA
CATGGACGTCTGGGGCAAAGGGACCACGGTCACCGTCTCCTCAGGGAGTG
CATCCGCCCCAACCCTTTTT
>CLL358VH1M
CAGGTGCAGCTGGTGCAGTCTGGGGCTGAGGTGAAGAAGCCTGGGTCCTC
GGTGAAGGTCTCCTGCAAGGCCTCTGGAGGCACCTTCAAATATTATGCTA
TTAGTTGGGTGCGACAGGCCCCTGGGCAAGGGCTTGAGTGGATGGGGGGG
ATCATCCCTATCTTTGGGACATCAAGCTATGCACAGAAGTTCCAGGGCAG
AGTCATGGTTACCGCGGACGAATCTACGAGCACAGCCTACATGGAGGTGA
GAAGCCTGACATCTGAGGACACGGCCGTGTATTACTGTGCGGTTCTCCCT
TCACCCCTAGTGGGAGCCACTCAAATTTGGGGGGACTACTGGGGCCAGGG
AACCCTGGTCACCGT
>CLL360VH1M
CAGGTCCAGCTTGTGCAGTCTGGGGCTGAGGTGAAGAAGCCTGGGGCCTC
AGTGAAGGTTTCCTGCAAGGCTTCTGGATACACCTTCACTAGCTATGCTA
TGCATTGGGTGCGCCAGGCCCCCGGACAAAGGCTTGAGTGGATGGGATGG
ATCAACGCTGGCAATGGTAACACAAAATATTCACAGAAGTTCCAGGGCAG
AGTCACCATTACCAGGGACACATCCGCGAGCACAGCCTACATGGAGCTGA
GCAGCCTGAGATCTGAAGACACGGCTGTGTATTACTGTGCGAGGGAGCAG
TGGCTGGTACTTAACTACTTTGACTACTGGGGCCAGGGAACCCTGGTCAC
CGTCTCCTCAGGGAGTGCATCCGCCCCAACCCTTTTCCCCCTCGTCTCCT
GTGAGAATTCCCCGTCGGATACGAGCAGCGTGGCCGTTGGCTGCCTCGCA
CAGGACTTYCYT
>CLL361VH4M
CAGGTGCAGCTGCAGGAGTCGGGCCCAGGACTGGTGAAGCCTTCGGAGAC
CCTGTCCCTCACCTGCACTGTCTCTGGTGGCTCCATCAGTAGTTACTACT
GGAGCTGGATCCGGCAGCCCCCAGGGAAGGGACTGGAGTGGATTGGGTAT
ATCTATTACAGTGGGAGCACCAACTACAACCCCTCCCTCAAGAGTCGAGT
CACCATATCAGTAGACACGTCCAAGAACCAGTTCTCCCTGAAGCTGAGCT
CTGTGACCGCTGCGGACACGGCCGTGTATTACTGTGCGAGAGGACCCCCA
ACTTACGATTTTTGGAGTGGTTATTATGGTATCGCCTACTACTACTACAT
GGACGTCTGGGGCAAAGGGACCACGGTCACCGTCTCCTCAGGGAGTGCAT
CCGCCCCAACCTTTTTTTCCA
>CLL362VH2M
CAGGTCACCTTGAGGGAGTCTGGTCCTGCGCTGGTGAAACCCACACAGAC
CCTCACACTGACCTGCACCCTCTCTGGGTTCTCACTCAGCACTAGTGCAA
TGTGTGTGAGCTGGATCCGTCAGCCCCCAGGGAGGGCCCTGGAGTGGCTT
GCACTCATTGATTGGGATGATGATAAATACTACAGCACATCTCTGAAGAC
CAGGCTCACCATCTCCAAGGACACCTCCAAAAACCAGGTGGTCCTTACAA
TGACCAACATGGACCCTGTGGACACAGCCACGTATTACTGTGCACGGATT
AAAAGGGCCACTGGGTACTACCACGGTATGGACGTCTGGGGCCAGGGGAC
CACGGTCACCGTCT
>CLL363VH7M
CAGGTGCAGCTGGTGCAATCTGGGTCTGAGTTGAAGGAGCCTGGGGCCTC
AGTGAAGGTTTCCTGCGAGGCTTCTGGATACACATTCACCAGCTATGCTA
TCAATTGGGTGCGACAGGCCCCTGGACAAGGACTTGAGTGGATGGGATGG
ATCAACACCAACACTGGGAAGCCAAAGTATGCCCAGGGCTTCACAGGACG
GTTTGTCTTCTCCTTGGACACCTCTGTCACCACGGCATATCTGCAGATCA
GCAGCCTAAAGGCTGAGGACACTGCCATGTATTATTGTGCGAGAGATATG
TGGGTCTCCACCTATGACTACAGTAACTACAGGGCAAGTGACTACTGGGG
CCAGGGAACCCAGGTCACC
>CLL364VH3M
GAGGTACAGCTGTTGGAGTCTGGGGGAGGCTTGGTACAGCCGGGGGGGTC
CCTGAGACTCTCCTGTGCAGCCTCTGGATTCAGCTTTAGCGACACTGCCA
TGAGCTGGGTCCGCCAGACTCCACGGAAGGGACTGGAGTGGGTCTCAGCT
ATTCGTGGTGACACCACATACTACGCAGACTCCGTGCTGGGCCGGTTCAC
CATTTTCAGAGACACTTCCAAGAACATGCTGTATCTCCAAATGAACAGCC
TGAGAGCCGAAGACACGGCCGTATATTACTGTGCGAAACAGGGAGTATTT
ACTGGTTATTTGGCCTACTGGGGCCAGGGAACCCTGGTCACCGTCTCCTC
AGGGAGTGCATCCGCCCCAACC
>CLL365VH2M
CAGATCACCTTGAAGGAGTCTGGTCCTACGCTGGTGAAACCCACACAGAC
CCTCACGCTGACCTGCACCTTCTCAGGCTTCTCACTCAGCACGAGTGGAG
TGGGGGTGGGCTGGATCCGTCAGCCCCCGGGAAAGGCCCCGGAGTGCCTT
GCACTCATTTATTGGGATGATGATAAGCGCTACAGTCCTTCTCTGAGGAG
CAGGCTCACCGTCATTAAGGACTCCTCCAATAACCAGGTGGTCCTTATAA
TGACCAACATGGACCCTGTAGACACAGGCACATATTACTGTGCACACAGA
GTCGCTCACTCGGCTAACTGGGATGTAGGCTTCTTTGACTACTGGAGCCA
GGGAACCCTGGTCACCGTCTCCTCAGGGAGTGCATCCGCCCCAACC
>CLL366VH3M
GAGGTGCAGCTGGTGGAGTCTGGGGGAGGCCTGGTCAAGCCTGGGGGGTC
CCTGAGACTCTCCTGTGCAGCCTCTGGATTCACCTTCAGTAGCTATAGCA
TGAACTGGGTCCGCCAGGCTCCAGGGAAGGGGCTGGAGTGGGTCTCATCC
ATTAGTAGTAGTAGTAGTTACATATACTACGCAGACTCAGTGAAGGGCCG
ATTCACCATCTCCAGAGACAACGCCAAGAACTCACTGTATCTGCAAATGA
ACAGCCTGAGAGCCGAGGACACGGCTGTGTATTACTGTGCGAGAGGAGTA
CTTAATTACGATTTTTGGAGTGTTTACTACTACTACGGTATGGACGTCTG
GGGCCAAGGGACCACGGTCACCGTCTCCTCAGGGAGTGCATCCGCCCCAA
CCCTTTTCCCCCTCGTCTCCTGTGAGAATTCCCCGTCGGATACGAGCAGC
G
>CLL368VH3G
GAGGTGCAGCTGTTGGAGTCTGGGGGAGGCTTGGTACAGCCTGGGGGGTC
CCTGAGACTCTCCTGTGCAGCCTCTGGATTCACCTTTAGCAGCTATGCCA
TGAGCTGGGTCCGCCAGGCTCCAGGGAAGGGGCTGGAGTGGGTCTCAGCT
ATTAGTGGTAGTGGTGGTAGCACATACTACGCAGACTCCGTGAAGGGCCG
GTTCACCATCTCCAGAGACAATTCCAAGAACACGCTGTATCTGCAAATGA
ACAGCCTGAGAGCCGAGGACACGGCCGTATATTACTGTGCGAAAGACGGG
GGAAATTACGATTTTTGGAGTGGTTATTACCCTCCCTACTACTTTGACTA
CTGGGGCCAGGGAACCCTGGTCACCGTCTCCTCA
>CLL373VH4
CAGGTGCAGCTACAGGTTTGGGGCGCAGGACTGTTGAAGCCTTCGGAGAC
CCTGTCCCTCACCTGCGCAGTCTTTGGTGGGTCCTTCAATAATTACTACT
GGACTTGGATCCGCCAGCCCCCAGGGAGGGGGCTGGAGTGGATTGGGGAA
GTCAATCATAGTGGAAGCACCAACTACAACCCGTCCCTCAAGAGAGTCAG
CATATCAGTAGACCCGTCCAAGAAGCAGTTCTCCCTGAAACTGAGTTCTG
TGAGCGCCGCGGACACGGCTCTGTATTACTGTGCGAGATGTCGGTCCCAC
TATGATTCGGGGAGTTCTCGCCCGGTCGGCCATGCGTGGTTCGACCTCTG
GGGCCGGGGAATTCTGGTCACCGTCTCCTCAGGTGAGTCCTCATCACCCC
CTCTTTGA
>CLL374VH4M
CAGGTGCACCTACAGCAGTGGGGCGCAGGACTGTGGAAGCCTTCGGAGAC
CCTGTCCCTCACCTGCGCTGTCTATGGTGGGTCTTTCGGTGGTTTCTACT
GGAGCTGGATCCGCCAGCCCCCAGGGAAGGGGCTGGAGTGGATTGGGGAA
ATCAGTCATAGTGGAATCACCAACTACAACCCGTCCCTCAAGAGTCGAGT
CACCATGGCAGTAGACACGTCCAGGAAACAGTTCTCCCTGAAGCTGAGCT
CTGTGACCGCCGCGGACACGGCTGTCTATTACTGTGCGAGAGGCCAACAA
GATATTGTAGTAGTATCAGCTGCTACTTTGGTTAACTCCTACAACTACAT
GGACGTCTGGGGCAAAGGGACCACGGTCACCG
>CLL376VH1M
CAGGTCCAGCTGGTACAGTCTGGGGCTGAGGTGAAGAAGCCTGGGGCCTC
AGTGAAGGTCTCCTGCAAGGTTTCCGGATACACCCTCACTGAATTATCCA
TGCACTGGGTGCGACAGGCTCCTGGAAAAGGGCTTGAGTGGATGGGAGGT
TTTGATCCTGAAGATGGTGAAACAATCTACGCACAGAAGTTCCAGGGCAG
AGTCACCATGACCGAGGACACATCTACAGACACAGCCTACATGGAGCTGA
GCAGCCTGAGATCTGAGGACACGGCCGTGTATTACTGTGCAACATCTGCC
TTTACGGTGACCCACGCTGAATACTTCCAGCACTGGGGCCAGGGCACCCT
GGTCACC
>CLL376VH4M
CAGGTGCAGCTGCAGGAGTCGGGCCCAGGACTGGTGAAGCCTTCGGAGAC
CCTGTCCCTCACCTGCGCTGTCTCTGGTGCCTCCATCAGTAGTTACTACT
GGAGCTGGATCCGGCAGTCCCCAGGGAAGGGACTGGAGTGGATTGGATAT
ATCTATTACAGTGGGAGCACCAACTACAACCCCTCCCTCAAGAGTCGAGT
CACCATATCAGAAGACACGTCCGAGAATCAGCTCTCCCTGAAGCTGCGCT
CTGTGACCGCTGCGGACACGGCCGTGTATTACTGTGCGAGATCCCGGGGG
GGGGGCGGGAGCTACTCGTTTGACTACTGGGGCCAGGGAACCCTGGTCAC
CGT
>CLL377VH2M
CAGATCACCTTGACGGAGTCTGGTCCTACGCTGGTGAAACCCACACAGAC
CCTCACGCTGACCTGCACCTTCTCTGGTTTCTCACTCGTCACTAGTGGAG
TGGGTGTGGGCTGGATCCGTCAGCCCCCAGGAAAGGCCCTGGAGTGGCTT
GCACTCATTTATTGGGATGATGATAGGCGGTATAGCCCATCTCTGAAGAC
CAGGCTCGCCATTACCAAGGACACCTCCAGAAACCAGGTGACCCTTACAA
TGGCCAACATGGACCCTGTGGACACTGCCACATATTACTGTGCACACAGA
CGGGAACTGAATGCCGACTGGGACTACGGAGATTTTGACTATTGGGGCCA
GGGAGCCCTGGTCACCGTCTCCTCAGGGAGTGCATCCGCCCCAACCCTTT
TCCCCCTCGTCTCCTGTGAGAATTCCCCGTCGGATAC
>CLL382VH2M
CAGGTCACCTTGAAGGAGTCTGGTCCTGTGCTGGTGAAACCCACAGAGAC
CCTCACGCTGACCTGCACCGTCTCTGGGTTCTCACTCAGCAATGCTAGAA
TGGGTGTGAGCTGGATCCGTCAGCCCCCAGGGAAGGCCCTGGAGTGGCTT
GCACACATTTTTTCGAATGACGAAAAATCCTACAGCACATCTCTGAAGAG
CAGGCTCACCATCTCCAAGGACACCTCCAAAAGCCAGGTGGTCCTTACCA
TGACCAACATGGACCCTGTGGACACAGCCACATATTACTGTGCACGGAGA
CTTTATGGTTATTACTACGGCTCCTACTACTACTACGGTATGGACGTCTG
GGGCCAAGGGACCACGGTCACCGTCTCCTCAGGGAGTGCATCCGCCCCA
>CLL383VH1
CAGGTGCAGCTGGTGCAGTCTGGGGCTGAGGTGAAGAAGCCTGGGTCCTC
GGTGAAGGTCTCCTGCAAGGCTTCTGGAGGCACCTTCAGCAGCTATGCTA
TCAGCTGGGTGCGACAGGCCCCTGGACAAGGGCTTGAGTGGATGGGAGGG
ATCATCCCTATCTTTGGTACAGCAAACTACGCACAGAAGTTCCAGGGCAG
AGTCACGATTACCGCGGACGAATCCACGAGCACAGCCTACATGGAGCTGA
GCAGCCTGAGATCTGAGGACACGGCCGTGTATTACTGTGCGAGAGTCTCA
GTTGGGTACCAGCTGCTATATGACGCCGATGATGCTTTTGATATCTGGGG
CCAAGGGACAATGGTCACCGTCTCTTTCAGGGAGTGCAT
>CLL385VH3M
GAGGTGCAGCTGGTGGAGTCTGGGGGAGGCTTGGTCCAGCCTGGGGGGTC
CCTGAGACTCTCCTGTGCAGCCTCTGGATTCACCGTCAGTAGCAACTACA
TGAGCTGGGTCCGCCAGGCTCCAGGGAAGGGGCTGGAGTGGGTCTCAGTT
ATTTATAGCGGTGGTAGCACATACTACGCAGACTCCGTGAAGGGCAGATT
CACCATCTCCAGAGACAATTCCAAGAACACGCTGTATCTTCAAATGAACA
GCCTGAGAGCCGAGGACACGGCTGTGTATTACTGTGCGAGCCCCGTATTA
CGATATTTTGACTGGTTATCATACTCCTTGGGGGACTACTACGGTATGGA
CGTCTGGGGCCAAGGGACCACGGTCACCGTCTCCTCAGGGAGTGCATCCG
CCCCAACCCTTTTCCCCCTCGTCTCCTGTGAGAATTCCCCGTCGGATACG
AGCAGCGTGGCCGTTGGCTGCCTCGCACAGGACTTCCTTCCCGACTCCAT
CACTTTCTCCTGA
>CLL386VH4M
CAGGTGCAGCTGCAGGAGTCGGGCCCAGGACTGGTGAAGCCTTCGGAGAC
CCTGTCCCTCACCTGCACTGTCTCTGGTGGCTCCGTCAGCAGTGGTAGTT
ACTACTGGAGCTGGATCCGGCAGCCCCCAGGGAAGGGACTGGAGTGGATT
GGGTATATCTATTACAGTGGGAGCACCAACTACAACCCCTCCCTCAAGAG
TCGAGTCACCATATCAGTAGACACGTCCAAGAACCAGTTCTCCCTGAAGC
TGAGCTCTGTGACCGCTGCGGACACGGCCGTGTATTACTGTGCGAGAGTC
GGGTCCACGACTACGGTGGTAACTCCGGGTGGGAACTACTACTACTACGG
TATGGACGTCTGGGGCCAAGGGACCACGGTCACCGTCTCCTCAGGGAGTG
CATCCGCCCCAACCCTTTTCCCCCTCGTCTCCTGTGAGAATTCCCCGTCG
GATACGAGCAGCGTGGCCGTTGGCTGCCTCGCACAGGACTTCCTTCCCGA
CTCC
>CLL391VH3M
GAGGTGCAGCTGGTGGAGTCTGGGGGAGGCTTGGTCCAGCCTGGAGGGTC
CCTGAGACTCTCCTGTGCAGCCTCTGGATTCACCTTCAGTGACCACTACA
TGGACTGGGTCCGCCAGGCTCCAGGGAAGGGGCTGGAGTGGGTTGGCCGT
ACTAGAAATAAAGCTAACAGTTACACCACAGAATACGCCGCGTCTGTGAA
AGGCAGATTCACCATCTCAAGAGATGATTCAAAGAACTCACTGTATCTGC
AAATGAACAGCCTGAAAATCGAGGACACGGCCGTGTATTACTGTGCTAGG
TTAGGATATTGTAGTAGTACCACCTGCCGACAAGCTTTTGATATCTGGGG
CCAAGGGACAATGGTCACCGTCTCTTCAGGGAGTGCATCCGCCCCAACCC
TTTTCCCCCTCGTCTCCTGTGAGAATTCCCCGTCGGATACGAGCAGCGTG
GCCGTTGGC
>CLL392VH3M
GAGGTGCAGCTGGTGGAGTCTGGGGGAGGCTTGGTCCAGCCGGGGGGGTC
CCTGAGACTCTCCTGTGCAGCCTCTGGATTCACCTTCAATAGCTATTGGA
TGAGTTGGGTCCGCCAGGCTCCAGGGAAGGGGCTGGAGTGGGTGGCCAAC
ATAAACGAACATGGAAGTGCGAAAAACTATGTGGACTCTGTGAAGGGCCG
ATTCACCATCTCCAGAGACAACGCCCAGAACTCGATATATTTGCAAATGA
ACAGCCTGAGAGCCGAGGACACGGCCTTTTATTACTGTGCGAGGGACGAC
GGGGGTTACCATGGTTCGGGGACCCAGAGCTACTGGGGCCAGGGAACCCT
GGTCACCGTCTCCTCAGGGAGTGCATCCGCCCCAACCCTTTTCCCCCTCG
TCTCCTGTGAGAATTCCCCGTCGGATACGAGCAGCGTGGCCGTTGGCTGC
CTCGCACAGGACTTCCTTCCCGACTCCATCACTTTCTCCTGA
>CLL393VH3
GAGGTGCAGCTGGTGGAGTCTGGGGGAGGCTTGGTCCAGCCTGGGGGGTC
CCTGAGACTCTCCTGTTCAACCTTTGGATTCACCTTCAGTAGCTATGCTA
TGTACTGGGTCCGCCAGGCTCCAGGGAAGGGACTGGAATTTGTTTCAAGT
ATTAGCACTAATGGAGGTACCACATACTACGCAGACTCCGTGAAGGGCAG
ATTCACCATCTCTAGAGACAATTCCGAGAGCACGCTGCATCTTCAAATGA
CCAGTCTCAGAGCCGAGGATACCGCCGTGTATTACTGTGGTAATATAGCT
GCACCTGGTCCTCGGGGCCGAGGGACTGGGAACTGGGGCCAGGGAACCCT
GGTCACCGTCTCCTCATGGAGTGCATCCG
>CLL394VH1M
CAGGTGCAGCTGGTGCAGTCTGGGGCTGAGGTGAAGAAGCCTGGGTCCTC
GGTGAAGGTCTCCTGCAAGGCTTCTGGAGGCACCTTCAGCAGCTATGCTA
TCAGCTGGGTGCGACAGGCCCCTGGACAAGGGCTTGAGTGGATGGGAGGG
ATCATCCCTATCTTTGGTACAGCAAACTACGCACAGAAGTTCCAGGGCAG
AGTCACGATTACCGCGGACGAATCCACGAGCACAGCCTACATGGAGCTGA
GCAGCCTGAGATCTGAGGACACGGCCGTGTATTACTGTGCGAGTACCCAA
CGGGTCCCTATTATGATTACGTTTGGGGGAGTTATCGTGATGGGTAATCT
AACTGGACCGAAGTACTACTTTGACTACTGGGGCCAGGGAACCCTGGTCA
CCGTCTCCTCAGGGAGTGCATCCGCCCCAACCCTTTTCCCCCTCGTCTCC
TGTGAGAATTCCCCGTCGGATACGAGCAGCGTGGCCGTTGGCTGCCTCGA
AGA
>CLL395VH6M
TCGGGAAGGAAGTCCTGTGCGAGGCAGCCAACGGCCACGCTGCTCGTATC
CGACGGGGAATTCTCACAGGAGACGAGGGGGAAAAGGGTTGGGGCGGATG
CACTCCCTGAGGAGACGGTGACCAGGGTTCCCTGGCCCCAGTAGTCAAAA
AAGTAGGGCCAATAATCCCTACCATTGGGCCAACGACCCCTTGCACAGTA
ATACACAGCCGTGTCCTCGGGAGTCACAGAGCTCAGTTGCAGGGAGAACT
GGTTCTTGGATGTGTCTGGGTTGATGGCTATTCGACCTTTCGCAGATAGT
GCATAATCATAATCATTATACCACTTGGACCTGTAGTATGTCCTTCCCAG
CCACTCAAGGCCTCTCGATGGGGACTGCCTGATCCAGTTCCAAGCAGCAC
TATTGCTAGAGACACTGTCCCCGGAGATGGCACAGGTGAGTGAGAGGGTC
TGCGAGGGCTTCACCAGTCCTGGACCTGACTGCTGCAGCTGTACCTGTGA
CAGGACACCCCATGGGAGGCCCAGCACGGGCAGGAAG
>CLL399VH3
GAGGTGCAGCTGGTGGAGTCTGGGGGAGGCTTCGTCCAGCCTGGGGGGTC
CCTGAGACTCTCCTGTGCAGCCTCTGGATTCACCTTTAGGATCTATTGGA
TGAGCTGGGTCCGCCAGGCTCCAGGGAAGGGGCTGGAGTGGCTGGCCAGT
ATAAAGCAAGATGGAAGTGACAAAAAGTATGTGGACTCTGTGAAGGGCCG
ATTCACAATCTCCAGAGACAACGCCGAGAACTCATTGTATCTGCAAATGA
ACAGCCTGAGAGCCGAGGACACGGCCGTGTATTATTGTACGAGAGTTTGC
CCCCAGTCTCCGAGCGGAGGCGACTATGATAGTAGTGGTTATAGGTGGGT
TGACTATTGGGGCCAGGGAACCCTGGTCACCGTCTCCTCAGGGAGTGCAT
CCGCCCC
>CLL400VH4M
CAGGTGCAGCTGCAGGAGTCGGGCCCAGGACTGGTGAAGCCTTCGGAGAC
CCTGTCCCTCACCTGCACTGTCTCTGGTTACTCCATCAGCAGTGGTTACT
ACTGGGGCTGGATCCGGCAGCCCCCAGGGAAGGGGCTGGAGTGGATTGGG
AGTATCTATCATAGTGGGAGCACCTACTACAACCCGTCCCTCAAGAGTCG
AGTCACCATATCAGTAGACACGTCCAAGAACCAGTTCTCCCTGAAGCTGA
GCTCTGTGACCGCCGCAGACACGGCCGTGTATTACTGTGCGAGTACCCGA
GGGGGCTTACTATGGTTCGGGGAGTCGCTAAATTTTGACTACTGGGGCCA
GGGAACCCTGGTCACCGTCTCCTCAGGGAGTGCATCCGCCCCAACCCTTT
TCCCCCTCGTCTCCTGTGAGAATTCCCCGTCGGATACCAGCAGCGTGGCC
CTTGGCTGCCTCGCACAG
>CLL402VH1M
CAGGTGCAGCTGGTGCAGTCTGGGGCTGAGGTGAAGAAGCCTGGGGCCTC
AGTGAAGGTCTCCTGCAAGGCTTCTGGATACACCTTCACCGGCTACTATA
TGCACTGGGTGCGACAGGCCCCTGGACAAGGGCTTGAGTGGATGGGATGG
ATCAACCCTAACAGTGGTGGCACAAACTATGCACAGAAGTTTCAGGGCAG
GGTCACCATGACCAGGGACACGTCCATCAGCACAGCCTACATGGAGCTGA
GCAGGCTGAGATCTGACGACACGGCCGTGTATTACTGTGCGAGTAGTTAC
GATTTTTGGAGTGGCCCTGACTACTGGGGCCAGGGAACCCTGGTCACCGT
CTCCTCAGGGAGTGCATCCGCCCCAACCCTTTTCCCCCTCGTCTCCTGTG
AGAATTCCCCGTCGGATAC
>CLL403VH4M
CAGGTGCAGCTGCAGGAGTCGGGCCCAGGACTGGTGAAGCCTTCACAGAC
CCTGTCCCTCACCTGCACTGTCTCTGGTGGCTCCATCAGCAGTGGTAGTT
ACTACTGGAGCTGGATCCGGCAGCCCGCCGGGAAGGGACTGGAGTGGATT
GGGCGTATCTATACCAGTGGGAGCACCAACTACAACCCCTCCCTCAAGAG
TCGAGTCACCATATCAGTAGACACGTCCAAGAACCAGTTCTCCCTGAAGC
TGAGCTCTGTGACCGCCGCAGACACGGCCGTGTATTACTGTGCGAGAGCA
CACAGCTATGGTTTCAGGTACTACTACTACTACGGTATGGACGTCTGGGG
CCAAGGGACCACGGTCACCGTCTCCTCAGGGAGTGCATCCGCCCCAACCC
TTTTCCCCCTCGTCTCCTGTGAGAATTCCCCGTCGGATACCAGCAGCGTG
GCCCCTGGCT
>CLL404VH2M
TGACCCTACGCTGGTGAAACCCACAGAGACCCTCACACTGACCTGCACCT
TCTCTGGGTTTTCACTCAGTAGTAATGGAGTGGGTGTGGGCTGGATCCGT
CAGCCCCCAGGAAAGGCCCTGGAGTGGCTAGCGCTCATTTATTGGGATGA
TGATAGGCGCTACAGCCCTTCTCTGAAGAACAGGCTCGCCATCACCAAGG
ACACCTCCAAAAATCAGGTGGTTCTTATCATGGTCAATATGGACCCTGTG
GACACAGCCACATATTTCTGTGCACACAGGGTCAGACGGGATAATACTTG
GAACTTTGGCGCTTTTGATGTCTGGGGCCAAGGGACAATGGTCACCGTCT
CCTTAGGGAGTGCATCCGCCCCAACCCTTTTCCCCCTCGTCTCCTGTGAG
AATTCCCCGTCGGATACGAGCAGCGTGGCCGTTGGCTGCCTCGCACAGGA
CTCCTAACAA
>CLL404VH3M
CAGGTGCAGCTGGTGGAGTCTGGGGGAGGCGTGGTCCAGCCTGGGGGGTC
CCTGAGACTCTCCTGTGCGGCCTCTGGACTCCCCTTCAGTACTTCTGGCA
TGCACTGGGTCCGCCAGGCTCCAGGCAAGGGACTGGATTGGGTGGCTGTC
ATATCCTCTAATCAAATTAACAAATACTATGCAGATTCCGCGAAGGGCCG
ATTCACCATCTCCAGAGACAATTCCAAGAACACGGTGTATCTGCAACTGG
ACAGTCTGAGACCTGAGGACACGGCTGTATATTACTGTGCGCTAGGGGGC
CACGAATGTGGTGGTTCCACTTGTGAATTCGTCTGGGGCCAGGGGACCAC
GGTCATCGTCTTCTCAGGGAGTGCATCCGCCCCATCCTTTTTTCCCCTCG
TCTCCTGTGATAATTCCCTGTCGGATACGAGCAGCGTGGCCGTTGGCTGC
CTCGCACAGGACT
>CLL406VH3
GAGGTGCAGCTGTTGGAGTCTGGGGGAGGCTTGGCACAGCCTGGGGGGTC
CCTGAGACTCTCCTGTGCAGCCTCTGGATTCACCTTTAGCAGCTATGCCA
TGAGCTGGGTCCGCCAGGCTCCAGGGAAGGGGCTGGAGTGGGTCTCAGGT
GTTAGTGATAGTGGTGGTAGCACATACTACGCAGACTCCGTGAAGGGCCG
GTTCACCATCTCCAGAGACAATTCCAAGAACACGCTGTATCTGCACATGA
ACAGCCTGAGAGCCGAGGACACGGCCGTATATTACTGTGCGAAGCAAGGG
GTGGGTGGGGGCTCCGCGTCGTGGGACTGCTGGGGCCAGGGAACCCTGGT
CACCGTCTCCTCA
>CLL407VH3M
GAGGTCCAGCTGTTGGAGTCTGGGGGAGGCTTGGTACAGCCTGGGGGGTC
CCTGAGACTCTCCTGTGTAGCCTCTGGATTCACCTTTAGCAGCGATCCCA
TGACCTGGGTCCGCCAGGCACCAGGGAAGGGGCTGGAGTGGGTCTCATCT
ATTAATCCTAGTGGTTACAACACATACTACGCAGCCTCCGTGAAGGGCCG
GTTCACCCTCTCCAGAGACAATTCCATGAACACACTGTATCTCCAAATGG
ACAGCCTGAGAGCCGAGGACACGGCCATATATTACTGTGCGACTATTATA
GTATTAGATGATAATGGCAACTGGGGGGGTTCTGGCAACTGGGGCCAGGG
AACCCTGGTCACCGTCTCCTCAGGGAGTGCATCCGCCCCAACCCTTTTCC
CCCTCGTCTCCTGTGAGAATTCCCCGTCGGATACGAGCAGCGTGGCCGTT
GGCTGCCTCGCACAGGACTTTCCCTT
>CLL408VH4M
CAGGTGCAGCTGCAGGAGTCGGGCCCAGGACTGGTGAAGCCTTCGGGGAC
CCTGTCCCTCACCTGCGCTGTCTCTGGTGGCTCCATCAGCAGTAGTAACT
GGTGGAGTTGGGTCCGCCAGCCCCCAGGGAAGGGGCTGGAGTGGATTGGG
GAAATCTATCATAGTGGGAGCACCAACTACAACCCGTCCCTCAAGAGTCG
AGTCACCATATCAGTAGACAAGTCCAAGAACCAGTTCTCCCTGAAGCTGA
GCTCTGTGACCGCCGCGGACACGGCCGTGTATTACTGTGCGAGGGGATCT
CGACGTTCCGATATTGTAGTAGTACCAGCTGCTAAGGCAAGGTACTACGG
TATGGACGTCTGGGGCCAAGGGACCACGGTCACCGTCTCCTCAGGGAGTG
CATCCGCCCCAACCCTTTTCCCCCTCGTCTCCTGTGAGAATTCCCCGTCG
GATACGAGCAGCGTGGCCGTTGGCTGCCTCGCACAGGACTTT
>CLL409VH2M
CAGGTCACCTTGAGGGAGGCTGGTCCTGTGCTGGTGAAACCCACAGAGAC
CCTCACGCTGACCTGCACCGTCTCTGGGTTCCCACTCACCAATACTAGAA
TGGGTGTGAGCTGGATCCGTCAGCCCCCAGGGAAGGCCCTGGAGTGGCTT
GCACACATTTTTTCGGATGACGAAAAATCCTACAGCACATCTCTGAAGAG
CAGGCTCACCATCTACAAGGACACCTCCAAAAGCCAGGTGGTCCTTATTA
TGACCAACATGGACCCTCTGGACACAGCCACATATTACTGTGCACGGATA
CCGGGAGAGATGGCTACAAACCAGAGTCCTTACTTTGACTACTGGGGCCA
GGGAACCCTGGTCACCGTCTCCTCAGGGAGTGCATCCGCCCCA
>CLL410VH3
GAGGCGCAGCTGTTGGAGTCTGGGGGAGGCTTGGTACAGCCTGGGGGGTC
CCTGAGACTCTCCTGTGCAGCCTCTGGATTCACCTTTAGCAGCTATGCCA
TGAGCTGGGTCCGCCAGGCTCCAGGGAAGGGGCTGGAGTGGGTCTCAGTT
ATTAGTAGTAGTGGTGGTAGCACATACTACGCAGACTCCGTGAAGGGCCG
GTTCACCATCTCCAGAGACACTTCCAAGAATACGTTGTATCTGCAAATGA
ACAGCCTGAGAGCCGAGGACACGGCCGTATATCACTGTGCGAAAAGTATA
GCATCAGTTGGCACTGATGCGGGTGACTACTTTGACTACTGGGGCCAGGG
AACCCTGGTCACCGTCTCCTCAGGGAGTGCATCCGCCCCAACC
>CLL412VH3M
GAGGTGCAGCTGGTGGAGTCTGGGGGAGGCCTGGTCAAGCCTGGGGGGTC
CCTGAGACTCTCCTGTGCAGCCTCTGGATTCAACTTCAGTACCTATAGCA
TGAACTGGGTCCGCCAGGCTCCAGGGAAGGGGCTGGAGTGGGTCTCATCC
ATTAGTAGTAGTAGTTACATATACTACGCAGACTCAATGAAGGGCCGATT
CACCATCTCCAGAGACAACGCCAAGAACTCACTGCATCTGCAAATGAAAA
GCCTGAGAGCCGAGGACACGGCTGTGTATTACTGTGCGAGAGATCAAAAC
GGTATGGACGTCTGGGGCCAAGGGACCACGGTCGCCGTCTCCTCAGGGAG
TGCATCCGCCCCAACCCTTTTCCCCCTCGTCTCCTGTGAGAATTCCCCGT
CGGATACGAGCAGCG
>CLL413VH1M
CAGGTCCAGCTTGTGCAGTCTGGGGCTGAGGTGAAGAAGCCTGGGGCCTC
AGTGAAGGTTTCCTGCAAGGCTTCTGGATACACCTTCACTAGCTATGCTA
TGCATTGGGTGCGCCAGGCCCCCGGACAAAGGCTTGAGTGGATGGGATGG
ATCAACGCTGGCAATGGTAACACAAAATATTCACAGAAGTTCCAGGGCAG
AGTCACCATTACCAGGGACACATCCGCGAGCACAGCCTACATGGAGCTGA
GCAGCCTGAGATCTGAAGACACGGCTGTGTATTACTGTGCGAGACTACAG
TGGCTGGCCCTAAATAACTTTGACTACTGGGGCCAGGGAACCCTGGTCAC
CGTCTCCTCAGGGAGTGCATCCGCCCCAACCCTTTTCCCCCTCGTCTCCT
GTGAGAATTCCCCGTCGGATACGGCAGCGTGGCCGTTGGCTGCCTCGCAC
AGGACTTCCTTCCCGACTCCATC
>CLL415VH1M
CAGGTCCAGCTTGTGCAGTCTGGGGCTGAGGTGAAGAAGCCTGGGGCCTC
AGTGAAGGTTTCCTGCAAGGCTTCTGGATACACCTTCACTAGCTATGCTA
TGCATTGGGTGCGCCAGGCCCCCGGACAAAGGCTTGAGTGGATGGGATGG
ATCAACGCTGGCAATGGTAACACAAAATATTCACAGAAGTTCCAGGGCAG
AGTCACCATTACCAGGGACACATCCGCGAGCACAGCCTACATGGAGCTGA
GCAGCCTGAGATCTGAAGACACGGCTGTGTATTACTGTGCGAGACGTCCG
GAGAGTGGTTATTCGTTTGTCACCCCATTTGACTACTGGGGCCAGGGAAC
CCTGGTCACCGTCTCCTCAGGGAGTGCATCCGCCCCAACCCTTTTCCCCC
TCGTCTCCTGTGAGAATTCCCCGTCGGATACGAGCAGCGTGGCCGTTGGC
TGCCTCGCACA
>CLL416VH2G
ACCTGCACATTCTCTGGGTTCTCACTCACTAGTAGTGGAATGTGTGTGAG
CTGGATCCGCCAGCCCCCAGGGAAGGCCCTGGAGTGGCTTGCACGCATTG
AATGGGATGGTGACAAACACTACAGCACATCTCTGAAGACCAGGCTCACC
ATCTCCAAGGACTCCTCCAAAACCCAGGTATTCCTTACAATGACCAACAT
GGCCCCTGCGGACACAGGCATCTATTACTGTGCACTAATGAAGGGAGATG
TCTACAATTACGGGGGATTCGACTCCTGGGGCCAGGGAACCCTGGTCACC
GTCTCCTCAGCTTCCACCAAGGGCCCATCGGTCTTCCCCCTGGCGCCCTG
CTCCAGGAGCACCTCTGGGGGCACAGCG
>CLL417VH3G
GAGGTGCAGCTGGTGGAGTCTGGGGGAGGCCTCGTAAAGCCTGGGGGGTC
CCTTAGACTCTCCTGTGCAGCCTCTGGATTCACTTTCACTAACGCCTGGA
TGACCTGGGTCCGCCAGGCTCCAGGGAAGGGGCTGGAGTGGGTTGGCCGT
ATTAAAAGCAAAACTGATGGTGGGACAACAGACTACGCTGCACCCGTGAA
AGGCAGATTCACCATCTCACGAGATGATTCAAAAAACACACTTTATCTGC
AAATGAACAGCCTGAAAACCGAGGACACAGCCGTGTATTACTGTACCACA
GAGGAAAGGGGATGGTTCGGGAAACTTAAGTACGTAATGGACGTCTGGGG
CCAAGGGACCACGGTCACCGTCTCGTCAGCCTCCACCAAGGGCCCATCGG
TCTTCCCCCTGGCACCCTCCTCCAAGAGCACCTCTGGGGGCACAGCGGCC
CTGGGCTGCCTGGTCAAGGACTACTTCCCCA
>CLL418VH3G
CAGGTGCAGCTGGTGGAGTCGGGGGGAGGCGTGGTCCAACCTGGGAGGTC
CCTGAGACTCTCCTGTGCAGCGTCTGGATTCACCTTCAGTGTCTGTGGCA
TGCACTGGGTCCGCCAGGCTCCAGGCAAGGGGCTGGAGTGGGTGGCACTT
ATATGGTATGATGGAAGTAATAAATACTATGCAGACTCCGTGAAGGGCCG
ATTCACCATCTCCAGAGACAATTCCAAGAATACACTATATCTGCAAATGA
ACACTATGAGAGCCGAGGACACGGCTGTGTATTACTGTGCGAGAGACACT
AGTGGCTACGATAGAGGGGTCGACTACTGGGGCCAGGGAACCCTGGTCAC
CGTCTCCTCAGCCTCCACCAAGGGCCCATCGGTCTTCCCCCTGGCACCCT
CCTCCAAGAGCAC
>CLL419VH1
CAGGTGCAGCTGGTGCAGTCTGGGGCTGAAGTGAAGAAGCCTGGGGCCTC
AGTGAAGGTCTCCTGCAAGGCTTCTGGATACACCTTCACCGGCTACTTTA
TCCACTGGGTGCGACAGGCCCCTGGACAAGGGCTTGAGTGGATGGGATGG
ATCAACCCTAACAGTAATGACACAAACTATGCGCAGAAGTTTCAGGGCAG
GGTCACCATGACCAGGGACACGTCCATCAGCACAGCCTACATGGAACTGA
GCAGTCTGAGATCTGACGACACGGCCGTGTATTACTGTGCGAGAGAACCA
ATAGTGGTGGTAGCTAATGAGGACTACTTTTACGCTATGGACGTCTGGGG
CCAAGGGACCACGGTCACCGTCTCCTCAAGGAGGCATCCGCCCCAAC
>CLL423VH3
CAGGTGCAACTGGTGGAGTCTGGGGGAGGCGTGGTCCAGCCTGGGAGGTC
CCTGAGACTCTCCTGTGCAGCCTCTGGATTCCCCTTCAGTAGTTATGCTA
TGCACTGGGTCCGCCAGGCTCCAGGCAAGGGGCTGGAGTGGGCGGCACTT
ATTACACATGATGGAAGCACTAAATACTACGCAGACTCCGTGAAGGGCCG
ATTCACCATCTCCAGAGACAATTCCTGGAACACGTTGTATCTGCAAATAA
ACAGCCCGAGAGCTGAGGACACGGCTGTATATTACTGTGCGAGAGAGGGG
TTCGGAGAATTTACCTCCTACCAGTACTACGGTATGGACGTCTGGGGCCA
AGGGACCACGGTCACCGTCTCCTCAGGGAGGCATCCGCCCC
>CLL424VH1M
CAGGTCCAGCTGGTGCAATCTGGGGCTGAGGTGAAGAAGCCTGGGTCCTC
GGTGAAGGTCTCCTGCAAGGCTTCTGGAGGCACCTTCAGCAGCTATACTA
TCAGCTGGGTGCGACAGGCCCCTGGACAAGGGCTTGAGTGGATGGGAAGG
ATCATCCCTATCCTTGGTATAGCAAACTACGCACAGAAGTTCCAGGGCAG
AGTCACGATTACCGCGGACAAATCCACGAGCACAGCCTACATGGAGCTGA
GCAGCCTGAGATCTGAGGACACGGCCGTGTATTACTGTGCGAGAGGTTAC
GATTTTTGGAGTGGTTATTCTCGATGGGGCCAGGGAACCCTGGTCACCGT
CTCCTCAGGGAGTGCATCCGCCCCAACCCTTTTCCCCCTCGTCTCCTGT
>CLL425VH1
CAGATGCAGCTGGTGCAGTCTGGGGCTGAGGTGAAGAAGACTGGGTCCTC
AGTGAAGGTTTCCTGCAAGGCTTCCGGATACACCTTCACCTACCGCTACC
TGCACTGGGTGCGACAGGCCCCCGGACAAGCGCTTGAGTGGATGGGATGG
ATCACACCTTTCAATGGTAACACCAACTACGCACAGAAATTCCAGGACAG
AGTCACCATTACCAGGGACAGGTCTATGAGCACAGCCTACATGGAGCTGA
GCAGCCTGAGATCTGAGGACACAGCCATGTATTACTGTGCAAGAGAGGAC
CCCCCGGGAGGTATGGACGTCTGGGGCCAAGGGACCACGGTCACCGTCTC
CTCAGGGAGTGCATCC
>CLL428VH4
GAGGTGCAGCTGGTGGAGTCTGGGGGAGGTGTGGTACGGCCTGGGGGGTC
CCTGAGACTCTCCTGTGCAGCCTCTGGATTCACCTTTGATGATTATGGCA
TGAGCTGGGTCCGCCAAGCTCCAGGGAAGGGGCTGGAGTGGGTCTCTGGT
ATTAATTGGAATGGTGGTAGCACAGGTTATGCAGACTCTGTGAAGGGCCG
ATTCACCATCTCCAGAGACAACGCCAAGAACTCCCTGTATCTGCAAATGA
ACAGTCTGAGAGCCGAGGACACGGCCTTGTATTACTGTGCGAGAGTTGGA
TATTACTATGATAGTAGTGGTTATTACTGGCGGGGCTACTACTACGGTAT
GGACGTCTGGGGCCAAGGGACCACGGTCACCGTCT
>CLL429VH3
ACATACTACTACTGGAATCTGGGGGAGACTTAGTACAGCCTGGGGGGTCC
CTGAGACTCTCCTGTGCAGCCACTGGACTCACCTTTAGTAATTATGCCAT
GACCTGGGTCCGCCAGGCTCCAGGGAAGGGGCTGGAGTGGGTCTCGGCTA
TTAGTGGTAGTGGTGGCAGCGCATACTACGCAGACTCCGTGAAGGGCCGG
TTCACCATCTCCAAAGACATATCCAGCAACATATTGTATCTGCAAATGAG
CAGCCTGAGAGCCGAGGACACGGCCGTATATTACTGCGCGAAACTCGTTT
CTTACGATTTTTGGAGTGGTTATTATCGGTACTTTGACTCTTGGGGCCAG
GGAACCCTGGTCACCGTCTCCTCAGGGAGGCATCCGCCCCAACCNTTCC
>CLL430VH1M
CAGGTGCAGCTGGTGCAGTCTGGGGCTGAGGTGAAGAAGCCTGGGTCCTC
GGTGAAGGTCTCCTGCAAGGCTTCTGGAGGCACCTTCAGCAGCTATGCTA
TCAGCTGGGTGCGACAGGCCCCTGGACAAGGGCTTGAGTGGATGGGAGGG
ATCATCCCTATCTTTGGTACAGCAAACTACGCACAGAAGTTCCAGGGCAG
AGTCACGATTACCGCGGACGAATCCACGAGCACAGCCTACATGGAGCTGA
GCAGCCTGAGATCTGAGGACACGGCCGTGTATTACTGTGCGAGAAGTGGT
GGAAGCGGAGGTTTCGATTTTTGGAGTGGTTATTACCCAAACTACTACTA
CTACGGTATGGACGTCTGGGGCCAAGGGACCACGGTCACCGTCTCCTCAG
GGAGTGCATCCGCCCCAACCCTTTTCCCCCTCGTCTCCTGTGAGAATTCC
CCGTCGGATACGAGCAGCGTGGCCGTTGGCTGCCTCGCACAGGACTTC
>CLL432VH3
GAGGTGCAGCTGGTGGAGTCTGGGGGAGGCTTGGCACAGCCTGGGGAGTC
CCTGAGACTCTCCTGTGCAGCCTCTGGATTCACCTTCAGTAGCCATGGCA
TGATCTGGGTCCGCCAGGCTCCAGGGAGGGGGCTGGAGTGCATTGCATAC
ATTAGCACTACTGGTGGTAACATATATTATGCAGACTCTGTGAGGGGCCG
ATTCTCCATCTCCAGAGACAACGCCCAGAACTCACTGTTTCTGCAAATGA
GCAGCCTGAGAGACGAAGACACGGCTCTCTACTACTGTGCGAGACGGAGG
GGTGGTAGTGGTTATTACCCCTTTGACTACTGGGGCCAGGGAGCCCTGGT
CACCGTCTCCTCAGGGAGGCATCCGCCCCAACC
>CLL433VH4
CAGGTGCATCTGCAGGAGTCGGGCCCAGGACTGGTCAAGCCTTCGGAGAC
CCTGTCCCTCACCTGCACTGTCTCTGGTGGCTCCATCAGTGGTTACTACT
GGATCTGGATCCGGCAGCCCCCAGGGAAGGGACTGGATTGGATTGGCTAT
ATCTACTACAGTGGGACCACCAACTACAACCCCTCCCTCAAGAGTCGAGT
CACCATATCAGTAGACACGTCCAAGAATCACTTCTCCCTGAAGTTGAGGT
CTGTGACCGCTGCGGACACGGCCGTCTATTATTGTGCGAGATATTACGGT
GGTTTCGTGGATGACCACTACTATGGTATGGACGTCTGGGGCCAAGGNAC
CACGGTCACCGTCTTCCT
>CLL434VH1
CAGGTGCAGCTGGTGCAGTCTGGGGCTGAGGTGAAGAAGCCTGGGTCCTC
GGTGAAGGTCTCCTGCAAGGCTTCTGGAGGCACCTTCAGCAGCTATGCTA
TCAGCTGGGTGCGACAGGCCCCTGGACAAGGGCTTGAGTGGATGGGAGGG
ATCATCCCTATCTTTGGTACAGCAAACTACGCACAGAAGTTCCAGGGCAG
AGTCACGATTACCGCGGACGAATCCACGAGCACAGCCTACATGGAGCTGA
GCAGCCTGAGATCTGAGGACACGGCCGTGTATTACTGTGCGAGAGGGACC
AACGGTGACTACGTACCCGACCCCTTTTACTACTACTACTACGGTATGGA
CGTCTGGGGCCAAGGGACCACGGTCACCGTCTCCTCAGGGAGGCATCCGC
CCCAACC
>CLL435VH3M
TATGGAGTTGGGGCTGWGCTGGGTTTTCCTTGTTGCTCTTTTAAAAGGTG
TCCAGTGTGAGGTGCAGCTGGTGGAGTCTGGAGGAGGCTTGATCCAGCCT
GGGGGGTCCCTGAGACTCTCCTGTGCAGCCTCTGGGTTCACCGTCAATAG
TAACTTCATGAATTGGGTCCGCCGGGCTCCAGGGAAGGGGCTGGAGTGGG
TCTCACTTCTTGATGACGGTGGTAAGACACAATACGCAGATTCCGTGAAG
GGCCGATTCACCATCTTCAGAGACAATTCCAGGAACACGCTGTATCTTCA
AATGAACAGCCTGAGGGCCGACGACACGGCCATGTATTACTGTGTGAGAG
ATTATTATGGTTCAGGGGCTTCTTATGTGGCTTTTGATATTTGGGGCCAA
GGGACAATGGTCACCGTCTCTTCAGGGAGTGCATCCGCCCCAACCCTTTT
CCCCCTCGTCTCCTGTGAGAATTCCCCGTCGGATACGAGCAGCGTGGCCG
TTGGCTGCCTCGCACAGGACTTCCTTCCCGACTCCATCACTTTTCTCCTG
A
>CLL435b_non_productive
GAGATGCTGCCTCTGATCCCAGGGCTCACTGTGGGTTTCTCTGTTCACAG
GGGTCCTGTCCCAGGTGCAACTACAGCAGTGGGGCGCAGGACTGTTGAAG
CCCTCGGAGACCCTGTCCCTCACGTGCGCTGTCTATGGTGGGTCCTTCAG
TGATTACTATTGGAGCTGGATTCGTCAGCCCCCAGGGAAGGGGCTGGAGT
GGATTGGGGAAATCAATCATAGGGGAAGCACCAACTACAACCCGTCCCTC
AAGAGTCGAGTCGCCATATCAGTAGACACGTCCAAGAACCAGTTCTCCCT
GAAACTGAGCTCTGCGACCGCCGCGGACACGGCTGTATATTACTGTGCGA
GAGCCTATGATTCAGGGAGTTATTATCTGGCCTACTGGGGCCAGGGAAGG
CTGGTCACCGTCTCCTCAGGTGAGTCCTCACAACCTCTCTCCTTCTTTAA
TTCTGAAGCATTTGCTGCATTTTTGGGGAGAAGTAAGGGTGGTGGGTCTC
CTGCCAAGAGAGCCCCGGAGCAGCCTGGCGGGCTCAGGAGGATGCCCTGA
GGCAACAGCGGCCACACAGACGAGGGGCAAGGGCTCCAGATGCTCCTTCC
TCCTGANCCCAGGAACACGGGTCTCTCTGTGNCCAAGGCCACCTNNGNCT
CTGGGCTNCAATGCCCGACANCACCCGGNCCCTCCCNGGCTNAGTCTGAG
AGGGNNCCNNGGNCNTNGGGGGCGNNNCTTCTTACCTGGGTCCTGGCATT
G
>CLL438VH3
GAGGTGCGACTGGTGGAGTCTGGGGGAGGCTTGGTACAGCCTGGGGGGTC
CCCGAGACTCTCCTGTGAAGCCTCTGGATTCACCTTTAGCAGCTATGCCA
TGAGCTGGGTCCGCCAGGCACCAGGGAAGGGGCTGGAGTGGGTCTCAGCT
ATTAGTGGTAGTGGTGGTAGCACATACTACGCAGACTCCGTGAAGGGCCG
GTTCACCATCTCCAGAGACAATTCCAAGAAGACGCTGTATCTGCAAATGA
GCAGCCTGAGAGCCGAGGACACGGCCGTATATTACTGTGCGAAAGATAGC
ATTATGCTTTTTGGAGTGGTTACTAACTACTTCTATTATATGGACGTCTG
GGGCAAAGGGACCNNGGTCACCGTCT
>CLL439VH4M
GTGCAGCTGCAGGAGTCGGGCCCAGGACTGGTGAAGCCTTCACAGACCCT
GTCCCTCACCTGCACTGTCTCTGGTGGCTCCATCAGCAGTGGTGATTACT
ACTGGAGTTGGATCCGCCAGCCCCCAGGGAAGGGCCTGGAGTGGATTGGG
TACATCTATTACAGTGGGAGCACCTACTACAACCCGTCCCTCAAGAGTCG
AGTTACCATATCAGTAGACACGTCCAAGAACCAGTTCTCCCTGAAGCTGA
GCTCTGTGACTGCCGCAGACACGGCCGTGTATTACTGTGCCAGGGGCCCT
AGTATTACGATTTTTGGAGTGGTTATTAATGATATGGGCAACTGGTTCGA
CCCCTGGGGCCAGGGAACCCTGGTCACCGTCTCCTCAGGGAGTGCATCCG
CCCCAACCCTTTTCCCCCTCGTCTCCTGTGAGAATTCCCCGTGGATACGA
GCAGCGTGGCCGTTGGCTGCCTCGCACAGGACT
>CLL440VH3M
CAGGTGCAGCTGGTGGAGTCTGGGGGAGGCTTGGTCAAGCCTGGAGGGTC
CCTGAGACTCTCCTGTGCAGCCTCTGGATTCACCTTCAGTGACTACTACA
TGAGCTGGATCCGCCAGGCTCCAGGGAAGGGGCTGGAGTGGGTTTCATAC
ATTAGTAGTAGTGGTAGTACCATATACTACGCAGACTCTGTGAAGGGCCG
ATTCACCATCTCCAGGGACAACGCCAAGAACTCACTGTATCTGCAAATGA
ACAGCCTGAGAGCCGAGGACACGGCCGTGTATTACTGTGCGAGAGATGGG
GGCCTAGGATATTGTAGTAGTACCAGCTGCCAAAGTACCCCGGTTGACTA
CTGGGGCCAGGGAACCCTGGTCACCGTCTCCTCAGGGAGTGCATCCGCC
>CLL442VH3G
ATTRSCATNTARSGAGGTGCAATTGTTGGAGTCTGGGGGAGGCTTGGTAC
AGCCTGGGGGGTCCCTGAGACTCTCCTGTGCAGCCTCTGGATTCGCCTTT
AGTTTCTATGCCATGAGTTGGGTCCGCCAGGCTCCAGGGAAGGGGCTGGA
GTGGGTCTCAGTTATTAGTGATAATGGTGGCAGCACATACTACGCAGACT
CCGTGAAGGGCCGGTTCACCATCTCCAGAGACAATTCCAAGAACAGGCTG
TATCTGCAAGTGAACAGCCTGAGGGCCGAGGACACGGCCGTATATTACTG
TGCGAAAATCTACTTGGAGTGGCCGACCTACTACTTTGACTACTGGGGCC
AGGGAACCCTGGTCACCGTCTCCTCAGCCTCCACCAAGGGCCCATCGGTC
TTCCCCCTGGCACCCTCCTCCAAGAGCAC
>CLL443VH3M
GAGGTGCAGCTGGTGGAGTCTGGGGGAGGCTTGGTCCAGCCTGGGGGGTC
CCTGAGACTCTCCTGTGCAGCCTCTGGATTCACCTTTAGTAGCTATTGGA
TGAGCTGGGTCCGCCAGGCTCCAGGGAAGGGGCTGGAGTGGGTGGCCAAC
ATAAAGCAAGATGGAAGTGAGAAATACTATGTGGACTCTGTGAAGGGCCG
ATTCACCATCTCCAGAGACAACGCCAAGAACTCACTGTATCTGCAAATGA
ACAGCCTGAGAGCCGAGGACACGGCTGTGTATTACTGTGCGAGATTGATA
AAGGACGAGCTCCCTATTACGATTTTTGGAGTGGTTATTATGTCGTACTA
CTACTACTACGGTATGGACGTCTGGGGCCAAGGGACCACGGTCACCGTC
>CLL444VH3M
GCTGGGTTTTCCTTGTTGCTATTTTAGAAGGTGTCCAGTGTGAGGTGCAG
CTGGTGGAGTCTGGGGGAGACTTGGTACAGCCGGGGGGGTCCCTGAGACT
CTCCTGTGCAGCCTCTGGATTCTCCTTCAGTAACTATAATATGAACTGGG
TCCGCCAGGCTCCAGGGAAGGGGCTGGAGTGGGTTTCATACATTAGTAGT
GGTAGTGGTACCATATACTACGCAGACTCTGTGAAGGGCCGATTCACCAT
CTCCAGAGACAATGCCAAGGACTCACTGTATCTGCAAATGAACAGCCTGA
GAGCCGAGGACACGGCTGTATATTACTGTGCGGGAGGGCGTCCAAACTGG
AACGGACCTTTTGATATCTGGGGCCAAGGGACAATGGTCACCGTCTCTTC
AGGGAGTGCATCCGCCCCAACCCTTTTCCCCCTCGTCTCCTGTGAGAATT
CCCCGTCGGATACGAGCAGCGTGGCCGTTGGCTGCCTCGCACAGGACTTC
CTTCCCGACTCCATCACTTTTCTCCTGA
>CLL445VH3
GAGGTGCAGCTGGTGGAGTCTGGGGGAGGCTTGGTCCAGCCTGGGGGGTC
CCTGAGACTCTCCTGTGCAGTCTCTGGATTCACCTTCAGTAACTATTGGA
TGAGTTGGGTCCGCCAGGCTCCAGGGAAGGGGCTGGAGTGGGTGGCCAAC
ATAAGGGAAGATGGAGCTGAGAGACACTATGTGGACTCTGTGAAGGGCCG
ATTCTCCATCTCCAGAGACAACGCCAAGAACTCACTATATCTGCAAATGA
ACAACCTGAGAGCCGAGGACACGGCCGTGTACTACTGTGCGAGAATGCGG
TACTTCGATCTCTGGGGCCGTGGCACCCTGGTCACCGTCTCCTCAGGTA
>CLL447VH3
GAGGTGCAACTGGTGGAGTCTGGGGGAGGCTTGGTACAGCCTGGGGGGTC
CCTGAGACTCTCCTGTGCAGCCTCTGGATTCACCTTCAGTAGTTATGGTC
TGAACTGGGTCCGCCAGTCTCCAGGGAAGGGGCTGGAGTGGGTTGCATAC
ATTAGTTCGAGTGGTGGTTACATCTACTACGCGGACTCTGTGAAGGGCCG
ATTCACCATCTCCAGAGACAATGCCCAGAATTCACTCTATTTGCAAATGA
GCGGCCTGACAGCCGAGGACACGGGTATATATTACTGTGCGAGAGATCGT
ACCAGTGGCTGGATTGGGGTCTCGGACTACTGGGGCCAGGGAACCCTGGT
CACCGTCTCCTCAGGG
>CLL448VH4M
CAGGTGCAACTGCAGGAGTCGGGCCCAGGACTGGTGAAGCCTTCACAGAC
CCTGTCCCTCACCTGCACTGTCTCTGGTGCCTCCATCAGCAGTGGTGATT
ATTACTGGAGTTGGATCCGCCAGCCCCCAGGGAAGGGCCTGGAGTGGATT
GGGTACATCTCTTACAGTGGCAGCACCTACTTCAACCCGTCCCTCAAGAG
TCGAATTACCATATCACTAGACACGTCCAAGAACCAATTCTCCCTGAGGC
TGACCTCTGTGACTGCCGTAGACACGGCCGTGTATTTCTGTGCCAGAGAG
GGGGGCAGCAGCTCGGCGGCCCTGTACTTCTTTGACTACTGGGGCCAGGG
AACCCTGGTCACCGTCTCCTCGGGGAGTGCATCCGCCCCAACCCTTTTCC
CCCTCGTCTCCTGTGAGAATTCCCCGTCGGATACGAGCAG
>CLL449VH1
CAGGTGCAGCTGGTGCAGTCTGGGGCTGAGGTGAAGAAGCCTGGGTCCTC
GGTGAAGGTCTCCTGCAAGGCTTCTGGAGGCACCTTCAGCAGCTATGCTA
TCAGCTGGGTGCGACAGGCCCCTGGACAAGGGCTTGAGTGGATGGGAGGG
ATCATCCCTATCTTTGGTACAGCAAACTACGCACAGAAGTTCCAGGGCAG
AGTCACGATTACCGCGGACGAATCCACGAGCACAGCCTACATGGAGCTGA
GCAGCCTGAGATCTGAGGACACGGCCGTGTATTACTGTGCGAGAGGAGAG
GGGTTTACTATGGTTCAGGGAGTTATTATCCATTTTCCGGGGCCCTACTA
CTACTACGGTATGGACGTCTGGGGCCAAGGGACCACGGTCACCGTCTCCT
CAGGGA
>CLL450VH4M
CAGGTGCAGCTGCAGGAGTCGGGCCCAGGACTGGTGAAGCCTTCACAGAC
CCTGTCTCTCACCTGTAGCACCTCTGCTGGCTCCGTCAGCAGTGGGGATT
ATTGCTGGAGTTGGATCCGCCAGCCCCCAGGAAAGGGCCTGGAGTGGATT
GGGTACATCTACAACAGTGGGACCACCTACTATAACCCGTCCCTCAAGAG
TCGACTTACCATATCAGTGGACACGTCGAAGAACCAGTTCTCCCTGAAAC
TGAACTCTGTGAATGCCACAGACACGGCCGTGTATTATTGTGCCAGAGGT
CGGGTGGCGGACTGGTACTTCGATCTCTGGGGCCGTGGCACCCTGGTCAC
TGTCTCCTCAGGGAGTGCATCCGCCCCAACCCTTTTCCCCCTCGTCTCCT
GTGAGAATTCCCCGTCGGATACGAGCAGCGTGGCCGTTGGCTGCCTCGCA
CAGGACTTCCTTCCCGACTCCATCACTTTCTCCTGA
>CLL451VH4M
CAGGTGCAGCTACAGCAGTGGGGCGCAGGACTGTTGAAGCCTTCGGAGAC
CCTGTCCCTCACCTGCGCTGTTTATGGTGGGTCCTTCAGTGGTTACTACT
GGAACTGGGTCCGCCAGCCCCCAGGGAAGGGGCTGGAGTGGATTGGGGAA
ATGAATCAAGGTGGAGGCACCAACTACAACCCGTCCCTCAAGAGTCGAGT
CACCATATCAGTACACACGTCCAAGAATCAATTCTCCCTGAAGTTGACCT
CTGTGACCGCCGCGGACACGGCTGTATATTACTGTACGAGAGGCCACTGG
GAGGTACGATTTGATATCTGGAGCCAAGGGACACTGGTCGCCGTCTCTCC
ACGGAGTGCATCCGCCCCAACCCTTTTCCCCCTCGTCTCCTGTGAGAATT
CCCCGTCGGATACGAGCAGCGTGGCCGTTGGCTGCCTCGCACAGGACTTC
CTTCCCGACTCCA
>CLL452VH3M
GAAGTGCAGCTGGTGGAGTCTGGGGGAGGCTTGGTACAGCCTGGCAGGTC
CCTGAGACTCTCCTGTGCAGCCTCTGGATTCACCTTTGATGATTATGCCA
TGCACTGGGTCCGGCAAGCTCCAGGGAAGGGCCTGGAGTGGGTCTCAGGT
ATTAGTTGGAATAGTGGTAGCATAGGCTATGCGGACTCTGTGAAGGGCCG
ATTCACCATCTCCAGAGACAACGCCAAGAACTCCCTGTATCTGCAAATGA
ACAGTCTGAGAGCTGAGGACACGGCCTTGTATTACTGTGCAAAAGATCAT
TACGATTTTTGGAGTGGTTATCCAAACCTCTCTCCCTTCGATCTCTGGGG
CCGTGGCACCCTGGTCACTGTCTCCTCAGGGAGTGCATCCGCCCCAACCC
TTTTCCCCCTCGTCTCCTGTGAGAATTCCCCGTCGGATACGAGCAGCGTG
GCCGTTGGCTGCCTCGCACAGGACTTCCTTCCCGACTCCTC
>CLL453VH3M
GAGGTGCAGCTGGTGGAGTCTGGGGGAGGCTTGGTAAAGCCGGGGGGGTC
CCTTAGACTCTCCTGTGCAGCCTCTGGAATCACTTTCAGAAACGCCTCGA
TGAGCTGGGTCCGCCAGCCTCCAGGGAAGGGGCTGGAGTGGATTGGCCGT
ATTGATACCAAAAGTGATGGTGGGACAACAGACTACGCTGCACCCGTGAA
AGGCAGATTCACCATCTCAAGAGATGATTCAAAAAACACGATGTATCTGC
AAATGAACGGCCTGACAACCGAGGACACAGCCGTGTATTACTGTACCACA
GGGAGCAGCTGGCGATACTTTGACCGTTGGGGCCAGGGAACCCTGGTCAC
CGTCTCCTCAGGGAGTGCATCCGCCCCAACCCTTTTCCCCCTCGTCTCCT
GTGAGAATTCCCCGTCGGATACGAGCAGCGTGGCCGTTGGCTGCCTCGCA
CAGGACTTCCTTCCCGACTCCATCACTTTTCTCCTGA
>CLL454VH3
GAAGTGCAGCTGGTGGAGTCTGGGGGAGTCGTGGTACAGCCTGGGGGGTC
CCTGAGACTCTCCTGTGCAGCCTCTGGATTCACCTTTGATGATTATACCA
TGCACTGGGTCCGTCAAGCTCCGGGGAAGGGTCTGGAGTGGGTCTCTCTT
ATTAGTTGGGATGGTGGTAGCACATACTATGCAGACTCTGTGAAGGGCCG
ATTCACCATCTCCAGAGACAACAGCAAAAACTCCCTGTATCTGCAAATGA
ACAGTCTGAGAACTGAGGACACCGCCTTGTATTACTGTGCAAAAGATATC
AGTGGCTGGCCCGAATATTACTACTACTACTACGGTATGGACGTCTGGGG
CCAAGGGACCNNGGTCACCGTCTCC
>CLL455VH3
GAGGTGCAGCTGTTGGAGTCTGGGGGAGGCTTGGTACAGCCTGGGGGGTC
CCTGAGACTCTCCTGTGCAGCCTCTGGATTCACCTTTAGTAACTATGCCA
TGACCTGGGTCCGCCAGGCTCCAGGGAAGGGGCTGGAGTGGGTCTCAAGT
ATCAGTGGTAGAACTGGTAGCACATATTACGCAGACTCCGTGAAGGGCCG
GTTCACCATCTACAGAGACAATTCCAAGAACACGCTGTATCTGCAAATGA
ACAGCCTGAGAGCCGAGGACACGGCCGTATATTACTGTGCGAAAGTGTCT
TCCAGCTGGTACGACGGCTATTCGGACTACTGGGGCCAGGGAACCCTGGT
CACCGTCTCCTCAGGGAGGCATCCGCCCCAACCTTTCCCC
>CLL456VH3
GAGGTGCAGCTGGTGGAGTCTGGGGGAGGCCTGGTCAAGCCTGGGGGGTC
CCTGAGACTCTCCTGTGCAGCCTCTGGATTCACCTTCAGTAGCTATAGCA
TGAACTGGGTCCGCCAGGCTCCAGGGAAGGGGCTGGAGTGGGTCTCATCC
ATTAGTAGTAGTAGTAGTTACATATACTACGCAGACTCAGTGAAGGGCCG
ATTCACCATCTCCAGAGACAACGCCAAGAACTCACTGTATCTGCAAATGA
ACAGCCTGAGAGCCGAGGACACGGCTGTGTATTACTGTGCGAGAGATCAG
TATTACTATGATAGTAGTGGTTATTACTCGGGCTTCTTCGACCCCTGGGG
CCAGGGAACCCTGGTCACCGTCTCC
>CLL459VH4
CAGCTGCAGGAGTCGGGCCCAGGACTGGTGAAGCCTTCGGAGACCCTGTC
CCTCACCTGCACTGTCTCTGGTGGCTCCATCAGCAGTAGTAGTTACTACT
GGGGCTGGATCCGCCAGCCCCCAGGGAAGGGGCTGGAGTGGATTGGGAGT
ATCTATTATAGTGGGAGCACCTACTACAACCCGTCCCTCAAGAGTCGAGT
CACCATATCCGTAGACACGTCCAAGAACCAGTTCTCCCTGAAGCTGAGCT
CTGTGACCGCCGCAGACACGGCTGTGTATTACTGTGTAGGTCTAGGGCAG
TGGCTCTTGAATTACTACTACTACTACGGTATGGACGTCTGGGGCCAAGG
GACCACGGTCACCGTCTCCTCAGGGAGGCATCCGCCCCAAC
>CLL463VH1A
GGATCCTCTTCTTGGTGGCAGCAGCCACCAGGAGCCCACTCCCAGGTGCA
GCTGGTGCAGTCTGGGGCTGAGGTGAAGAAGCCTGGGGCCTCAGTGAAGG
TCTCCTGCAAGGCCTCTGGATACACCCTCACCGGCTACTACTTGCACTGG
GTGCGACAGGCCCCTGGACAAGGGCTTGAGTGGATGGGATGGATCAACAC
TAACAGTGGTGGCACAAACTATGCACAGAAGTTTCAGGGCTGGGTCACCA
TGACCACGGACATGTCCGTCAACACAGCCTACATGGAGTTGAGTAGGCTG
AGATCTGACGACACGGCCGTCTATTACTGTGCGAGAGGCGTTGCGATTTT
TGGAGTGGTTATTATGAATGCTTTTGATATCTGGGGCCAAGGGACAATGG
>CLL472VH1M
CAGGTGCAGCTGGTGCAGTCTGGGGCTGAGGTGAAGAAGCCTGGGTCCTC
GGTGAAGGTCTCCTGCAAGGCTTCTGGAGGCACCTTCAGCAGCTATGCTA
TCAGCTGGGTGCGACAGGCCCCTGGACAAGGGCTTGAGTGGATGGGAGGG
ATCATCCCTATCTTTGGTACAGCAAACTACGCACAGAAGTTCCAGGGCAG
AGTCACGATTACCGCGGACGAATCCACGAGCACAGCCTACATGGAGCTGA
GCAGCCTGAGATCTGAGGACACGGCCGTGTATTACTGTGCGAGAGGGGGT
TACTATGATAGTAGTGGTTATTACCGTGCTCCCCACTGGGGCCAGGGAAC
CCTGGTCACCGTCTCCTCAGGGAGTGCATCCGCCCCAACCCTTTTCCCCC
TCGTCTCCTGTGAGAATTCCCCGTCGGATAC
>CLL473VH3M
GAGGTGCAGCTGGTGGAGTCTGGGGGAGACTTGGTCCAGCCTGGGGGGTC
CCTGAGACTCTCCTGTGCAGCCTCTGGACTCAACCTTAGTAGCTTTTGGC
TGAGCTGGGTCCGCCAGGCTCCAGGGAAGGGGCTGGAGTGGGTGGGCAAC
ATAGACCAAGATGGAAGTCGGAAATACTACGTGGACTCTGTGAAGGGCCG
ACTCACCATCTCCAGAGACAACGCCAAGAATTCACTGTATCTGCAGATGA
ACAGCCTGAGAGCCGAGGACACGGCCGTGTATTACTGTGCCGTGGGGGTG
AATTTTACTATTGTTCGGGGGGTAATTACCCCCCACCTTGACTACTGGGG
CCGGGGAACCCTGGTCACCGTCTCCTCAGGGAGTGCATCCGCCCCAACCC
TTTTCCCCCTCGTCTCCTGTGAGAATTCCCCGTCGGATACGAGCAGCGTG
GCCGTTGGCTGCCTCGCACAGGACTTCCTTCCCGACTCCA
>CLL475VH4M
ATTRSCATNTARSCAGGTGCAGCTGCAGGAGTCGGGCCCACAATTGGTGA
AGCCTTCGCAGACCCTGTCCCTCACCTGCAGTGTCTCTGGTGCCTCCATC
AGTAGTGGTTCTTACTACTGGAGCTGGATCCGGCAGCCCGCCGGGAAGGG
ACTGGAGTGGATTGGGCATGTCTATACCAGTGGGAGCACCAACTACAACC
CCTCCCTCAAGAGTCGACTCACCATATCACTAGACACGTCCAAGAACCAT
TTCTCCCTGAAGCTGATCTCTGTGACCGCCGCAGACACAGCCGTGTATTA
CTGTGCGAGAGATTTGAGGCAAGATGAGAGTGTAATTCACGGGGGTTACC
ACGGTTTGGGCGTCTGGGGCCAAGGGACCACGGTCACCGTCTCCTCAGGG
AGTGCATCCGCCCCAACCCTTTTCCCCCTCGTCTCCTGTGAGAATTCCCC
GTCGGATACGAGCAGCGTGGCC
>CLL476VH1
CAGGTGCAGCTGGTGCAGTCTGGGGCTGAGGTGAAGAAGCCTGGGGCCTC
AGTGAAGGTCTCCTGCAAGGCTTCTGGATACACCTTCACCGGCTACTATA
TGCACTGGGTGCGACAGGCCCCTGGACAAGGGCTTGAGTGGATGGGACGG
ATCAACCCTAACAGTGGTGGCACAAACTATGCACAGAAGTTTCAGGGCAG
GGTCACCATGACCAGGGACACGTCCATCAGCACAGCCTACATGGAGCTGA
GCAGGCTGAGATCTGACGACACGGCCGTGTATTACTGTGCGAGGATGTAT
AGTGGGAGCTACTACTACTACTACTACGGTATGGACGTCTGGGGCCAAGG
GACCACGGTCACCTCTCCTCAGGGAGGCTCCGCCCCAACC
>CLL478VH1
CAGGTCCACCTGGTGCAATCTGGGGCTGAGGTGAAGAAGCCTGGGTCCTC
GGTGAAGGTCTCCTGCAAGGCTTCTGGAGGCACCTTCAGCAGCTATGCTA
TCAGCTGGGTGCGACAGGCCCCTGGACAAGGGCTTGAGTGGATGGGAAGG
ATCATCCCTATCTTTGGTACAGCAAACTACGCACAGAAGTTCCAGGGCAG
AGTCACGATTACCGCGGACGAATCCACGAGCACAGCCTACATGGAGCTGA
GCAGCCTGAGATCTGAGGACACGGCCGTGTATTACTGTGCGAGAGATCCC
CAAACGTATTACGATATTTTGACTGGTTATACCACCAACTGGTTCGACCC
CTGGGGCCAGGGAACCCTGGTCACCGTCTCCTCAGGGAGGCATCCGCCCC
AAC
>CLL481VH4
CAGGTGCAGCTACAGCAGTGGGGCGCAGGACTGTTGAAGCCTTCGGAGAC
CCTGTCCCTCACCTGCGCTGTCTATGGTGGGTCCTTCAGTGGTTACAGCT
GGACCTGGATCCGCCAGCCCCCAGGGAAGGGGCTGGAGTGGATTGGGGAA
ATCAATCATAGTGGTAGCACCAACTACAACCCGTCCCTCAAGAGTCGAGT
CATCATATCAGTAGACACGTCCATGAAGCAGTTCTCCCTGAAACTGCACT
CTGTGACCGCCGCGGACACGGCTGTTTATTACTGTGCGAGAGGCCTGCGA
CAGTGTGATGGTACTAACTGCTACGACTCCATAAAGTTCGACCCCTGGGG
CCAGGGAACCCTGGTCACCGTCTCCTCAGGG
>CLL482VH3
GAGGTGCAGCTGTTCGAGTCTGGGGGAGGCTTGGTACAGCCTGGGGGGTC
CCTGAGACTCTCCTGTGCAGCCTCTGGATTCACCTTTAGCAGCTCTGCCA
TGACCTGGGTCCGCCAGGCTCCAGGGACGGGGCTGGAGTGGGTCTCAGAT
ATTAGTGGTACTGATGGTAGCACACACTACGCAGACTCCGTGAAGGGCCG
GTTCACCATCTCCAGAGACACTTCCAAGAACACCCTGTATCTGCAAATGA
ACAGCCTGAGAGTCGAGGACACGGCCGTATATTATTGTGCGATATTAGGT
AGTGGTTCCATCGAGGGTGACTACTGGGGCCAGGGAACCCTGGTCACCGT
CTCCTCAGGGAGTGCATCCGCCCC
>CLL483VH3M
GAGGTGCAGCTGTTCGAGTCTGGGGGAGGCTTGGTACAGCCTGGGGGGTC
CCTGAGACTCTCCTGTGCAGCCTCTGGATTCACCTTTAGCAGCTCTGCCA
TGACCTGGGTCCGCCAGGCTCCAGGGACGGGGCTGGAGTGGGTCTCAGAT
ATTAGTGGTACTGATGGTAGCACACACTACGCAGACTCCGTGAAGGGCCG
GTTCACCATCTCCAGAGACACTTCCAAGAACACCCTGTATCTGCAAATGA
ACAGCCTGAGAGTCGAGGACACGGCCGTATATTATTGTGCGATATTAGGT
AGTGGTTCCATCGAGGGTGACTACTGGGGCCAGGGAACCCTGGTCACCGT
CTCCTCAGGGAGTGCATCCGCCCCAACCCTTTTCCCCCTCGTCTCCTGTG
AGAATTCCCCGTCGGATAC
>CLL485VH3
GACGTGCAGGTGTCAGAGTTTGGGGGAGGCTTGATACAGCCTGGGGGGTC
CCTGAGACTCTCCTGTGCAGCCTCTGGATTCACCGTTACCAGTTATACCA
TGAGCTGGGTCCGCCAGGCTCCGGGGAAGGGGCTGGAGTGGGTCTCACTT
ATTAATACTGCGGGAAGTAGTACATACTACGCAGACTCCGTGAAGGGCCG
ATTCACCATCTCCAGAGACACCTCCAGGAATACATTGTATGTGGAAATGA
ACAGCCTGCGAGCCGAGGACACGGCCATTTATTACTGTGCGAAACATCAG
CCATATAACAATGGGTGGGCTCTTCATATCTGGGGCCAAGGGACAATGGT
CACCGTCTCTTCAGGT
>CLL487VH2
CAGATCACCTTGAAGGAGTCTGGTCCTACGCTGCTAAAACCCACAGAGAC
CCTCACGCTGACCTGCACCTTCTCTGGGTTCTCACTCAGGAATAGTGGAG
TGGGTGTGGGCTGGATCCGTCAGCCCCCAGGAAAGGCCCTGGAGTGGCTT
GCACTCATTTATTGGGATGATGATAAGCGCTACAGTCCATCTCTGAGGAG
CAGACTCACCATCACCAAGGACACGTCCAGAAACCAGGTGGTCCTGACAA
TGACCAACGTGGACCCTGTGGACACTGCCACATATTATTGTGCACACAGA
CTGAGACTCCAGTCCGACTGGAACTACGGTAGATTTGACTACTGGGGCCC
GGGAACC
>CLL488VH1
CAGGTGCAGCTGGTGCAGTCTGGGGCTGAGGTGAAGAAGCCTGGGTCCTC
GGTGAAGGTCTCCTGCAAGGCTTCTGGAGGCACCTTCAGCAGCTATGCTA
TCAGCTGGGTGCGACAGGCCCCTGGACAAGGGCTTGAGTGGATGGGAGGG
ATCATCCCTATCTTTGGTACAGCAAACTACGCACAGAAGTTCCAGGGCAG
AGTCACGATTACCGCGGACGAATCCACGAGCACAGCCTACATGGAGCTGA
GCAGCCTGAGATCTGAGGACACGGCCGTGTATTACTGTGCGAGAGGGGGG
AACTATGATTACGTTTGGGGGAGTTATCGCCCCAATGATGCTTTTGATAT
CTGGGGCCAAGGGACAATGGTCACCGTCTCTCAGGGA
>CLL490VH1
CAGGTGCAGCTGGTGCAGTCTGGGGCTGAGGTGAAGAAGCCTGGGGCCTC
AGTGAAGGTCTCCTGCAAGGCTTCTGGATACACCTTCACCGGCTACTATA
TGCACTGGGTGCGACAGGCCCCTGGACAAGGGCTTGAGTGGATGGGATGG
ATCAACCCTAACAGTGGTGGCACAAACTATGCACAGAAGTTTCAGGGCTG
GGTCACCATGACCAGGGACACGTCCATCAGCACAGCCTACATGGAGCTGA
GCAGGCTGAGATCTGACGACACGGCCGTGTATTACTGTGCGAGAGTACTA
AGCACCCCGTATTACGATTTTTGGAGTGGCCCGATGGACGTCTGGGGCCA
AGGGACCACGGTCACCGTCTCCTCA
>CLL492VH4
CAGGTGCAGCTGCAGCAGTGGGGCGCTGGACTGTTGAAGCCTTCGGAGAC
CCTGTCCCTCACCTGCGCTGTCTTTGGTGGGTCCTTCAGTAATAACTACT
GGAGCTGGATCCGCCAGCCCCCAGGGAAGGGGCTGGAGTGGATTGGAGAA
ATCAATCATAGTGGAAGCACCAAGTACAATCCATCCCTCAAAAGTCGAGT
CACCATATCAGTAGACACGCCCAGGAACGAGTTCTCCCTGAAGCTGAACT
CTGTGACCGCCGCGGACACGGCTGTCTATTACTGTGCGAGAGGCCCATAT
TGTTCTGATGGTATATGCTATGACTATTACATGTACGGTATGGACGTCTG
GGGCCAAGGGACCACGGTCACCGTCTCCTCAGGG
>CLL493VH1
CAGGTGCAGCTGGTGCAGTCTGGGGCTGAGGTGAAGAAGCCTGGGTCCTC
GGTGAAGGTCTCCTGCAAGGCTTCTGGAGGCACCTTCAGCAGCTATGCTA
TCAGCTGGGTGCGACAGGCCCCTGGACAAGGGCTTGAGTGGATGGGAGGG
ATCATCCCTATCTTTGGTACAGCAAACTACGCACAGAAGTTCCAGGGCAG
AGTCACGATTACCGCGGACGAATCCACGAGCACAGCCTACATGGAGCTGA
GCAGCCTGAGATCTGAGGACACGGCCGTGTATTACTGTGCGAGAGACGGA
ACAAATTTAAGAGGGTGGATACAGCTATGGCCAGGGGCCTACTTTGACTA
CTGGGGCCAGGGAACC
>CLL494VH3
GAGGTGCAGCTGGTGGACTCTGGGGGAGACTTGGTACAGCCAGGGCGGTC
CCTGAGACTCTCCTGTACAGCTTCTGGATTCACCTTTGGTGATTGGGCTA
TGAGCTGGTTTCGCCAGGCTCCAGGAAAGGGGCTGGAGTGGGTGGGTCTC
ATTAGAAGTAGAGCTTATGGTGGGACAGCAGATTACGCCGCGTCTGTGAG
AGGCAGATTCACCATCTCAAGAGATGATACCAGAAGCATCGGCTATCTGC
AAATGACCAGCCTGAAAACCGAGGACACAGCCATCTATTATTGTACCAGA
GTGTGGCGTACTGGGACCTTCCTACCTGACTACTGGGGCCAGGGAACCCT
GGTCACCGTCTCCTCAGGGAG
>CLL497VH3
GAGGTGCAGCTGTTGGAGTCTGGGGGAGGCTTGGTACAGCCTGGGGGGTC
CCTGAGACTCTCCTGTGCAGCCTCTGGATTCACCTTTAGCAGCTATGCCA
TGAGCTGGGTCCGCCAGGCTCCAGGGAAGGGGCTGGAGTGGGTCTCAGCT
ATTAGTGGTAGTGGTGGTAGCACATACTACGCAGACTCCGTGAAGGGCCG
GTTCACCATCTCCAGAGACAATTCCAAGAACACGCTGTATCTGCAAATGA
ACAGCCTGAGAGCCGAGGACACGGCCGTATATTACTGTGCGAAAGATTTG
GAGGCAGTGGCTGGCCCCGAACTAATTGACTGCTGGGGCCAGGGAACCCT
GGTCACCGTCTCCTCAGGGAGTGCATCCGCCCCAACCCTTTTCCCCCTCG
TCTCCTGTGAGAATTCCCCGTCGGATACAAGCAGCGTGGCCGTTGGCTGC
CTCGCACAGGACTTCCTTCCCGACTCCAT
>CLL499VH4
CAGGTGCAGCTGCAGGAGTCGGGCCCAGGACTGGTGAAGCCTTCGGAGAC
CCTGTCCCTCACCTGCAGTGTCTCTGGAGGCTCCATCAGTGGCTACTACT
GGGGTTGGATCCGGCAGCCCCCAGGGAAGGGACTGGAATGGATTGGCTAT
ATGTATGACAGTGGGACCACCAACTACAACCCCTCCCTCAAGAGTCGAGT
CACCATATCAGTGGACACGTCCAAGAGCCAGTTCTCCCTGAAGATGAGCT
CTGTAAGCGCTGCGGACACGGCCGTATATTACTGTGTGCGGGGCCCAAAT
GAGAGTGGCTGGCTGGGGCTTGAATACTGGGGCCAGGGAACCNNGGTCAC
CGTCTCCTCAGGTA
>CLL500VH3
GAGGTGCGGCTGGTGGAGTCTGGGGGAGGCTTGGTGCGGCCAGGGGACTG
CCTGAGACTTTCCTGTGCAGCCTCTGGATTCACCTTAAGTACTTATAGTA
TGAATTGGGTCCGCCAGGCTCCAGGGAAGGGGCTGGAGTGGGTTGCGCAT
ATTAGTAGTAGTAGTGAAACCACATACTACGCAGACTTTGTGAAGGGCCG
AATCGCCATTTCCAGAGACATTGCCAAGAATTCAGTATATCTGCAAATGA
ACAGCCTGAGAGACGAGGACACGGCTGTCTACTATTGTGTGAGGAATAAT
TATGGTGGTTATGGGATGGACTACTGGGGCCAGGGAACCNNGGTCACCGT
CTCCTCAGGTAC
>CLL502VH3M
GAGGTGCAACTGGTGGAGTCCGGGGGAGCCTTAGTTCAGCCTGGGGGGTC
CCTGAGACTCTCCTGTGCAGCCTCTGGATTCACCTTCAGTAGCGACTGGA
TGCACTGGGTCCGCCAAGTTCCAGGGCAGGGGCTGGTGTGGGTCTCACGT
ATTAATGGAGATGGGAGTTATACAAACTACGCGGACTCCGTGAAGGGCCG
ATTCAGCATCTCCAGAGACAACGCCAACAACACGCTGTATCTGCAAATGA
ACAATCTGAGAGCCGAGGACACGGCTGTGTATTACTGTACAAGACGGGGT
TCGGGGAGTTATAATGACTACTGGGGCCAGGGAACCCTGGTCACCGTCTC
CTCAGGGAGTGCATCCGCCCCAACCCTTTTCCCCCTCGTCTCCTGTGAGA
ATTCCCCGTCGGATACGAGCAGCGTGGCCGTTGGCTGCCTCGCACAGGAC
TTCCTTCCCGACTCCATCACTTTCTCCTG
>CLL504VH1
CAGGTGCAGCTGGTGCAGTCTGGGGCTGAGGTGAAGAAGCCTGGGGCCTC
AGTGAAGGTTTCCTGCAAGGCATCTGGATACACCTTCACCAGCTACTATA
TGCACTGGGTGCGACAGGCCCCTGGACAAGGGCTTGAGTGGATGGGAATA
ATCAACCCTAGTGGTGGTAGCACAAGCTACGCACAGAAGTTCCAGGGCAG
AGTCACCATGACCAGGGACACGTCCACGAGCACAGTCTACATGGAGCTGA
GCAGCCTGAGATCTGAGGACACGGCCGTGTATTACTGTGCGAGAGATCAA
AGCTACTATGATAGTAGTGGTTATTACTCGGGCTTTTTGGACTACTGGGG
CCNGGGAACCNTGGTCACCGTCTCCNNAGGTA
>CLL505VH3M
CAGGTGCAGCTGGTGGAGTCTGGGGGAGGCTTGGTCAAGCCTGGAGGGTC
CCTGAGACTCTCCTGTGCAGCCTCTGGATTCACCTTCAGTGACTACTACA
TGAGCTGGATCCGCCAGGCTCCAGGGAAGGGGCTGGAGTGGGTTTCATAC
ATTAGTAGTAGTGGTAGTACCATATACTACGCAGACTCTGTGAAGGGCCG
ATTCACCATCTCCAGGGACAACGCCAAGAACTCACTGTATCTGCAAATGA
ACAGCCTGAGAGCCGAGGACACGGCCGTGTATTACTGTGCGAGAGATCGA
TATTGTAGTAGTACCAGCTGCCACCTCATCTACTACTACTACTACGGTAT
GGACGTCTGGGGCCAAGGGACCACGGTCACCGTCTCCTCAGGGAGT
>CLL507VH4
CAGGTGCAGTTACAGCAGTGGGGCGCAGGACTGTTGAAGCCTTCGGAGAC
CCTGTCCCTCACCTGCGTTGTCCATGGTGGGTCCTTCAGTGGTTACTACT
GGAGCTGGATCCGCCAGCCCCCAGGGAAGGGGCTGGAGTGGATTGGGGAA
ATCGATCACAGTGGAAACACCAACTACAACCCGTCCCTCAAGAGTCGAGT
CATCATATCAATAGAGACGTCCAAGAACCAGTTCTCCCTGAGGCTGAGCT
CTGTGACCGCCGCGGACACGGCTGTGTTTTACTGCGCGAGAGAGATGGCT
ACAGTTAGGCGCGGAAATTATTACTACTACATGGACGTCTGGGGCAAAGG
GACCACGGTCACCGTCTCCTCAGGGAGGCATCCGCCCCAAC
>CLL508VH4M
CAGGTGCAGCTACAGCAGTGGGGCGCAGGACTGTTGAAGCCTTCGGAGAC
CCTGTCCCTCACCTGCGCTGTTTATGGTGGGTCCTTCAGTGCCTACTACT
GGAGCTGGATCCGCCAGCCCCCAGGGAAGGGGCTGGAGTGGATTGGGGAA
ATCAATTATAGTGGAGTCACCAACTACAACCCGTCCCTCAAGCGTCGAGT
CACCATATCACTAGACAGGGACAAGAACCAGTTCTCCCTGATGTTGAGCT
CTGTGACCGCCGCGGACACGGCTCTGTATTACTGTGCGAGAGGCGGCCCC
GGGGACGGTGGTAACCCATTCCACCCCTGGGGCCGGGGAACCCTGGTCAC
CGTCTCCTCAGGGAGTGCATCCGCCCCAACCCTTTTCCCCCTCGTCTCCT
GTGAGAATTCCCCGTCGGATACGAGCAGCGTGGCCGTTGGCTGCCTCGCA
CAGGACTTCCTTCCCGACT
>CLL510VH3
GAGGTGCAGCTGGTGGAGTCCGGGGGAGGCTTAGTTCAGCCTGGGGGGTC
CCTGAGACTCTCCTGTGCAGCCTCTGGATTCGTCTTTAGTAGTCATTGGA
TGCACTGGGTCCGCCAAGCTCCAGGGAAGGGGCTGGTGTGGGTCTCATGT
ATTAGTGATGATGGGAGTACTACAAACTACGCGGACTCCGTGAAGGGCCG
ATTCACCATCTCCAGAGACAACGCCAGGAACACCCTGTATCTACAAATGA
ACAGTCTGAGAGCCGACGACACGGCTATATATTACTGTGCAAGATCTCAA
TTTGACTACTGGGGCCAAGGAAT
>CLL511VH4
CAGGTGCAACTGCAGGAGTCGGGCCCAGGACTGGTGAAGCCTTCGGAGAC
CCTGTCTCTCACCTGCACTGTCTCTGGTTACTCCGTCAGCAGTGGTTCCT
TCTGGGCCTGGATCCGGCAGCCCCCAGAAAAGGGGCTGGAGTGGATTGGG
AGTATCTATCATAGTGGGAGCACCTACTACAACCCGTCCCTCAAGAGTCG
AATCACCATATCAGTTGACACGTCCAAGAACCAGTTCTCCCTGAAGCTGA
GGTCTGTGACCGCCGCAGACACGGCCGTATATTACTGTGCGAGAGTGTCA
TTGACCATCCTTTGGGCACCTTTTGATATCTGGGGCCAAGGCACAATGGT
CACCGTCTCTCAGGGA
>CLL512VH3
GAGGTGCAGCTGGTGGAGTCTGGGGGAGGCTTGGTACAGCCTGGAGGGTC
CCTGAGACTCTCCTGTGCAGCCTCTGGATTCACCTTCAGTAGTTATGAAA
TGAACTGGGTCCGCCAGGCTCCAGGGAAGGGGCTGGAGTGGGTTTCATAC
ATTAGTAGTAGTGGTAGTACCATATACTACGCAGACTCTGTGAAGGGCCG
ATTCACCATCTCCAGAGACAACGCCAAGAACTCACTGTATCTGCAAATGA
ACAGCCTGAGAGCCGAGGACACGGCTGTTTATTACTGTGCGAGAAGGCCG
CTGTATTACTATGATAGTAGTGGTTATTACTGGGGTTTGGGCTACTACTA
CTACGGTATGGACGTCTGGGGCCAAGGGACCACGGTCACCGTCTCCTCAG
GGAGTGCATCCGCCCC
>CLL513VH2_non_productive
TTCTTGTTTGTGGGCTTCATCTTCTTATGCTTTCTCCACAGGGGTCTTGT
CCCAGATCACCTTGAAGGAGTCTGGTCCTACGCTGGTGAAACCCACACAG
ACCCTCACGCTGACCTGCACCCTCTCTGGGTTCTCAGTCACCACTAGTGG
AATGGGTGTGGGCTGGATCCGTCAGCCCCCAGGAAAGGCCCTGGAGTGGC
TTGCAGTCATTTATTGGAATGATGATAAGCGCTACAGGCCATCTCTGAAG
AGCAGGCTCACCATCACCAAGGACACCTCCAAAAACCAGGTGGTCCTTAC
AATGACCAACATGGACCCTGTGGACACAGGCACATATTACTGTGCAAGGC
TGTCCGTTACAACACCAACTGGTAGCCTTTCGGACTACCAATACTCCGGT
ATGGACGTCTGGG
>CLL513b
CAGGTCACCTTGAGGGAGTCTGGTCCTGCGCTGCTGAAAGCCACACAGAC
CCTCACACTGACCTGCACCTTCTCTGGGCTCTCACTCAGCACCAGTGCAA
TGTGTGTGAGCTGGATCTGTCAGCCCCCAGGGAAGGCCCTGGAGTGGCTT
GCACTCATTGATTGGGATGATGATAAATACAACATGACNNNNNNNNNNNN
CAGGCTCACCATCTCCAAGGACACCTCCAAAAAGCAGGTGGTCCTTACAA
TGACCAACTTGGGCTGTGTGCACACAGCCCAGTATTTCTGTACACGGATT
TTGGAGTAGTACCAGGTGTTATCGCTGATTCGACCCCTGGGGCCAGGGAA
CCCTGGTCACCGTCTCCTCAGGTA
>CLL515VH4
CAGCTGCAGCTGCAGGAGTCGGGCCCAGGACTGGTGAAGCCTTCGGAGAC
CCTGTCCCTCACCTGCACTGTCTCTGGTGGCTCCATCAGCAGTAGTAGTT
ACTACTGGGGCTGGATCCGCCAGCCCCCAGGGAAGGGGCTGGAGTGGATT
GGGAGTATCTATTATAGTGGGAGCACCTACTACAACCCGTCCCTCAAGAG
TCGAGTCACCATATCCGTAGACACGTCCAAGAACCAGTTCTCCCTGAAGC
TGAGCTCTGTGACCGCCGCAGACACGGCTGTGTATTACTGTGCGAGACGT
TTCGCGAGTTTTGGGGAGTGGTTAAATTACTACTACGGTATGGACGTCTG
GGGCCAAGGGACCNNGGTCACCGTCTCCTCAGG
>CLL516VH4
CAGGTGCAGCTGCAGGAGTCGGGCCCAGGACTGGTGAAGCCTTCGGAGAC
CCTGTCCCTCACCTGCACTATCTCTGGTGGTTCCATCAGCAGTAGTGGTT
ACTACTGGGGCTGGGTCCGCCAGTCCTCAGGGAAGGGCCTGGAGTGGATT
GCGAGTGTCTATGATACTGGGAGCACCTTCTACAATCCGTCCCTCAAGAG
TCGGGTCACCATTTCAGTTGACACGTCCAAGAACCAGTTCTCCCTGAGGC
TGAGGTCTGTGACCGCCGCGGACACGGCCGTCTACTATTGTGCAGTGGTG
ACTGCTATTCATTTTGACTACTGGGGCCAGGGAAGACTGGTCATCGTCTC
CTCAGGTGAGTCTTCACAACTTCTCTGTTGGTTTAACTCTGAAGGACTTT
GCTGCATTTTTGGGGGGACATAAGGTCCCTGAGTCTCCTGGCAAGTCAGC
CCCGGAGCGGCCTGGGGGGCGCAGGCGGATGCCCTGAGGCAACAGCGGCC
ACACAGACNAGGGGCGAGGGCTCCAGATTCTCCTTCTTCCTGANCCCAAC
AACAC
>CLL518VH3M
GGCTATTTAAAAGGTGTCCAGTGTGAGGTGCAATTATTGCAGTCGGGGGG
AGCCTTGGTACAGCCTGGGGAATCCCTGAGACTCTCCTGTGCAGCCTCTG
GATTCGCCCTTAGCACCTATGCCTTGACATGGGTCCGCCAGGCTCCAGGT
AAGGGACTGGAGTGGGTCTCAAGTATCCGTGGCAGTGCTGTTATTACATA
TTATGCAGACTCCGTGAAGGGCCGGTTCACTATCTCCAGAGACAATTCCA
AGAACACGTTGTATCTGCAAATGAACCGCCTGAGAGTCGAAGACACGGCC
GTCTATTACTGTGCGGGCCGGCCTACGATTTCTGCGTGGCCAGCCCCGGA
ACCTTTTAGCTACTGGGGCCAGGGATCCCAGGTCACCATCTCCTCAGGGA
GTGCATCCGCCCCAACCCTTTTCCCCCTCGTCTCCTGTGAGAATTCCCCG
TCGGATACGAGCAGCG
>CLL519VH3
CAGGTGCAGCTGGTGGAGTCGGGGGGAGGCGTGGTCCAGCCTGGGAGGTC
CCTCAGACTCTCCTGTGGAGCCTCTGGATTCATCTTCAATAACTATGGCA
TGCACTGGGTCCGCCAGGCTCCAGGCAAGGGGCTGGAGTGGGTGGCAGTT
ACATCATTTGACGGAGGTGGAAAATATTATGGGGACTCCGTGAAGGGCCG
ATTCACCATCTCTAGAGACAATTCCAAGAACACGCTGTATTTGCAAATGA
ACAGCCTGAGAATTGAGGACACGGCCGTATATTACTGTGCGAAGGTTCAT
TGCAGGACTTCCAGCTGCAACTGGAGGGATGCCTTTGACATGTGGGGCCA
GGGGACAATGGTCACCGNCTCCTCAGGGAGGCATCCGCCCC
>CLL521VH1
CAGGTGCAGCTGGTGCAGTCTGGGGCTGAGGTGAAGAAGCCTGGGTCCTC
GGTGAAGGTCTCCTGCAAGGCTTCTGGAGGCACCTTCAGCAGCTATGCTA
TCAGCTGGGTGCGACAGGCCCCTGGACAAGGGCTTGAGTGGATGGGAGGG
ATCATCCCTATCTTTGGTACAGCAAACTACGCACAGAAGTTCCAGGGCAG
AGTCACGATTACCGCGGACGAATCCACGAGCACAGCCTACATGGAGCTGA
GCAGCCTGAGATCTGAGGACACGGCCGTGTATTACTGTGCGAGAGATATG
CCAGGGGAGTTTGGGGGAGTTATCGTTATTGAATCGTACTACTACTACGG
TATGGACGTCTGGGGCCAAGGGACCACGGTCACCGTCTCCTCAGGGAGGC
ATCCGCCCCAA
>CLL524VH4M
CAGGTGCAGCTACAGCAGTGGGGCGCAGGACTGTTGAAGCCTTCGGAGAC
CCTGTCCCTCACCTGCGCTGTCTATGGTGGGTCCTTCAGTGGTTACTACT
GGAGCTGGATCCGCCAGCCCCCAGGGAAGGGGCTGGAGTGGATTGGGGAA
ATCAATCATAGTGGAAGCACCAACTACAACCCGTCCCTCAAGAGTCGAGT
CACCATATCAGTAGACACGTCCAAGAACCAGTTCTCCCTGAAGCTGAGCT
CTGTGACCGCCGCGGACACGGCTGTGTATTACTGTGCGAGAGGCCGAAGA
AGCCTAGGATATTGTAGTAGTACCAGCTGCTATATTTCCTACTACTACTA
CGGTATGGACGTCTGGGGCCAAGGGACCACGGTCACCGTCTCCTCA
>CLL526VH1
CAGGTGCAGCTGGTGCAGTCTGGGGCTGAGGTGAAGAAGCCTGGGTCCTC
GGTGAAGGTCTCCTGCAAGGCTTCTGGAGGCACCTTCAGCAGCTATGCTA
TCAGCTGGGTGCGACAGGCCCCTGGACAAGGGCTTGAGTGGATGGGAGGG
ATCATCCCTATCTTTGGTACAGCAAACTACGCACAGAAGTTCCAGGGCAG
AGTCACGATTACCGCGGACGAATCCACGAGCACAGCCTACATGGAGCTGA
GCAGCCTGAGATCTGAGGACACGGCCGTGTATTACTGTGCGAGAGTGGGG
TATTACGATTTTTGGAGTGGTTATTACCCCAACTACTACTACTACGGTAT
GGACGTCTGGGGCCAAGGGACC
>CLL527VH2M
CAGATCTCCTTGAAGGAGTCTGGTCCTACGCTGGTGACACCCACACAGAC
CCTCACGCTGACCTGCTCCCTCTCTGGGTTCTCAGTCAGCACTAATGGAG
TGGGTGTGGGCTGGATCCGTCAGCCCCCAGGAAAGGCCCTGGAATGGCTT
GCACTCATTTATTGGGATGATGATAAGCGCTACAACCCATCTCTGAAGAA
TAGACTCACCATCACCAAACACACCTCCACAAACCAGGTGGTCCTGACAA
TGACCAACATGGACCCTGTGGACACAGCCACATATTACTGTGCACACAGA
CCCCCTGGCCAGTATCACAGTGGCTGGGGCCCAAACTGGTTCGACCCCTG
GGGCCAGGGAACCCTGGTCACCGTCTCCTCAGGGAGTGCATCCGCCCCA
>CLL528VH6
CAGGTACAGCTGCAGCAGTCAGGTCCAGGACTGGTGAAGCCCTCGCAGAC
CCTCTCACTCACCTGTGCCATCTCCGGGGACAGTGTCTCTAGCAAAAGTG
CTGCTTGGAACTGGATCAGGCAGTCCCCATCGAGGGGGCTTGAGTGGCTG
GGAAGGACATACTTCAAGTCCAGGTGGTACAATGAATATGCTATATCTGT
TAAAAGTCGAATAACCATCAATCCAGACACATCCAAGAACCAGTTCTCCA
TGCAGTTGAACTCTGTGACTCCCGAGGACACGGCTATTTATTACTGTGTC
CGCGGCTTCTTCTTCCTCGGGATGGACGTCTGGGGCCAAGGGACCGCGGT
CACCGTCTCCTCAGGGAGGCATCCGCCCCAAC
>CLL529VH1M
CAGGTGTCCAGTCCCAGGTGCAGCTGGTGCAGTCTGGGGCTGAGGTGAAG
AAGCCTGGGTCCTCGGTGAAGGTCTCCTGCAAGGCTTCTGGAGGCACCTT
CAGCAGCTATGCTATCAGCTGGGTGCGACAGGCCCCTGGACAAGGGCTTG
AGTGGATGGGAGGGATCATCCCTATCTTTGGTACAGCAAACTACGCACAG
AAGTTCCAGGGCAGAGTCACGATTACCGCGGACGAATCCACGAGCACAGC
CTACATGGAGCTGAGCAGCCTGAGATCTGAGGACACGGCCGTGTATTACT
GTGCGAGAGGGTCGCCCAATTACGATTTTTGGAGTGGTTACTCAATACGC
CTGGGGGTCTACTACTACTACGGTATGGACGTCTGGGGCCAAGGGA
>CLL530VH3M
CAGGTGCAGCTGGTGGAGTCTGGGGGAGGCGTGGTCCAGCCTGGGAGGTC
CCTGAGACTCTCCTGTGCAGCCTCTGGATTCACCTTCAGTAGCTATGGCA
TGCACTGGGTCCGCCAGGCTCCAGGCAAGGGGCTGGAGTGGGTGGCAGTT
ATATCATATGATGGAAGTAATAAATACTATGCAGACTCCGTGAAGGGCCG
ATTCACCATCTCCAGAGACAATTCCAAGAACACGCTGTATCTGCAAATGA
ACAGCCTGAGAGCTGAGGACACGGCTGTGTATTACTGTGCGAAAGGGGGC
ATCGTTTTCCTAGTGGGAGCTACTACGGACTTTGACTACTGGGGCCAGGG
AACCCTGGTCACCGTCTCCTCAGGGAGTGCATCCGCCCCAACCCTTTTCC
CCCTCGTCTCCTGTGAGAATTCCCCGTCGGATACGAGCAGCGTGGCCGTT
GGCTGCCTCGCACAGGACTTCCTTCCCGACTCCATCACTTTTCTCCTGA
>CLL531VH3
CAGGTGCAGCTGGTGGAGTCTGGGGGAGGCTTGGTCAAGCCTGGAGGGTC
CCTGAGACTCTCCTGTGCAGCCTCTGGATTCACCTTCAGTGACTACTACA
TGAGCTGGATCCGCCAGGCTCCAGGGAAGGGGCTGGAGTGGGTTTCATAC
ATTAGTAGTAGTGGTAGTACCATATACTACGCAGACTCTGTGAAGGGCCG
ATTCACCATCTCCAGGGACAACGCCAAGAACTCACTGTATCTGCAAATGA
ACAGCCTGAGAGCCGAGGACACGGCCGTGTATTACTGTGCGAGAGATCAT
CAAGTTCCACGATTTTTGGAGTGGTTATCCCCGGGCTTGAGTTACTACTA
CTACGGTATGGACGTCTGGGGCCAAGGGACC
>CLL534VH3
CAGGTGCAGCTGGTGGAGTCTGGGGGAGGCTTGGTCAAGCCTGGAGGGTC
CCTGAGACTCTCCTGTGCAGCCTCTGGATTCACCTTCAGTGACTACTACA
TGAGCTGGATCCGCCAGGCTCCAGGGAAGGGGCTGGAGTGGGTTTCATAC
ATTAGTAGTAGTGGTAGTACCATATACTACGCAGACTCTGTGAAGGGCCG
ATTCACCATCTCCAGGGACAACGCCAAGAACTCACTGTATCTGCAAATGA
ACAGCCTGAGAGCCGAGGACACGGCCGTGTATTACTGTGCGAGAGTTGGG
TACTATGGTTCGGGGCGCAGGGTTGATGCTTTTGATATCTGGGGCCAAGG
GACAATGGTCACCGTCTCTTCAGGGAGGCTCCGCCCC
>CLL537VH4M
CAGGTGCAGCTACAGCAGTGGGGCGCAGGACTGTTGAAGCCTTCGGAGAC
CCTGTCCCTCACCTGCGCTGTTTATGGTGGGTCCTTCAGTGGTTACTACT
GGAACTGGGTCCGCCAGCCCCCAGGGAAGGGGCTGGAGTGGATTGGGGAA
ATGAATCAAGGTGGAGGCACCAACTACAACCCGTCCCTCAAGAGTCGAGT
CACCATATCAGTACACACGTCCAAGAATCAATTCTCCCTGAAGTTGACCT
CTGTGACCGCCGCGGACACGGCTGTATATTACTGTACGAGAGGCCACTGG
GAGGTACGATTTGATATCTGGAGCCAAGGGACACTGGTCGCCGTCTCTCC
ACGGAGTGCATCCGCCCCAACCCTTTTCCCCCTCGTCTCCTGTGAGAATT
CCCCGTCGGATACGAGCAGCGTGGCCGTTGGCTGCCTCGCACAGGACTTC
CTTCCCGACTCCATC
>CLL540VH1
CAGGTGCAGCTGGTGCAGTCTGGGGCTGAGGTGAAGAAGCCTGGGTCCTC
GGTGAAGGTCTCCTGCAAGGCTTCTGGAGGCACCTTCAGCAGCTATGCTA
TCAGCTGGGTGCGACAGGCCCCTGGACAAGGGCTTGAGTGGATGGGAGGG
ATCATCCCTATCTTTGGTACAGCAAACTACGCACAGAAGTTCCAGGGCAG
AGTCACGATTACCGCGGACGAATCCACGAGCACAGCCTACATGGAGCTGA
GCAGCCTGAGATCTGAGGACACGGCCGTGTATTACTGTGCGAGAGGGGGT
TACTATGATAGTAGTGGTTATTACTGGGGGGGCAACTGGGGCCAGGGAAC
CCTGGTCACCGTCTCCTCAGGGAGTCAC
>CLL541VH1M
CAGGTGCAGCTGGTGCAGTCTGGGGCTGAGGTGAAGAAGCCTGGGTCCTC
GGTGAAGGTCTCCTGCAAGGCTTCTGGAGGCACCTTCAGCAGCTATGCTA
TCAGCTGGGTGCGACAGGCCCCTGGACAAGGGCTTGAGTGGATGGGAGGG
ATCATCCCTATCTTTGGTACAGCAAACTACGCACAGAAGTTCCAGGGCAG
AGTCACGATTACCGCGGACGAATCCACGAGCACAGCCTACATGGAGCTGA
GCAGCCTGAGATCTGAGGACACGGCCGTGTATTACTGTGCCAGCGAACGT
GGATATAGTGGCTACGATTACCCGGGCGGACGTTGGTGCTACTTTGACTA
CTGGGGCCAGGGAACCCTGGTCACCGTCTCCTCAGGGAGTGCATCCGCCC
CAACCCTTTTCCCCCTCGTCTCCTGTGAGAATTCCCCGTCGGATACGAGC
AGCGTGGCCGTTGGCTGCCTCGCACAGGACTTCCTTCCCGACTC
>CLL543VH4M
CAGGTGCAGCTGCAGGAGTCGGGCCCAGGACTGGTGAAGCCTTCGGAGAC
CCTGTCCCTCACCTGCACTGTCTCTGGTGGCTCCATCAGTAGTTACTACT
GGAGCTGGATCCGGCAGCCCCCAGGGAAGGGACTGGAGTGGATTGGGTAT
ATCTATTACAGTGGGAGCACCAACTACAACCCCTCCCTCAAGAGTCGAGT
CACCATATCAGTAGACACGTCCAAGAACCAGTTCTCCCTGAAGCTGAGCT
CTGTGACCGCCGCAGACACGGCCGTGTATTACTGTGCGAGACATGCGCCC
CCCGACCCGGACGATTTTTGGAGTGGTTACGCCCTTGGGTCCGCCTACTA
CTACTACGGTATGGACGTCTGGGGCCAAGGGACCACGGTCACCGTCTCCT
CAGGGAGTGCATCCGCCCCAACCCTTTTCCCCCTCGTCTCCTGTGAGAAT
TCCCCGTCGGATACGAGCAGCGTGTCCGTTGGTGCCTCGCACCAGGACTT
CCTTCCCGACTCCATAT
>CLL545VH3M
CAAGTGCAGCTGGTGGAGTTTGGGGGAGGCGTGGTGCAGCCTGGGAGGTC
CCTGAGACTCTCCTGTGCAGTCTCTGGATTCACCTTCAGTAGATACGGCA
TGTACTGGGTCCGCCAGGCTCCAGGCAAGGGGCTGGAGTGGGTGGCAGGT
ATATCATATGATGGAAGTGAAGAATACTATGCAGACTCCGTGAAGGGCCG
ATTCACCATCTCCAGAGACATTTCCAGGAACACGCTGTATCTGCAAGTGA
GCAGCCTGAGAGCTGAGGACACGGCTGTTTATTACTGTGCGAAAGATCTC
GGTACTACCAGGACTATAGTAATGACTGCCCCGTTTGACTACTGGGGCCA
GGGAACCCTGGTCACCGTCTCCTCAGGGAGTGCATCCGCCCCAACCCTTT
TCCCCCTCGTCTCCTGTGAGAATTCCCCGTCGGATACGAGCAGCGTGGCC
GTTGGCTGCCTCGCACAGGACT
>CLL546VH2M
ATTRSCATNTARSCAGATCACCTTGAAGGAGTCTGGTCCTACGCTGGTGA
AACCCACACAGACCCTCACCCTGACTTGCACCTTCTCTGGATTCTCACTC
ACCACTCGTGGTGTGGCTGTGGGCTGGATCCGTCAGCCCCCAGGAAAGGC
CCTGGAGTGGCTTGCAATCGTTTTTTGGGATGATGATAAGCGCTACAGCC
CATCTCTGAGGAACAGAGTCACCATCACCAGGGACACCTCCAGAAACCAG
GTCGTCCTTACAATGACCAACATCGACCCTGTGGACACAGCCACATATTA
TTGTACACACAGACCAGATTGTAGTGTTGGTCACTGCTACGATGACTACT
GGGGCCAGGGAACCCTGGTCACCGTCTCCTCAGGGAGTGCATCCGCCCCA
ACCCTTTTCCCCCTCGTCTCCTGTGAGAATTCCCCGTCGGATACGAGCAG
CGTGGCCGT
>CLL547VH4
CAGCTGCAGCTGCAGGAGTCGGGCCCAGGACTGGTGAAGCCTTCGGAGAC
CCTGTCCCTCACCTGCACTGTCTCTGGTGGCTCCATCAGCAGTAGTAGTT
ACTACTGGGGCTGGATCCGCCAGCCCCCAGGGAAGGGGCTGGAGTGGATT
GGGAGTATCTATTATAGTGGGAGCACCTACTACAACCCGTCCCTCAAGAG
TCGAGTCACCATATCCGTAGACACGTCCAAGAACCAGTTCTCCCTGAAGC
TGAGCTCTGTGACCGCCGCAGACACGGCTGTGTATTACTGTGCGAGACAT
CGACTAGGATATTGTAGTAGTACCAGCTGCTACTACTACTACTACGGTAT
GGACGTCTGGGGCCAAGGGACCACGGTCACCGTCTCCTCAGGGAGTGCAT
CCGCCCCAA
>CLL550VH4
CAGCTGCAGCTGCAGGAGTCGGGCCCAGGACTGGTGAAACCTTCGGAGAC
CCTGTCCCTCACCTGTACTGTCTCTGGTGGCTCCATCAGCAGTACTAGTT
ACTACTGGGGCTGGATCCGCCAGCCCCCAGGGAAGGGCCTGGAGTGGATT
GGGAGTATCTACTATAGTGGGAGCACCTACTACAACCCGTCCCTCAACAG
CCGAGTCACCATATCACTAGACACGTCCAAGAACCAGTTCTCCCTGAAGC
TGAGTTCTGTGACCGCCGCGGACACGGCCGTGTATTATTGTACAAGAGGC
GGGCCTAGTGGGAGCTACCCGGGAGAATACTTCCAGCACTGGGGCCAGGG
CACCCTGGTCACCGTCTCCTCAGGT
>CLL551VH4
CAGGTGCAGCTGCAGGAGTCGGGCCCAGGACTGGTGAAGCCTTCGGGGAC
CCTGTCCCTCACCTGCGCTGTCTCTAGTGGCTCTATCGGCACTAATTATT
GGTGGAATTGGGTCCGCCAGCCCCCAGGGAAGGGGCTGGAGTGGATTGGG
GAAATCTATCATGGTGGGAGCATTAACTACAACCCGTCCCTCAAGAGTCG
AGTCACCATATCAATAGACAAGTCCAAGAACCAGTTCTTCCTAATCCTGA
CCTCTGTGACCGCCGCGGACACGGCCGTATATTTCTGTGCGAGAGGGGCA
GAAGAAAGTGGCTGGAACGTTTGGGGCTACTGGGGCCAGGGAATCCTAGT
CACCGTCTCCTCAGGG
>CLL552VH3M
GAGGTGCAGCTGGTGGAGTCTGGGGGAGGCTTGGTCCAGCCTGGGGGGTC
CCTGAGACTCTCCTGTTCAGCCTCTGGATTCACCTTCAGTAGCTATGCTA
TGCACTGGGTCCGCCAGGCTCCAGGGAAGGGACTGGAATATGTTTCAGCT
ATTAGTAGTAATGGGGGTAGCACATACTACGCAGACTCCGTGAAGGGCAG
ATTCACCATCTCCAGAGACAATTCCAAGAACACGCTGTATCTTCAAATGA
GCAGTCTGAGAGCTGAGGACACGGCTGTGTATTACTGTGTGAAAGATCGG
TTTTGGGTCGAGTGGGAGCTACTCCCCGCCAGAGATGATGCTTTTGATAT
CTGGGGCCAAGGGACAATGGTCACCGTCTCTTCAGGGAGTGCATCCGCCC
CAACCCTTTTCCCCTCGTCTA
>CLL554VH4
CAGGTGCAGCTACAACAGTGGGGCGCAGGACTGTTGAAGCCTTCGGAGAC
CCTGTCCCTCACCTGCGCTGTCTATGGTGGGTCCTTCAGTGGTTACTACT
GGAGCTGGATCCGCCAGCCCCCAGGGAAGGGGCTGGAGTGGATTGGGGAA
ATCAATCATAGTGGAAGCACCAACTACAACCCGTCCCTCAAGAGTCGAGT
CACCATATCAGTAGACACGTCCAAGAACCAGTTCTCCCTGAAGCTGAGCT
CTGTGACCGCCGCGGACACGGCTGTGTATTACTGTGCGAGAAGTATTCGT
AGGATTACGATTTTTGGAGTGGTTATTGAGGGATTGGGCTACTACTACTA
CATGGACGTCTGGGGCAAAGGGACCACGGTCAC
>CLL555VH3
CAGGTGGTGGAGTATGGGGGAGGCGTGGTCCAGCCTGGGAGGTCCCTGAG
ACTCTCCTGTGCAGCGTCTGGATTCATCTTCAGTGCCTATGGCATGCACT
GGGTCCGTCAGGCCCCAGGCAAGGGGCTGGAGTGGGTGGCAGATATATCG
TATGATGGAAGTAACAGATACTATGCAGAATCCGTGAAGGGCCGATTCAT
CATCTCGAGAGACAACTCCAAGAACATGCTGTATCTGCAATTGAACAGCC
TGAGAGCCGAGGACACGGCTGTATATTATTGTGCGAAAGACTGGAAGTGG
GAGCAACTCAACTACGGTTTGAATGTCTGGGGCCAGGGGACCATGGTCAC
CGTC
>CLL557VH4
CAGGTGCAGCTGCAGGAGTCGGGCCCAGGACTGGTGAAGCCTTCGGAGAC
CCTGTCCCTCACCTGCACTGTCTCTGGTGGCTCCATCAGTAGTTACTACT
GGAGCTGGATCCGGCAGCCCCCAGGGAAGGGACTGGAGTGGATTGGGTAT
ATCTATTACAGTGGGAGCACCAACTACAACCCCTCCCTCAAGAGTCGAGT
CACCATATCAGTAGACACGTCCAAGAACCAGTTCTCCCTGAAGCTGAGCT
CTGTGACCGCCGCAGACACGGCCGTGTATTACTGTGCGAGACATACTGAC
ACCGTGGGGGATTACGATTTTTGGAGTGGTTACCCGAAATACTACTACTA
CGGTATGGACGTCTGGGGCCAAGGGACCACGGTCACCGTCTCCTCAGGA
>CLL561VH1M
ATTRSCATNTARSCAGGTCCAGCTGGTGCAGTCTGGGGCTGAGGTGAAGA
AGCCTGGGTCCTCAGTGAAGGTCTCCTGCAAGGCTTCTGGAGGCACCTTC
AGCAGCTATGCTATCAGCTGGGTGCGACAGGCCCCTGGACAAGGGCTTGA
GTGGATGGGAGGGATCATCCCTATCTTTGGTACAGCAAACTACGCACAGA
AGTTCCAGGGCAGAGTCACGATTACCGCGGACGAATCCACGAGCACAGCC
TACATGGAGCTGAGCAGCCTGAGATCTGAGGACACGGCCGTGTATTACTG
TGCGAGAGCTATGGTTCAGGGAGTTATCCAAACATACTACTACTACTACT
ACATGGACGTCTGGGGCAAAGGGACCACGGTCACCGTCTCCTCAG
>CLL562VH3M
GAGGTGCAGCTGGTGGAGTCTGGGGGAGGCCTGGTCAAGCCTGGGGGGTC
CCTGAGACTCTCCTGTGCAGCCTCTGGATTCACCTTCAGTAGTTATAGTA
TGAACTGGGTCCGCCAGGCTCCAGGGAAGGGGCTGGAGTGGGTCTCATCC
ATTAGTAGTAGTAGTGGTTCCATATACTACGCAGACTCAGTGAAGGGCCG
ATTCACCATCTCCAGAGACAACGCCAAGAACTCACTGTATCTACAAATGA
ACAGCCTGAGAGCCGAGGACACGGCTGTGTATTACTGTGTGAGAGACGAG
ATAACAGTGGCTGCTACAAGACCCTGCCCCTGGGGCCAGGGAACCCTGGT
CACCGTCTCCTCAGGGAGTGCATCCGCCCCAACCCTTTTCCCCCTCGTCT
CCTGTGAGAATTCCCCGTCGGATACGAGCAGCGTGGCCGTTGGCTGCCTC
GCACAGGACTT
>CLL564VH3G
GAGGTGCAACTGGTGGAGTCTGGGGGAGGCTTGGTACAGCCTGGAGGGTC
CCTGAGACTCTCCTGTGCAGCCTCTGGATTCACCCTCAGTAATTATGAAA
TGAATTGGGTCCGCCAGGCTCCAGGGAGGGGGCTGGAGTGGGTTTCATAC
ATTAGTACTAGTGGTAGTACCATGTACTACGCAGACTCTGTGAGGGGCCG
ATTCACCATCTCCAGAGACAACGCCAGGAACTCACTGTATCTGCAAATGA
ACAGCCTGAGAGCCGAGGACACGGCTATTTATTACTGTGCGAGAGATAGG
CCCTATTACGATATTGTAACTGGTGTTCGGGGGGGGGACTACTGGGGCCA
GGGAACCCTGGTCACCGTCTCCTCAGCCTCCACCAAGGGCCCATCGGTCT
TCCCCCTGGCGCCCTGCTCCAGGAGCACCTCCGAGAGCACAGCGGCCCTG
GGCTGCCTGGTCAAGGACTACTTCCCCAAT
>CLL569VH3M
GAGGTGCAGCTGGTGGAGTCTGGGGGAGGCCTGGTCAAGCCTGGGGGGTC
CCTGAGACTCTCCTGTGCAGCCTCTGGATTCACCTTCAGTAGCTATAGCA
TGAACTGGGTCCGCCAGGCTCCAGGGAAGGGGCTGGAGTGGGTCTCATCC
ATTAGTAGTAGTAGTAGTTACATACACTACGCAGACTCAGTGAGGGGCCG
ATTCACCATCTCCAGAGACAACGCCAAGAACTCACTGTATCTGCAAATGA
ACAGCCTGAGAGCCGAGGACACGGCTGTGTATTACTGTGCGAGAGAAGGG
TCGTATTACGCTCTTTTGACTGGTTATAGCCTGTACTACTTCGACTACTG
GGGCCAGGGAACCCTGGTCACCGTCTCCTCAGGGAGTGCATCCGCCCCAA
CCCTTTTCCCCCTCGTCTCCTGTGAGAATTCCCCGTCGGATACGAGCAGC
GTGGCCGTTGGCTGCCTCGCACAGGACT
>CLL572VH3M
GAGGCGCAGCTGTTGGAGTCTGGGGGAGGCTTGGTACAGCCTGGGGGGTC
CCTGAGACTCTCCTGTGCAGCCTCTGGATTCACCGTTAGCAGCTATGATA
TGAGCTGGGTCCGCCAGGCTCCAGGGACGGGGCTGGAGTGGGTCTCAGGT
ATTAGTTGTAGTGGTGGTGGCACATACTACGCAGACTCCGTGAAGGGCCG
GTTCACCATCTCCAGAGACAATTCCAAGAACACGCTGTATCTGCAAATGA
ACAGCCTGAGAGCCGAGGACACGGCCGAATATTACTGTGCGAAAGGGGGT
GGGCCGTCTACAGCCATGGGCGTCTGGGGCCAAGGGACCACGGTCACCGT
CTCCACAGGGAGTGCATCCGCCCCAACCCTTTTCCCCCTCGTCTCCTGTG
AGAATTCCCCGTCGGATACGAGCAGCGTGGCCG
>CLL574VH3M
GCAGCTGGTGGAGTCTGGGGGAGGCTTGGTACAGCCTGGGGGGTCCCTGA
GACTCTCCTGTGCAGCCTCTGGATTCACCTTCAGTAGCTACGACATGCAC
TGGGTCCGCCAAGCTCCAGGAAAAGGTCTGGAGTGGGTCGCAGCTATTGG
TACTGCTGGTGACACATACTACTCCCACTCCGTGAAGGGCCGATTCACCA
TCTCCAGAGAAAATGCCGAGAACTCCTTGTATCTTCAAATGAACAGCCTG
AGAGCCGGGGACACGGCTCTGTATTACTGTGCAAGAGATCCGGGGGGTGA
TGGGAGCCACACCTTTGACTACTGGGGCCAGGGAATCCTGGTCACCGTCT
CCTCAGGGAGTGCATCCGCCCCAACCCTTTTCCCCCTCGTCTCCTGTGAG
AATTCCCCGTCGGATACGAGCAGCGTGGCCGTTGGCTGCCTCGCACAGGA
CTTCCTTCCCG
>CLL576VH1
CAGGTGCAGCTGGTGCAGTCTGGGGCTGAGGTGAAGAAGCCTGGGTCCTC
GGTGAAGGTCTCCTGCAAGGCTTCTGGAGGCACCTTCAGCAGCTATGCTA
TCAGCTGGGTGCGACAGGCCCCTGGACAAGGGCTTGAGTGGATGGGAGGG
ATCATCCCTATCTTTGGTACAGCAAACTACGCACAGAAGTTCCAGGGCAG
AGTCACGATTACCGCGGACGAATCCACGAGCACAGCCTACATGGAGCTGA
GCAGCCTGAGATCTGAGGACACGGCCGTGTATTACTGTGCGAGAGCAACG
GTTCGGGGAGTTATTAACGTTTACTACTACTACTACTACATGGACGTCTG
GGGCAAAGGGACCACGGTCACCGTCTCC
>CLL577VH3M
GAGGTGCAGCTGTTGGAGTCTGGGGGAGGCTTGGTACAGCCTGGGGGGTC
CCTGAGACTCTCCTGTGCAGCCTCTGGATTCACCTTTAGCAGCTATGCCA
TGAGCTGGGTCCGCCAGGCTCCAGGGAAGGGGCTGGAGTGGGTCTCAGCT
ATTAGTGGTAGTGGTGGTAGCACATACTACGCAGACTCCGTGAAGGGCCG
GTTCACCATCTCCAGAGACAATTCCAAGAACACGCTGTATCTGCAAATGA
ACAGCCTGAGAGCCGAGGACACGGCCGTATATTACTGTGCGAAAGATCTC
GGCGGTGGTAACGATTGGCGTTTGAGATACTACTTTGACTACTGGGGCCA
GGGAACCCTGGTCACCGTCTCCTCAGGGAGTGCATCCGCCCCAACCCTTT
TCCCCCTCGTCTCCTGTGAGAATTCCCCGTCGGATACGAGCAGCGTGGCC
GTTGGCTGCCTCGCACAGGACTTCCTTCCCGACTCCATC
>CLL578VH1
CAGGTGCAGCTGGTGCAGTCTGGGGCTGAGGTGAAGAAGCCTGGGGCCTC
AGTGAAGGTTTCCTGCAAGGCATCTGGATACACCTTCACCAGCTACTATA
TGCACTGGGTGCGACAGGCCCCTGGACAAGGGCTTGAGTGGATGGGAATA
ATCAACCCTAGTGGTGGTAGCACAAGCTACGCACAGAAGTTCCAGGGCAG
AGTCACCATGACCAGGGACACGTCCACGAGCACAGTCTACATGGAGCTGA
GCAGCCTGAGATCTGAGGACACGGCCGTGTATTACTGTGCGAGAGATTCT
GCGGGTTATTGTGGTGGTGACTGCTATTTATCTGAGGCATTTGACTACTG
GGGCCAGGGAACGCTGGTCACCGTCTCCTCAGGGAGGCTCCGCCCC
>CLL579VH3aM
TGAGGTGCAGCTGGTGGAATCTGGGGGAGGCTTGGTTCAACCGGGGAAGT
CCTTGAGACTCTCCTGTGCAGGCTCTGGCTTCACTTTCAGTGCCTTTAGC
ATGAACTGGGTCCGCCAGGCTCCAGGGAAGGGGCTGGAGTGGGTTTCATA
CATAAGTAGTAGTAGTAGTACCGTCTACTACGCGGACTCTGTGAAGGGCC
GATTCACCATCTCCAGAGACAATGCCAAGAACTCGCTGTATCTGCAAATG
AACAGCCTGAGAGACGAGGACACGGCTGTGTATTACTGTGCGAGGGACAC
CTATAGTTATGATTATGTGGCGCACGCCTTCTGGGGCCAGGGAACCCTGG
TCACCGTCTCCTCAGGGAGTGCATCCGCCCCAACCCTTTTCCCCCTCGTC
TCCTGTGAGAATTCCCCGTCGGATACGAGCAGCGTGGCCGTTGGCTGCCT
CGCACAGGACTTCCTTCCCGACTCCATCACTTTCTCCTG
>CLL579VH3bM
GAGGTGCAGCTGTTGGAGTCGGGGGGAGGCTTGGTACAGCCTGGGGGGTC
CCTGAGACTCTCCTGTGCAGCCTCTGGATTCACCTTTAACAACTATGCCA
TGAGTTGGGTCCGCCAGGCTCCAGGGAAGGGGCTGGAGTGGGTCTCAGCT
ATTAGTGCCAGTGGTGGTAGTACATACAACGCAGACTCCGTGAAGGGCCG
GTTCACCATCTCCAGAGACAATTCCAAGAACACACTGTATCTGCAAATGA
ACAGCCTGAGAGCCGAGGACACGGCCGTATATTACTGTGCGAAACTGTAC
GGTGACTACGGTGGGGGTGCTCTTGATATCTGGGGCCAAGGGACAATGGT
CACCGTCTCTTCAGGGAGTGCATCCGCCCCAACCCTTTTCCCCCTCGTCT
CCTGTGAGAATTCCCCGTCGGATACGAGCAGCGTGGCCGTTGGCTGCCTC
GCACAGGACTTCCTTCCCGACTCCATCACTTTCTCCTG
>CLL580VH4M
GAGGTGCAACTACAACAATGGGGCGCAGGACTGTTGAAGCCTTCGGAGAC
CCTGTCCCTCACCTGCGCTGTCTATGTCTATGGTCTGTCCTTCAGTGATT
ATTACTGGACCTGGCTCCGCCAGTCCCCAGGGAAGGGGCTGGAGTGGATT
GGGGAGGTCAGTCATAGTGGAAGCACCAACTACAACCCGTCCTTCAAGAG
TCGAGTCACCATATCAGTAGACACGTCCAAGAAGCAGTTCTCCCTGAAAC
TGACCTCTGTGACCGCCGCCGACACAGCTGTCTATTACTGTGCGAGAGGC
CTTGTTGGTGGTAAACCCGGGGGCTGGTTCGACCCCTGGGGCCAGGGATC
CCTGCTCAGCGTCTCCTCAGGGAGTGCATCCGCCCCAACCCTTTTCCCCC
TCGTCTCCTGTGAGAATTCCCCGTCGGATACGAGCAGCGTGGCCGTTGGC
TGCCTCGCACAGGACTTCCTTCCCGACTCCATCACTTTCTCCTGA
>CLL581VH3M
GAGGTGCAGCTGGTGGAGTCCGGGGGAGGCTTAGTTCAGCCTGGGGGGTC
CCTGAGACTCTCCTGTGCAGCCTCTGGATTCACCTTCAGTAGCTACTGGA
TGCACTGGGTCCGCCAAGCTCCAGGGAAGGGGCTGGTGTGGGTCTCACGT
ATTAAGAGTGATGGGAGTAGCACAAGCTACGCGGACTCCGTGAAGGGCCG
ATTCACCATCTCCAGAGACAACGCCAAGAACACGCTGTATCTGCAAATGA
ACAGTCTGAGAGCCGAGGACACGGCTGTGTTTTACTGTGCAAGAGGAGTT
AATACGTACTTCGATCTCTGGGGCCGTGGCACCCTGGTCACTGTCTCCTC
AGGGAGTGCATCCGCCCCAACCCTTTTCCCCCTCGTCTCCTGTGAGAATT
CCCCGTCGGATACGAGCAGCGTGGCCGTTGGCTGCCTCGCACAGGACTTC
CTTCCCGACTCCATCACTTTCTCCTG
>CLL582VH3M
GAGGTGCAGCTGTTGGAGTCTGGGGGAGGCTTGGTACAGCCTGGGGGGTC
CCTGAGACTCTCCTGTGCAGCCTCTGGATTCACCTTTAGCAGCTATGCCA
TGAGCTGGGTCCGCCAGGCTCCAGGGAAGGGGCTGGAGTGGGTCTCAGCT
ATTAGTGGTAGTGGTGGTAGCACATACTACGCAGACTCCGTGAAGGGCCG
GTTCACCATCTCCAGAGACAATTCCAAGAACACGCTGTATCTGCAAATGA
ACAGCCTGAGAGCCGAGGACACGGCCGTATATTACTGTGCGAAGTGGGCT
GGCGGTTACGATTTTTGGAGTGGTTATTCACCCAACTGGTTCGACCCCTG
GGGCCAGGGAACCCTGGTCACCGTCTCCTCAGGGAGTGCATCCGCCCCAA
CCCTTTTCCCCCTCGTCTCCTGTGAGAATTCCCCGTCGGATACGAGCAGC
GTGGCCGTTGGCTGCCTCGCACAGGACTTCCTTCCCGACTCCA
>CLL583VH3M
GAGGTGCAGCTGGTGGAGTCTGGGGGAGGCTTGGTCCAGCCTGGAGGGTC
CCTGAGACTCTCCTGTGCAGTCTCTGGATTCACATTCAGTGACCACTACA
TGGACTGGGTCCGCCAGGCTCCAGGGAAGGGGCTGGAGTGGGTTGGCCGT
ACTAGAAACAAAGCTAATAGTTACACCACAGAATACGCCGCGTCTGTGAA
AGGTAGATTCACCGTGTCAAGAGATGCATCAGAGAACTCACTTTATCTGC
AAATGAACAGCCTGAAAATCGAGGACACGGCCGTCTATTATTGTGCTAGA
GTCAGATATTGTACTAGTACTACCTGCAGGGGGGCGCTTGACTTCTGGGG
CCAGGGAACCCTGGTCATCGTCTCTTCAGGGAGTGCATCCGCCCCAACC
>CLL583VH1M_non_productive
CAGGTGCAGCTGGTGCAGTCTGGGGCTGAGGTGAAGAAGCCTGGGGCCTC
AGTGAAGGTCTCCTGCAAGGCTTCTGGATACACCTTCACCGGCTACTATA
TACACTGGGTGCGACAGGCCCCTGGACAAGGGCTTGAGTGGATGGGACGG
ATCAACCCTAACAGTGGTGGCACAAACTATGCACAGAAGTTTCAGGGCAG
GGTCACCATGACCAGGGCCACGTCCATCAGCACAGCCTACATGGAGATGA
GCAGCCTGAGATCTGACGACACGGCCGTGTATTACTGTGCGAGAGGGGGA
TATAGTGGGAGTTACTACTCGGCCAGAATAGACTTTGACTACTGGGGCCA
GGGAACCCTGGTCACCGTCTCCTCAGGGAGTGCATCCGCCCCAACCCTT
>CLL584VH5M
ATTRSCATNTARSGAGGTGCAGCTGGTGCAGTCTGGAGCAGAGGTGAAAA
AGCCCGGGGAGTCTCTGAAGATCTCATGTAAGGGTTCTGGATTCAGCTTT
AGCACCTACTGGATCGGCTGGGTGCGCCAGATGCCCGGGAAAGGCCTGGA
GTGGATGGGGCTCATCTTTCCTGGTGACTCTCAAATCAGAAGCAGCCTGT
CCTTTCAAGGCCGGGTCACCATTTCAGCCGACAAGTCCATCAGCACCGCC
TACCTGCAGTGGTACAGCCTACAGGCCTCGGACACCGCCATGTATTACTG
TGCGAGACTGGGTGACGGTTATTATTATCATGGTTTTGATATCTGGGGCC
AAGGGACAGCGGTCACCGTCTCTTCAGGGAGTGCATCCGCCCCAACCCTT
TTCCCCCTCGTCTCCTGTGAGAATTCCCCGTCGGATACGAGCAGCGTGG
>CLL585VH1M
AGGTGCAGCTGGTGCAGTCTGGGGCTGAGGTGAAGAAGCCTGGGTCCTCG
GTGAAGGTCTCCTGCAAGGCTTCTGGAGGCACCTTCAGCAACTATGCTAT
CAGCTGGGTGCGACAGGCCCCTGGACAAGGGCTTGAGTGGATGGGAGGGA
TCATCCCTATCTTTGGTACAGCAAACTACGCACAGAAGTTCCAGGGCAGA
GTCACGATTACCGCGGACAGATCCACGAGCACAGCCTACATGGAGCTGAG
CAGCCTGAGATCTGAGGACACGGCCGTGTATTACTGTGCGAGAGCGGGAG
AGATGGCTACATTAATGGGGCTGGGTGCTTTTGATATCTGGGGCCAAGGG
ACAAAGGTCACCGTCTCTTCAGGTAG
>CLL587VH3
CAGGTGCAGCTTGTGGAGTCTGGGGGAGGCGTGGTCCAGCCTGGGAGGTC
CCTGAGACTCTCCTGTGCAGCGTCTGGATTCACCTTCAGTAGCTATGGCA
TGCACTGGGTCCGCCAGGGTCCAGGCAAGGGGCTGGAGTGGGTGGCAGTT
ATATGGTATGATGGAAGTAACAGATACTATGCAGACTCCGTGAAGGGCCG
ATTCACCATCTCCAGAGACAATTCGAAGAACACGTTGTATCTGCAAATGA
ACAGCCTGAGAGCCGAGGACACGGCTGTGTATTACTGTGCGAGGTCTCGG
TCTGCTGCGGTGCTGGTCCGGACTTGCTACTACTACGCTATGGACGTCTG
GGGCCAAGGGACCACGGTCACCATCTCCTCAGNAGNC
>CLL593VH1M
CAGGTGCAACTGGTGCAGTCTGGGGCTGAAGTGAAGAAGCCTGGGTCCTC
GGTAAAGGTCTCCTGTAAGACTTCTGGAGGCATCTTCAGTAATTATGCTA
TCGACTGGGTGCGACAGGCCCCTGGACAAGGACTTACGTGGATGGGAGGG
ATCATCCCTTTCTTTGGCACAGCAAACTACGCACAGAGATTCCGCGGCAG
AGTCACCTTTACCGCGGACAAGTCCACTAGCACAGCCTACATGGAGTTGA
GCGGCCTGAGATCTGAGGACACGGCCGTGTATTACTGTGCGAGAGCGGGG
GAAGTGGCGACAAGTGGAAGGAATTCTGCTTTCGATATCTGGGGCCAAGG
GACAGTGGTCACCGTCTCCTCCGGGAGTGCATCCGCCCCAACCCTTTTC
>CLL594VH1
CAGGTGCAGCTGGTGCAGTCTGGGGCTGAGGTGAAGAAGCCTGGGTCCTC
GGTGAAGGTCTCCTGCAAGGCTTCTGGAGGCACCTTCAGCAGCTATGCTA
TCAGCTGGGTGCGACAGGCCCCTGGACAAGGGCTTGAGTGGATGGGAGGG
ATCATCCCTATCTTTGGTACAGCAAACTACGCACAGAAGTTCCAGGGCAG
AGTCACGATTACCGCGGACGAATCCACGAGCACAGCCTACATGGAGCTGA
GCAGCCTGAGATCTGAGGACACGGCCGTGTATTACTGTGCGGCGGGGTTA
CTATGGTTCAGGGAGTCATGGGGGACGGACTACTACTACATGGACGTCTG
GGGCAAAGGGACCACGGTCCACCGTCTTCA
>CLL595VH3M
GAGGTGCAGCTGGTGGAGTCTGGGGGAGGCTTGGTACAGCCTGGGGGGTC
CCTGAGACTCTCCTGTGCAGCCTCTGGATTCACCTTCAGTAGCTACGACA
TGCACTGGGTCCGCCAAGCTACAGGAAAAGGTCTGGAGTGGGTCTCAGCT
ATTGGTACTGCTGGTGACCCATACTATCCAGGCTCCGTGAAGGGCCGATT
CACCATCTCCAGAGAAAATGCCAAGAACTCCTTGTATCTTCAAATGAACA
GCCTGAGAGCCGGGGACACGGCTGTGTATTACTGTGCAAGAGACCGCAGA
CTAACCATAGATATTGTAGTGGTGGTAGCTGCCCCACGCACCGTGACTAC
TGGGGCCAGGGAACCCTGGTCACCGTCTCCTCAGGGAGTGCATCCGCCCC
AACCCTTTTCCCCCTCGTCTCCTGTGAGAATTCCCCGTCGGATACGAGCA
GCGTGGCCGTTGGCTGCCTCGCACAGGACTTCCTTCCCGACT
>CLL595VH4M
CAGGTGCAGCTGCAGGAGTCGGGCCCAGGACTGGTGAAGCCTTCGGAGAC
CCTGTCCCTCACCTGCGCTGTCTCTGGTTACTCCATCAGCAGTGGTTACT
ACTGGGGCTGGATCCGGCAGCCCCCAGGGAAGGGGCTGGAGTGGATTGGG
AGTATCTATCATAGTGGGAGCACCTACTACAACCCGTCCCTCAAGAGTCG
AGTCACCATATCAGTAGACACGTCCAAGAACCAGTTCTCCCTGAAGCTGA
GCTCTGTGACCGCCGCAGACACGGCCGTGTATTACTGTGCGAGACTACGA
GATTTTTGGAGTGGTTATTATACCGGTTCAGATGCTTTTGATATCTGGGG
CCAAGGGACAATGGTCACCGTCTCTTCAGGGAGTGCATCCGCCCCAACCC
TTTTCCCCCTCGTCTCCTGTGAGAATTCCCCGTCGGATACGAGCAGCGTG
GCCGTTGGCTGCCTCGCACAGGACTTCCTTCCCGACTCC
>CLL596VH3
GAGGTGCAGCTGGTGGAGTCTGGAGGAGGCTTGATCCAGCCTGGGGGGTC
CTTGAGACTCTCCTGTGCAGCCTCTGGGTTCACCGTCAGTAGCAACTACA
TGAACTGGGTCCGCCAGGCTCCAGGGAAGGGGCTGGAGTGGGTCTCAGTC
ATCTATAGCGATGATAGAACATACTACGCAGACTCCGTGAAGGGCCGATT
CACCATCTCCAGAGACAATTCCAAGAACACGCTGAATCTTCAAATGAACA
GCCTGAGAGCCGAGGACACGGCCGTGTATTACTGTGCGAGAGATGGTGAA
TATTGTCGTGGTGGTAGTTGCGGAGCGGGCTGGGGCCAGGGAACCCTGGT
CACCGTCTCCTCAGGGAGTGC
>CLL598b_non_productive
GGGCTCACTGTGGATTTCTCTGTTCACAGGGGTCCTGTCCCAGGTGCAGC
TACAACAATGGGGCGCAGGACTGTTGAAGCCTTCGGAGACCCTGTCCCTC
ACCTGCGCTGTCTATGGTGAATCCTTCAGTGGTTTCTTCTGGAACTGGAT
CCGCCAGTCCCCAGGGAAGGGGCTGGAGTGGATTGGCGAAATCAATCATA
GTGGAAGCACCAACTACAACCCGTCTCTCAAGAGTCGGGTCACCATATCA
GCAGACACGTCCAAGAACCAGTTCTCCCTGAGGCTGAGGTCTGTGACCGC
CGCGGACACGGCTATATATTATTGTGTAAGAAGGATGCCAAACTACTATG
AGAGTGGTGGTTATTATTACGAGGGGGACTTTGATTACTGGGGCCAGGGA
ACCNNGGTCACCGTCTCCTCAGGT
>CLL598VH3M
GAGGTGCAGCTGGTGGAGTCTGGGGGAGGCCTGGTCAAGCCTGGGGGGTC
CCTGAGACTCTCCTGTGCAGCCTCTGGATTCACCTTCAGTAGCTATAGCA
TGAACTGGGTCCGCCAGGCTCCAGGGAAGGGGCTGGAGTGGGTCTCATCC
ATTAGTAGTAGTAGTAGTTACATATACTACGCAGACTCAGTGAAGGGCCG
ATTCACCATCTCCAGAGACAACGCCAAGAACTCACTGTATCTGCAAATGA
ACAGCCTGAGAGCCGAGGACACGGCTGTGTATTACTGTGCGAGAGTTTTG
GACGGGCGAAACGATTTTTGGAGTGGTTATTATGCCGGTACCCACTACTA
CTACGGTATGGACGTCTGGGGCCAAGGGACCACGGTCACCGTCTCCTCAG
GGAGTGCATCCGCCCCAACCCTTTTCCCCCTCGTCTCCTGTGAGAATTCC
CCGTCGGATACGAGCAGCGTGGCCGTTGGCTGCCTCGCACAGGACTTCCT
TCCCGACTC
>CLL599VH1M
CAGGTGCAGCTGGTGCAGTCTGGGGCTGAGGTGAAGAAGCCTGGGGCCTC
AGTGAAGGTTTCCTGCAAGGCATCTGGATACACCTTCACCAGCTACTATA
TGCACTGGGTGCGACAGGCCCCTGGACAAGGGCTTGAGTGGATGGGAATA
ATCAACCCTAGTGGTGGTAGCACAAGCTACGCACAGAAGTTCCAGGGCAG
AGTCACCATGACCAGGGACACGTCCACGAGCACAGTCTACATGGAGCTGA
GCAGCCTGAGATCTGAGGACACGGCCGTGTATTACTGTGCGAGAGATCTT
CCGGATGCTATAGCAGTGGCTGGGTGGTTCGACCCCTGGGGCCAGGGAAC
CCTGGTCACCGTCTCCTCAGGGAGTGCATCCGCCCCAACCCTTTTCCCCC
TCGTCTCCTGTGAGAATTCCCCGTCGGATAC
>CLL599VH4M
GAGGTGCAGATGCAGGAGTCGGGCCCAGGACTGGTGACGCCTTCGGGGAC
CGTGTCCCTCACCTGCGCTGTCTCTGGTGGCTCCATCAGCAGTACTAATT
GGTGGAATTGGGTCCGCCAGCCCCCGGGAATGGGGCTGGAGTGGATTGGG
AGAATCTATCATAGTGGAACCACCGACTACAACCCGTCCCTCAAGAGTCG
AGTCACCATATCAGTAGACAAGTCCAACAACCACTTCTCCCTGAGGCTGA
GGTCTGTGACCGCCGCGGACACGGCCGTCTATTACTGTGTGAGAGATACT
GGCTACGATACATATTACTTTGACTACTGGGGCCAGGGAACCCTGGTCAC
CGTCTCCTCAGGGAGTGCATCCGCCCCAACCCTTTTCCCCCTCGTCTCCT
GTGAGAATTCCCCGTCGGATACGAGCAGCGTGGCCGTTGGCTGCCTCGCA
CAGGACTTTTCCTTAA
>CLL600VH4M
CAGGTGCAACTAGAGCAGTGGGGCGCAGGACTGCTGAAGCCTTCGGAGAC
CCTGTCCCTCAGCTGCGCTGTCTATGGTGGGTCCTTCAGTGCTTACTACT
GGACCTGGATCCGCCAGTCCCCAGACAAGGGGCTGGAGTGGATTGGGGAA
ATCGATTACAGTGGAAGCACCAGGTACAACCCGTCCCTCAAGAGTCGAGT
CGCCATTTCAGTAGACACGTCCAAGAACCAATTCTCATTGAATCTGAACT
CTGTGACCGCCGCGGACACGGCTGTGTATTACTGTGCGAGAGGCATCGAG
GGTGCTACTAGGGGACTCTTCGACTCTTGGGGCCGGGGAACCCTGGTCAC
CGTCTCCTCACGGAGTGCATCCGCCCCAACCCTTTTCCCCCTCGTCTCCT
GTGAGAATTCCCCGTCGGATACGAGCAGCGTGGCCGTTGGCTGCCTCGCA
CAGGACTTCCTTCCCGACTCCATCCTTTTCTTCCTGA
>CLL601VH4M
CAGGTGCAGCTGCAGGAGTCGGGCCCAGGACTGGTGAAGCCTTCGGAGAC
CCTGTCCCTCACCTGCACTGTCTCTGGTTACTCCATCAGCAGTGGTTACT
ACTGGGGCTGGATCCGGCAGCCCCCAGGGAAGGGGCTGGAGTGGATTGGG
AGTATCTATCATAGTGGGAGCACCTACTACAACCCGTCCCTCAAGAGTCG
AGTCACCATATCAGTAGACACGTCCAAGAACCAGTTCTCCCTGAAGCTGA
GCTCTGTGACCGCCGCAGACACGGCCGTGTATTACTGTGCGAGAGAGCCC
GATCTCTGGGAGGTCTACTATGGTTCGGGGAGTTTATTTGACTACTGGGG
CCAGGGAACCCTGGTCACCGTCTCCTCAGGGAGTGCATCCGCCCCAACC
>CLL606VH1M
CAGGTGCACCTGACGCAGTCTGGGGCTGAGGTGAAGAAGCCTGGGGCCTC
AGTGAAGGTCTCCTGCAAGGCTTCTGGATACACCTTCAGTGGCTACTATT
TGCACTGGGTGCGACAGGCCCCTGGACAAGGGCTTGAGTGGATGGGTTGG
ATCAACCCTAATGGTGGTGGCACAAACTATGCACAGAAGTTTCAGGGCTG
GGTCACCCTGACCAGGGACACGTCCATCAGCACAGCCTACATGGAGATGA
GAAGGCTGACCTCTGACGACACGGCTGTCTATTTCTGCGCGAGAGATCTA
AGGTATTCTTATGGTTCGGGGAGTACCCCGTTCCTTGACTCCTGGGGCCA
GGGAACCCTGGTCACCGTCACGTCAGGGAGTGCATCCGCCCCAACCCTTT
TCCCCCTCGTCTCCTGTGAGAATTCCCCGTCGGATACGAGCAGCGTGGCC
GTTGGCTGCCTCGCACAGGACTTCCTTCCCGACTCCATCATT
>CLL608VH1
CAGGTCCAGCTGGTGCAATCTGGGGCTGAGGTGAAGAAGCCTGGGTCCTC
GGTGAAGGTCTCCTGCAAGGCTTCTGGAGGCACCTTCAGCAGCTATACTA
TCAGCTGGGTGCGACAGGCCCCTGGACAAGGGCTTGAGTGGATGGGAAGG
ATCATCCCTATCCTTGGTATAGCAAACTACGCACAGAAGTTCCAGGGCAG
AGTCACGATTACCGCGGACAAATCCACGAGCACAGCCTACATGGAGCTGA
GCAGCCTGAGATCTGAGGACACGGCCGTGTATTACTGTGCGAGAGGATCG
GTTGTAAACGATTTTTGGAGTGGTTATTTCGGCTGGTTCGACCCCTGGGG
CCAGGGAACCCTGGTCACCGTCTCCTCAGGGA
>CLL609VH1
CAGGTGCAGCTGGTGCAGTCTGGGGCTGAGGTGAAGAAGCCTGGGGCCTC
AGTGAAGGTCTCCTGCAAGGCTTCTGGATACACCTTCACCGGCTACTATA
TGCACTGGGTGCGACAGGCCCCTGGACAAGGGCTTGAGTGGATGGGACGG
ATCAACCCTAACAGTGGTGGCACAAACTATGCACAGAAGTTTCAGGGCAG
GGTCACCATGACCAGGGACACGTCCATCAGCACAGCCTACATGGAGCTGA
GCAGGCTGAGATCTGACGACACGGCCGTGTATTACTGTGCGAGAATTTAT
AGTGGGAGCTACTACTACTACTACTACGGTATGGACGTCTGGGGCCAAGG
GACCNNGGTCACCGTCTCCTCAGGT
>CLL614VH6M
CAGGCACAGCTGCAGCAGTCAGGTCCAGGACTGGTGAAGCCCTCGCAGAC
CCTCTCACTCACCTGTGCCATCTCCGGGGACAGTGTCTCTAGCACCAGTG
CTGCTTGGAACTGGATCAGGCAGTCCCCATCGAGAGGCCTTGAGTGGCTG
GGAAGGACATACTACAGGTCCAAGTGGTATAATGATTATGCAGTATCTGT
GAAAAGTCGAATAACCATCAACCCAGACACATCCAAGAACCAGTTCTCCC
TGCACCTGAACTCTGTGACTCCCGAGGACACGGCTGTGTATTACTGTGCC
AGAGATCCCTACTGTAGTAATGGTGTATGTTACTACGGTATGGACGTCTG
GGGCCGAGGGACCACGGTCACCGTCTCCTCAGGGAGTGCATCCGCCCCAA
CCCTTTTCCCCCTCGTCTCCTGTGAGAATTCCCCGTCGGATACGAGCAGC
GTGGCCGTTGGCTGCCTCGCACAGGACTTCCTTCCCGACTCCATCACTTT
T
>CLL615VH3
GAGGTGCAGTTGGTGGAGTCTGGAGGAGGCTTGGTCCAGCCTGGGGGGTC
CCTGAGACTCTCCTGTGCAGCCTCTGGGTTCACCGTCAGCAGCAACTACA
TGAGCTGGGTCCGCCAGGCTCCAGGGAAGGGGCTGGAGTGGGTCTCAGTT
ATTTATAGCGGTGGTAGCACATCCCACGCAGACTCCGTGAAGGGCCGATT
CACCATCTCCAGACACAATTCCAAGAACACGCTGTATCTTCAAATGAACA
GCCTGAGAGCTGAGGACACGGCCGTATATTACTGTGCGACCGATTGTAGT
AGTAGCAGGTGCGATGCTTTTGATATCTGGGGCCAAGGGACAATGGTCAC
CGTCTCTTCAGGGAG
>CLL616VH3
GAGGTGCAGTTGTTGGAGTCTGGAGGAGGCTTGGTACAGATTGGGGGGTC
CCTGAGACTCTCCTGTGCAGCCTCTGGATTCACCTTTAGCAGATATGCCA
TGGGCTGGGTCCGCCAGGCTCCAGGGAAGGGGCTGGAGTGGGTCTCAAGT
ATGAGTGCTAGTGCTGGCAGCACATACTACGCAGACTCCGTGAGGGGCCG
GTTCACCATCTCCAGAGACAATTCCAAGAACACGCTGTTTCTGCAAATGA
ATGGCCTGAGAGCCGAAGACACGGCCGTATATTACTGTGCGAAAGATCTG
GTTCACGCGGATATAGTGGCCCTGGGGTGTGGCCCTGACTACTGGGGCCG
GGGAGCCCTGGTCACCGTCTCCTCAGGTGGGTCCTCACAACCTTTCTCCT
GCTTTAACTCTGAAGG
>CLL616VH4
CAGGTGCAGCTGCAGGAGTCGGGCCCAGGACTGGTGAAGCCCTCACAGAC
CCTGTCCCTCACCTGCACTGTCTCTGGTGGCTCCATCAGCAGTGGTAGTT
ACTACTGGAGCTGGATCCGGCAGCCCGCCGGGAAGGGACTGGAGTGGATT
GGGCGTATTTATACCAGTGAGAACACCAACTACAACCCCTCCCTCCTGAG
TCGAGTCACCATATCAGTAGACACGTCCAAGAACCAGTTCTCCCTGAAGC
TGAGCTCTGTGACCGCCGCAGACACGGCCGTGTATTATTGTGCGAGAGGT
TTGTTTAATGATGGTAGCGGTACCGACTACTTTGACTACTGGGGCAAGGG
AACCNNGGTCACCGTCTCCTCAGGTA
>CLL617VH3
GAGGTGCAACTGTTGGAGTCTGGGGGAGGCTTGGTACAGCCTGGGGGGTC
CCTGAGACTCTCCTGTGCAGCCTCTGGATTCACCTTTAGTGACTATGCCA
TGAGTTGGGTCCGCCAGGCTCCAGGGAAGCGGCTGGAGTGGGTCTCAGCT
ATTAGGAATAGTGGTACTAACACATATTACGCAGACTCCGTGAAGGGCCG
GTTCACCATCTCCAGGGACAATTCCATGAACACCCTATATTTGCAAATGA
ACAGCCTGGGAACCGAAGATACGGCCCTATATTACTGTGCAAGAGATCTA
CGGAGCCTAACATCAACAGGCAATTACGGCTACTTTGACTGCTGGGGCCA
GGGAACCCTGGTCACCGTCTCCTCAGGGAGTGC
>CLL618VH3M
GAGGTGCAGCTGGTGGAGTCTGGGGAAGGATTGGTCCAGCCTGGAGGGTC
CCTGAGACTCTCCTGTGCAGTCTCTGGATTCACCTTCAGTGACCACTACA
TGGACTGGGTCCGCCAGGCTCCAGGGAAGGGGCTGGAGTGGGTTGGCCGT
ATTAAAAATAAACGTGACGGTTACACCACAGAATACGCCGCGTCTGTGAA
AGGCAGATTCACCATTTCAAGAGATGATTCAAAGAACTCAGTATATCTGC
AAATGAACAGCCTGAAAAGTGAGGACACGGCCGTGTATTACTGTGCTAGA
GTCGCCCGAAAGGATCACTTTGACTACTGGGGCCAGGGAACCCTGGTCAC
CGTCTCCTCAGGGAGTGCATCCGCCCCAACCCTTTTCCCCCTCGTCTCCT
GTGAGAATTCCCCGTCGGATACGAGCAGCGTGGCCGTTGGCTGCCTCGCA
CAGGACTTCCTTCCCGACTCCATC
>CLL620VH1
CAGGTGCAGCTGGTGCAGTCTGGGGCTGAGGTGAAGAAGCCTGGGGCCTC
AGTGAAGGTTTCCTGCAAGGCATCTGGATACACCTTCACCAGCTACTATA
TGCACTGGGTGCGACAGGCCCCTGGACAAGGGCTTGAGTGGATGGGAATA
ATCAACCCTAGTGGTGGTAGCACAAGCTACGCACAGAAGTTCCAGGGCAG
AGTCACCATGACCAGGGACACGTCCACGAGCACAGTCTACATGGAGCTGA
GCAGCCTGAGATCTGAGGACACGGCCGTGTATTACTGTGCTAGAGAGAGC
CCGGTATTACGATTTTTGGAGTGGTTATTTCGGGGGTGGTTCGACCCCTG
GGGCCAGGGAACCCTGGTCACCGTCTTCCTCAGGGAGTGCATCCGCCCCA
A
>CLL623VH1
CAGGTCCAGCTGGTGCAGTCTGGGGCTGAGGTGAAGAAGCCTGGGTCCTC
GGTGAAGGTCTCCTGCAAGGCTTCTGGAGGCACCTTCAGCAGCTATGCTA
TCAGCTGGGTGCGACAGGCCCCTGGACAAGGGCTTGAGTGGATGGGAAGG
ATCATCCCTATCCTTGGTATAGCAAACTACGCACAGAAGTTCCAGGGCAG
AGTCACGATTACCGCGGACAAATCCACGAGCACAGCCTACATGGAGCTGA
GCAGCCTGAGATCTGAGGACACGGCCGTGTATTACTGTGCGAGAGATCCA
ATGCTAGTCTACGATATTTTGACTGGGTGGGCTTCTCAGGAGGACTACTG
GGGCCAGGGAACCCTGGTCACCGTCTCCTCAGGGAGGC
>CLL624VH3G
GAGGTGCTGCTGGTGGAGTCTGGGGGAAACTTGGTCCAGCCTGGGGGGTC
CCTGAGACTCTCCTGTGCAGCCTCTGGATTCACCTTTTCTACCTATTGGA
TGAGCTGGGTCCGCCAGGCTCCAGGGAAGGGGCTGGAGTGGGTGGCCAAC
ATCAAGGAAGATGGAAGTGAGAAATCCTATGTGGACTCTGTGAGGGGCCG
ATTCACCATCTCCAGAGACAACGCCGAGAACTCACTGTATCTACAAATGA
ACAGCCTGAGAGCCGAAGACACGGCTGTGTATTACTGTGCGAGACCCCAT
AATTACGATATTTTGACTGGTTATAAGTACTGGGGCCAGGGAGCCCTAGT
CACCGTCTCCTCAGCCTCCACCAAGGGCCCATCGGTCTTCCCCCTGGCGC
CCTGCTCCAGGAGCACCTCCGAGAGCACAGCGGCCCTGGGCTGCCTGGTC
AAGGACTACTTCC
>CLL625VH1M
CAGGTGCAGCTGGTGCAGTCTGGGGCTGAGGTGAAGAAGCCTGGGTCCTC
GGTGAAGGTCTCCTGCAAGGCTTCTGGAGGCACCTTCAGCAGCTATGCTA
TCAGCTGGGTGCGACAGGCCCCTGGACAAGGGCTTGAGTGGATGGGAGGG
ATCATCCCTATCTTTGGTACAGCAAACTACGCACAGAAGTTCCAGGGCAG
AGTCACGATTACCGCGGACGAATCCACGAGCACAGCCTACATGGAGCTGA
GCAGCCTGAGATCTGAGGACACGGCCGTGTATTACTGTGCGAGAGATTCC
ACCTCTAGCGGTTTTTGGAGTGGTTACCGAACTTCGGACTACTACGGTAT
GGACGTCTGGGGCCAAGGGACCACGGTCACCGTCTCCTCAGGGAGTGCAT
CCGCCCCAACCCTTTTCCCCCTCGTCTCCTGTGAGAATTCCCCGTCGGAT
ACGAGCAGCGTGGCCGTTGGCTGCCTCGCACAGGACTTCCTTCCCGACTC
CATCACTTTCTCCTGA
>CLL626VH4
CAGCTGCAGCTGCAGGAGTCGGGCCCAGGACTGGTGAAGCCTTCGGAGAC
CCTGTCCCTCACCTGCACTGTCTCTGGTGGCTCCATCAGCAGTAGTAGTT
ACTACTGGGGCTGGATCCGCCAGCCCCCAGGGAAGGGGCTGGAGTGGATT
GGGAGTATCTATTATAGTGGGAGCACCTACTACAACCCGTCCCTCAAGAG
TCGAGTCACCATATCCGTAGACACGTCCAAGAACCAGTTCTCCCTGAAGC
TGAGCTCTGTGACCGCCGCAGACACGGCTGTGTATTACTGTGCGAGGCTC
ACGTATTACGATTTTTGGAGTGGTTATCCCTCCCTCTCTACTATCTTTGA
CTACTGGGGCCAGGGAACCNNGGTCACCGTCTCCTCAGGTAA
>CLL628VH1
CAGGTGCAGCTGGTGCAGTCTGGGGCTGAGGTGAAGAAGCCTGGGGCCTC
AGTGAAGGTTTCCTGCAAGGCATCTGGATACACCTTCACCAGCTACTATA
TGCACTGGGTGCGACAGGCCCCTGGACAAGGGCTTGAGTGGATGGGAATA
ATCAACCCTAGTGGTGGTAGCACAAGCTACGCACAGAAGTTCCAGGGCAG
AGTCACCATGACCAGGGACACGTCCACGAGCACAGTCTACATGGAGCTGA
GCAGCCTGAGATCTGAGGACACGGCCGTGTATTACTGTGCGAGAGATCGG
GGGTTTGATTGTAGTAGTACCAGCTGCTCCAGGTCTCCATATTACTACTA
CTACTACTACATGGACGTCTGGGGCAAAGGGACCACGGTCACCGTCTCCT
CAGGG
>CLL630VH1
CAGGTACAGCTGGTGCAGTCTGGGACTGAGGTGAAGAAGCCTGGGGCCTC
AGTGAGGGTCTCCTGCAAGGCCTCTGGATACAACTTCGCCGGCTTCTATG
TGCACTGGGTGCGACAGGCCCCTGGGCAAGGACTTGAGTGGATGGGATGG
ATCAACCCTAATGGTGGTGACACAGAGTATGCAGAGAACTTTCAGGACAG
GGTCACCATGACCAGGGACACGTCCATCAGCACAGTTTATATGGAGTTGA
CTAGGCTGAGATTTGACGACACCGCCATATATTTCTGTGCGAGAGATTGG
GAGATGAGATTCTGGAGGGGGGGTTTTGACCACTGGGGCCAGGGGACCCT
GGTCACCGTCTCCTCAGGGAGTGCATCCGCCCC
>CLL631VH3
GTTGAGTGTGAGTGAACACGAGTGAGAGAAACAGTGGATTTGTGTGGCAG
TTTCTGACCAGGGTGTCTCTGTGTTTGCAGGTGTCCAGTGTGAGGTGCAG
CTGGTGGAGTCTGGGGGAGGTGTGGTACGGCCTGGGGGGTCCCTGAGACT
CTCCTGTGCAGCCTCTGGATTCACCTTTGATGATTATGGCATGAGCTGGG
TCCGCCAAGCTCCAGGGAAGGGGCTGGAGTGGGTCTCTGGTATTAATTGG
AATGGTGGTAGCACAGGTTATGCAGACTCTGTGAAGGGCCGATTCACCAT
CTCCAGAGACAACGCCAAGAACTCCCTGTATCTGCAAATGAACAGTCTGA
GAGCCGAGGACACGGCCTTGTATCACTGTGCGAGAGAAGTGAGCAGTGGC
TGGTATATGCGGGGGAGGAGCTACTACTACGGTATGGACGTCTGGGGCCA
AGGGACCNNGGTCACCGT
>CLL632VH1M
CAGGTCCAGCTGGTGCAGTCTGGGGCTGAGGTGAAGAAGCCTGGGTCCTC
GGTGAAGGTCTCCTGCAAGGCTTCTGGAGGCACCTTCAGCAGCTATGCTA
TCAGCTGGGTGCGACAGGCCCCTGGACAAGGGCTTGAGTGGATGGGAAGG
ATCATCCCTATCTTTGGTATAGCAAACTACGCACAGAAGTTCCAGGGCAG
AGTCACGATTACCGCGGACAAATCCACGAGCACAGCCTACATGGAGCTGA
GCAGCCTGAGATCTGAGGACACGGCCGTGTATTACTGTGCGAGAGATCTG
GGTAAACAGTATTGTAGTGGTGGTAGCTGCTACTCCCACTCGGGGTGGTT
CGACCCCTGGGGCCAGGGAACCCTGGTCACCGTCTCCTCAGGGAGTGCA
>CLL635VH1
CAGGTGCAGCTGGTGCAGTCTGGGGCTGAGGTGAAGAAGCCTGGGTCCTC
GGTGAAGGTCTCCTGCAAGGCTTCTGGAGGCACCTTCAGCAGCTATGCTA
TCAGCTGGGTGCGACAGGCCCCTGGACAAGGGCTTGAGTGGATGGGAGGG
ATCATCCCTATCTTTGGTACAGCAAACTACGCACAGAAGTTCCAGGGCAG
AGTCACGATTACCGCGGACGAATCCACGAGCACAGCCTACATGGAGCTGA
GCAGCCTGAGATCTGAGGACACGGCCGTGTATTACTGTGCGAGAGATACC
AGTTCTATGATTACGTTTGGGGGAGTTATCGTTATTGGGGGCATTAGGGA
TCGCGGTATGGACGTCTGGGGCCAAGGGACCACGGTCACCGTCTCCTCA
>CLL636VH4
CAGGTGCAGCTACAACAGTGGGGCGCAGGACTGTTGAAGCCTGCGGAGAC
CCTGTCCCTCAGTTGCGCTGTCTATGGTGGATCATTCAGTTCTTACTACT
GGACCTGGGTCCGCCAGTCCCCAGCGAAGGGACTGCAGTGGATTGGAGAA
ATCAATGCTGGTGGAAGCAGCAACTACAACCCGTCCCTCAAGAGTCGAGT
CACCATATCAGTAGACACGTCCAAGAACCAGTTCTCCCTGAAGTTGTCCT
CTGTGACCGCCGCGGACACGGCTGTGTACTACTGTGCGAGAGGCGCAAGC
GCGTATTTCGATCTTTGGAGTGCATATTATACAATTCATGACTTCTGGGG
CCAGGGAGCCCTGGTCACCGTCTCCTCAGGGAG
>CLL638VH4
CAGGTGCAGCTACAGCAGTGGGGCGCAGGACTGTTGAAGCCTTCGGAGAC
CCTGTCCCTCACCTGCGCTGTATATGGTGGGTCCTTCAGTGGTTACTACT
GGAGCTGGATCCGCCAGTCCCCAGGGAAGGGGCTGGAGTGGATTGGGGAA
ATCAACGATAGTGGAAGCGCCAACTACAACCCGTCCCTCAAGAGTCGAGT
CACCATATTAGTAGACACGTCCAAGAACCAATTCTCCCTGAAGCTGACCT
CTGTGACCGCCGCGGACACGGCTGTATATTACTGTGCGAGAGGCTTCGAC
GTGACTATAGCAGCCCGTCCGGACTACTGGGGCCAGGGAACCCAGGTCAC
CGTCTCCTCAGGGAGTGCATCCGCCCCAACCCTTTTCCCCCTCGTCTCCT
GTGAGAATTCCCCGTCGGATACGAGCAGCGTGGCCGTTGGCTGCCTCGCA
CAGGACTTCCTTCCCGACTCCATCACTTTCTCCTGA
>CLL640VH3M
GAGGTGCAGGTGGTGGAGACTGGGGGAGGCTTGGTCCAGCCTGGGGGGTC
CCTGAGACTCTCCTGTGCAGCCTCTGGATTCACCGTCAGTAGCAACTACA
TGAGCTGGGTCCGCCAGGCTCCAGGGAAGGGGCTGGAGTGGGTCTCAGTT
ATTTATAGCGGTGGTAGCACATACTACGCAGACTCCGTGAAGGGCAGATT
CATCATCTCCAGAGACAATTCTAAGAACACACTGTATCTTCAAATGAACA
GCCTGAGAGCCGAGGACACGGCTGTCTATTACTGTGCGAGTAGTAAGGAC
CCAGGCACATTTGACTACTGGGGCCAGGGAACCCTGGTCACCGTCTCCTC
AGGGAGTGCATCCGCCCCAACCCTTTTCCCCCTCGT
>CLL642VH3
GAGGTGCAGCTGGTGGAGTCTGGGGGAGGCTTGGTCCAGCCTGGGGGGTC
CCTGAGACTCTCCTGTGCAGCCTCTGGATTCACCTTTAGTAGCTATTGGA
TGAGCTGGGTCCGCCAGGCTCCAGGGAAGGGGCTGGAGTGGGTGGCCAAC
ATAAAGCAAGATGGAAGTGAGAAATACTATGTGGACTCTGTGAAGGGCCG
ATTCACCATCTCCAGAGACAACGCCAAGAACTCACTGTATCTGCAAATGA
ACAGCCTGAGAGCCGAGGACACGGCCGTGTATTACTGTGCGAGAGATCCT
ACCCCGTATTACGATTTTTGGAGTGGTTATTCGGGGCGATACTACTACTA
CTACTACATGGACGTCTGGGGCAAAGGGACCACGGTCACCGTCTCCTCAG
GGA
>CLL643VH3M
GAGGTGCAACTGGTGGAGTCTGGGGGAGGGTTAGTCCAGCCGGGGGGGTC
CCTGAGACTCTCCTGTGCAGCCTCTGGATTCACCTTTAGTAGTTATTATA
TGACGTGGGTCCGCCAGGCTCCAGGGAAGGGGCTGGAGTGGGTGGCCATC
ATAAAGCCAGATGCAAGTGAGAAATACTATGTGGACTCTGTGAGGGGCCG
ATTCACCATCTCCAGAGACAACGCCGAGAGCTCACTGTACTTGCAAATGA
ACAGCCTGAGAGCCGAGGACACGGCAATTTATTACTGTGTAAGAGATGGT
GGATGGTACGGGAGTTTTTGGAAGGCCTTCGATCTCTGGGGCCGTGGCAC
CCTGGTCACTGTCTCCTCAGGGAGTGCATCCGCCCCAACCCTTTTCCCCC
TCGTCTCCTGTGAGAATTCCCCGTCGGATACGAGCAGCGTGGCCGTTGGC
TGCCTCGCACAGGACTTCCTTCCCGACTC
>CLL644VH3
GAGGTGCAGCTGGTGGAGTCTGGGGGAGACTTGGTAAAGCCTGGGGGGTC
GCTTAGACTCTCCTGTGCAGCCTCTGGTTTCACTTTCAGTAACGCCTGGA
TGAACTGGGTCCGCCAGGCTCCAGGGAAGGGGCTGGAGTGGGTCGGCCGT
ATTAAAAGCTATACTGATGGTGGGACAACAGACTACGGTGCACCCGTGAA
AGGCAGATTCACCATCTCAAGAGATGATTCAAAAGACACACTGTATCTGC
AAATGAACAGCCTGAAACCCGAGGACACAGCCGTCTATTATTGTACCACA
GAAAACTGGCATCTCGATTTTTGGAGTGGCCTCTACTCCTACTACATGNA
CGTCTGGGGCAAA
>CLL645VH1M
CAGGTGCAGCTGGTGCAGTCTGGGGCTGAGGTGAAGAAGCCTGGGTCCTC
GGTGAAGGTCTCCTGCAAGGCTTCTGGAGGCACCTTCAGCAGCTATGCTA
TCAGCTGGGTGCGACAGGCCCCTGGACAAGGGCTTGAGTGGATGGGAGGG
ATCATCCCTATCTTTGGTACAGCAAACTACGCACAGAAGTTCCAGGGCAG
AGTCACGATTACCGCGGACGAATCCACGAGCACAGCCTACATGGAGCTGA
GCAGCCTGAGATCTGAGGACACGGCCGTGTATTACTGTGCGAGAGATCTC
CCCGTTATGGGGTTTGGGGGAGTTATCGTTATACCCCCCAACTACTACTA
CGGTATGGACGTCTGGGGCCAAGGGACCACGGTCACCGTCTCCTCAGGGA
GTGCATCCGCCCCAACCCTTTTCCCCCTCGTCTCCTGTGAGAATTCCCCG
TCGGATACGGCAGCGTGGCCGTTGGCTGCCTCGCACAGGACTTCCTTCCC
GACTCCATC
>CLL646VH1
CAGGTGCAGCTGGTGCAGTCTGGGGCTGAGGTGAAGAAGCCTGGGTCCTC
GGTGAAGGTCTCCTGCAAGGCTTCTGGAGGCACCTTCAGCAGCTATGTTA
TCAGCTGGGTGCGACAGGCCCCTGGACAAGGGCTTGAGTGGATGGGAGGG
ATCATCCCTATCTTTGGTACAGCAAACTACGCACAGAGGTTCCAGGGCAG
AGTCACGATTACCGCGGACGAATCCACGAGCACAGCCTACATGGAGCTGA
GCAGCCTGAGATCTGAGGACACGGCCGTGTATTACTGTGCGAGGGAGGAC
TACGGTGGTAACTCTCCCTGGTACTTCGATCTCTGGGGCCGTGGCACCCT
GGTCACTGTCTCCTCAGGGAG
>CLL647VH3M
GAAGTGCAGCTGGTGGAGTCTGGGGGAGGCTTGGTACAGCCTGGCAGGTC
CCTGAGACTCTCCTGTGCAGCCTCTGGATTCACCTTTGATGATTATGCCA
TGCACTGGGTCCGGCAAGCTCCAGGGAAGGGCCTGGAGTGGGTCTCAGGT
ATTAGTTGGAATAGTGGTAGCATAGGCTATGCGGACTCTGTGAAGGGCCG
ATTCACCATCTCCAGAGACAACGCCAAGAACTCCCTGTATCTGCAAATGA
ACAGTCTGAGAGCTGAGGACACGGCCTTGTATTACTGTGCAAAAGATAGG
ACCCTCGATTATTACTATGGTTCGGGGAGTTATCGGCGGGTTATGTACTA
CTACTACGGTATGGACGTCTGGGGCCAAGGGACCACGGTCACCGTCTCC
>CLL649VH1
CAGGTGCAGTTGGTGCAGTCTGGGGCTGAGGTGAAGAAGCCTGGGTCCTC
GGTGAAGGTCTCCTGCAAGGCTTCTGGAGGCACCTTCAGCAGGTATGCTT
TCAGTTGGGTGCGACAGGCCCCTGGACAAGGGCTAGAGTGGATGGGAGGG
ATCATCCCTATCTTTGGTGCACCACACTACGCGCAGAAGTTCCAGGGCAG
AGTCACGATTACCGCGGACGAATCCACGACCACAGTCTACATGGAGCTGA
ACAGCCTACAGTCTGAGGACACGGCCGTGTATTACTGTGCGAGAGCGCAG
CAGGTCGCACCGTTTGACTATTGGGGCCAGGGAACCNNGGTCACCGTCTC
CTCAGGTA
>CLL650VH1M
CAGGTGCAGCTGGTGCAGTCTGGGGCTGAGGTGAAGAAGCCTGGGGCCTC
AGTGAAGGTCTCCTGCAAGGCTTCTGGATACACCTTCACCGGCTACTATA
TGCACTGGGTGCGACAGGCCCCTGGACAAGGGCTTGAGTGGATGGGATGG
ATCAACCCTAACAGTGGTGGCACAAACTATGCACAGAAGTTTCAGGGCTG
GGTCACCATGACCAGGGACACGTCCATCAGCACAGCCTACATGGAGCTGA
GCAGGCTGAGATCTGACGACACGGCCGTGTATTACTGTGCGAGAGGACTG
TATTACGATTTTTGGAGTGGTTATCCCTTATCGGACTACTACTACGGTAT
GGACGTCTGGGGCCAAGGGACCACGGTCACCGTCTCCTCAGGGAGTGCAT
CCGCCCCAACCCTTTTCCCCCTCGTCTCCTGTGAGAATTCCCCGTCGGAT
ACAAGCAGCGTGGCCGTTGGCTGCCTCGCACAGGACTTCCTTCCCGACTC
CATCC
>CLL651VH3M
GAGGTGCAGCTGGTGGAGTCTGGGGGAGGCTTGGTAAAGCCAGGGCGGTC
CCTGAGACTCTCCTGTACAGCTTCTGGATTCACCTTTGGTGATTATGCTA
TGAGCTGGTTCCGCCAGGCTCCAGGGAAGGGGCTGGAGTGGGTAGGTTTC
ATTAGAAGCAAAGCTTATGGTGGGACAACAGAATACGCCGCGTCTGTGAA
AGGCAGATTCACCATCTCAAGAGATGATTCCAAAAGCATCGCCTATCTGC
AAATGAACAGCCTGAAAACCGAGGACACAGCCGTGTATTACTGTACTAGA
GATCGCGATTACGATTTTTGGAGTGGTTACCGTAACTACTACTACTACGG
TATGGACGTCTGGGGCAAAGGGACCACGGTCACCGTCTCCTCAGGGAGTG
CATCCGCCCCAACCCTTTTCCCCCTCGTCTCCTGTGAGAATTCCCCGTCG
GATACGAGCAGCGTGGCCGTTGGCTGCCTCGCACAGGACTTCCTTCCCGA
CTCCATCAC
>CLL653VH1M
CAGGTGCAGCTGGTGCAGTCTGGGGCTGAGGTGAAGAAGCCTGGGTCCTC
GGTGAAGGTCTCCTGCAAGGCTTCTGGAGGCACCTTCAGCAGCTATGCTA
TCAGCTGGGTGCGACAGGCCCCTGGACAAGGGCTTGAGTGGATGGGAGGG
ATCATCCCTATCTTTGGTACAGCAAACTACGCACAGAAGTTCCAGGGCAG
AGTCACGATTACCGCGGACAAATCCACGAGCACAGCCTACATGGAGCTGA
GCAGCCTGAGATCTGAGGACACGGCCGTGTATTACTGTGCGAGAGGGGAC
CTATGGTTCGGGGAGTTATTATGGAATTACTACTACTACTACGGTATGGA
CGTCTGGGGCCAAGGGACCACGGTCACCGTCTCCTCAGGGAGTGCATCCG
CCCCAACCCTTTTCCCCCTCGTCTCCTGTGAGAATTCCCCGTCGGATAC
>CLL653VH3m
AATAGAGAGACTGAGTGTGAGTGAACATGAGTGAGAAAAACTGGATTTGT
GTGGCATTTTCTGATAACGGTGTCCTTCTGTTTGCAGGTGTCCAGTGTCA
GGTGCAGCTGGTGGAGTCTGGGGGAGGCGTGGTCCAGCCTGGGAGGTCCC
TGAGACTCTCCTGTGCAGCCTCTGGATTCACCTTCAGTAGCTATGGCATG
CACTGGGTCCGCCAGGCTCCAGGCAAGGGGCTGGAGTGGGTGGCAGTTAT
ATCATATGATGGAAGTAATAAATACTATGCAGACTCCGTGAAGGGCCGAT
TCACCATCTCCAGAGACAATTCCAAGAACACGCTGTATCTGCAAATGAAC
AGCCTGAGAGCTGAGGACACGGCTGTGTATTACTGTGCGAAAGATCGGTA
GCTATGATTACGTTTGGGGGAGTTATCAAACGAGGGAAAACTACTACTAC
TACGGTATGGACGTCTGGGGCCAAGGGACCNNGGTCACCGTCTCCTCAGG
T
>CLL654VH2M
CAGATCACCTTGAAGGAGTCTGGTCCTACGCTGGTGAAACCCACACAGAC
CCTCACGCTGACGTGCACCTTCTCTGGGTTCTCAATCACCACGGGTGGAG
TGGGTGTGGGCTGGATCCGCCAGCCCCCAGGAAAGGCCCTGGAGTGGCTT
GCAGTCATTTATTGGGATAATGATAAGCGGTACAGCCCGTCTCTGGAGAG
AAGACTCAGCATCAGCAAGGACACCTCCAAGAATCAGGTGGTCCTTAGAA
TGACCAACGTGGAACCTGTGGACACAGCAACATATCATTGTGTGCGCAGG
CTACGTTATGATTACTATGAGGGTCGAGGTTATTACATGGAGGACTTCTG
GGGCCAGGGAACCCTGGTCACCGTCTCCTCAGGGAGTGCATCCGCCCCAA
CCCTTTTCCCCCTCGTCTCCTGTGAGAATTCCCCGTCGGATACGAGCAGC
GTGGCCGTTGGCTGCCTCGCACAGGACTTCCTTCCCGACTC
>CLL655VH1M
CAGGTGCAGCTGGTGCAGTCTGGGGCTGAGGTGAAGAAGCCTGGGTCCTC
GGTGAAGGTCTCCTGCAAGGCTTCTGGAGGCACCTTCAGCAGCTATGCTA
TCAGCTGGGTGCGACAGGCCCCTGGACAAGGGCTTGAGTGGATGGGAGGG
ATCATCCCTATCTTTGGTACAGCAAACTACGCACAGAAGTTCCAGGGCAG
AGTCACGATTACCGCGGACGAATCCACGAGCACAGCCTACATGGAGCTGA
GCAGCCTGAGATCTGAGGACACGGCCGTGTATTACTGTGCGAGAGTTACA
[truncated: 143,347 more chars]
